# Supplementary material for: Exploration of the Solubility Hyperspace of Selected Active Pharmaceutical Ingredients in Choline- and Betaine-Based Deep Eutectic Solvents: Machine Learning Modeling and Experimental Validation
Source: Molecules. 2024 Oct 16;29(20):4894. doi: 10.3390/molecules29204894 (PMC11510433; doi:10.3390/molecules29204894)
Supplement: Supplementary file 1 [file molecules-29-04894-s001.zip › SI.xlsx]

## Sheet: Table.S1_neat
												InChIKey1	RYYVLZVUVIJVGH-UHFFFAOYSA-N	YAPQBXQYLJRXSA-UHFFFAOYSA-N	ZFXYFBGIUFBOJW-UHFFFAOYSA-N	KSEBMYQBYZTDHS-HWKANZROSA-N	QELUYTUMUWHWMC-UHFFFAOYSA-N	HEFNNWSXXWATRW-UHFFFAOYSA-N	DKYWVDODHFEZIM-UHFFFAOYSA-N	VFLDPWHFBUODDF-FCXRPNKRSA-N	MQJKPEGWNLWLTK-UHFFFAOYSA-N	DBABZHXKTCFAPX-UHFFFAOYSA-N	SKIVFJLNDNKQPD-UHFFFAOYSA-N	ASWVTGNCAZCNNR-UHFFFAOYSA-N	JLKIGFTWXXRPMT-UHFFFAOYSA-N	FDDDEECHVMSUSB-UHFFFAOYSA-N	NCEXYHBECQHGNR-UHFFFAOYSA-N
													caffeine	theobromine	theophylline	ferulic acid	edaravone	ibuprofen	ketoprofen	curcumin	dapsone	probenecid	sulfacetamide	sulfamethazine	sulfamethoxazole	sulfanilamide	sulfasalazine
code	solute	solvent	InChIKey1	InChIKey2	T[°C]	DGfus[kcal/mol]	log(x1)exp	source			InChIKey2	solvent	CAF	THB	THP	FA	EDA	IB	KP	CUR	DAP	PC	SCM	SMZ	SMA	SNM	SSZ
neat0001	Caffeine	1-propanol	RYYVLZVUVIJVGH-UHFFFAOYSA-N	BDERNNFJNOPAEC-UHFFFAOYSA-N	14.86	1.59086	-2.93181	2017-Zhong-10.1021acs.jced.7b00065	RYYVLZVUVIJVGH-UHFFFAOYSA-N+BDERNNFJNOPAEC-UHFFFAOYSA-N		XLYOFNOQVPJJNP-UHFFFAOYSA-N	water	+	+	+	+	+	+	+	+	+	-	+	+	+	+	+		230
neat0002	Caffeine	1-propanol	RYYVLZVUVIJVGH-UHFFFAOYSA-N	BDERNNFJNOPAEC-UHFFFAOYSA-N	24.96	1.547	-2.75203	2017-Zhong-10.1021acs.jced.7b00065	RYYVLZVUVIJVGH-UHFFFAOYSA-N+BDERNNFJNOPAEC-UHFFFAOYSA-N		OKKJLVBELUTLKV-UHFFFAOYSA-N	Methanol	+	+	+	+	+	+	+	+	+	+	-	+	+	+	+		690
neat0003	Caffeine	1-propanol	RYYVLZVUVIJVGH-UHFFFAOYSA-N	BDERNNFJNOPAEC-UHFFFAOYSA-N	34.94	1.5004	-2.54975	2017-Zhong-10.1021acs.jced.7b00065	RYYVLZVUVIJVGH-UHFFFAOYSA-N+BDERNNFJNOPAEC-UHFFFAOYSA-N		LFQSCWFLJHTTHZ-UHFFFAOYSA-N	Ethanol	+	+	+	+	+	+	+	+	+	+	+	+	+	+	+		0.333333
neat0004	Caffeine	1-propanol	RYYVLZVUVIJVGH-UHFFFAOYSA-N	BDERNNFJNOPAEC-UHFFFAOYSA-N	44.96	1.45046	-2.3439	2017-Zhong-10.1021acs.jced.7b00065	RYYVLZVUVIJVGH-UHFFFAOYSA-N+BDERNNFJNOPAEC-UHFFFAOYSA-N		BDERNNFJNOPAEC-UHFFFAOYSA-N	1-propanol	+	+	+	-	+	+	-	+	+	+	+	+	+	+	+
neat0005	Caffeine	1-propanol	RYYVLZVUVIJVGH-UHFFFAOYSA-N	BDERNNFJNOPAEC-UHFFFAOYSA-N	55	1.39735	-2.14509	2017-Zhong-10.1021acs.jced.7b00065	RYYVLZVUVIJVGH-UHFFFAOYSA-N+BDERNNFJNOPAEC-UHFFFAOYSA-N		KFZMGEQAYNKOFK-UHFFFAOYSA-N	isopropanol	+	-	-	+	+	+	+	+	+	+	-	+	-	+	-
neat0006	Caffeine	1-propanol	RYYVLZVUVIJVGH-UHFFFAOYSA-N	BDERNNFJNOPAEC-UHFFFAOYSA-N	20.05	1.56874	-2.83268	2021-Rezaei-10.1016j.molliq.2021.117067	RYYVLZVUVIJVGH-UHFFFAOYSA-N+BDERNNFJNOPAEC-UHFFFAOYSA-N		LRHPLDYGYMQRHN-UHFFFAOYSA-N	n-Butanol	+	-	-	+	+	+	+	+	+	+	+	+	+	+	-
neat0007	Caffeine	1-propanol	RYYVLZVUVIJVGH-UHFFFAOYSA-N	BDERNNFJNOPAEC-UHFFFAOYSA-N	25.05	1.54659	-2.74958	2021-Rezaei-10.1016j.molliq.2021.117067	RYYVLZVUVIJVGH-UHFFFAOYSA-N+BDERNNFJNOPAEC-UHFFFAOYSA-N		BTANRVKWQNVYAZ-UHFFFAOYSA-N	2-butanol	-	-	-	+	+	-	-	-	+	-	-	+	-	+	-
neat0008	Caffeine	1-propanol	RYYVLZVUVIJVGH-UHFFFAOYSA-N	BDERNNFJNOPAEC-UHFFFAOYSA-N	30.05	1.52363	-2.6925	2021-Rezaei-10.1016j.molliq.2021.117067	RYYVLZVUVIJVGH-UHFFFAOYSA-N+BDERNNFJNOPAEC-UHFFFAOYSA-N		ZXEKIIBDNHEJCQ-UHFFFAOYSA-N	Isobutanol	-	-	-	-	+	+	-	-	+	+	-	+	-	-	-
neat0009	Caffeine	1-propanol	RYYVLZVUVIJVGH-UHFFFAOYSA-N	BDERNNFJNOPAEC-UHFFFAOYSA-N	35.05	1.49987	-2.64782	2021-Rezaei-10.1016j.molliq.2021.117067	RYYVLZVUVIJVGH-UHFFFAOYSA-N+BDERNNFJNOPAEC-UHFFFAOYSA-N		PHTQWCKDNZKARW-UHFFFAOYSA-N	3-methyl-1-butanol	-	-	-	-	-	+	-	-	-	-	-	-	-	-	-
neat0010	Caffeine	1-propanol	RYYVLZVUVIJVGH-UHFFFAOYSA-N	BDERNNFJNOPAEC-UHFFFAOYSA-N	40.05	1.47532	-2.59346	2021-Rezaei-10.1016j.molliq.2021.117067	RYYVLZVUVIJVGH-UHFFFAOYSA-N+BDERNNFJNOPAEC-UHFFFAOYSA-N		AMQJEAYHLZJPGS-UHFFFAOYSA-N	1-Pentanol	+	-	-	-	+	+	-	-	+	+	+	+	+	+	-
neat0011	Caffeine	acetone	RYYVLZVUVIJVGH-UHFFFAOYSA-N	CSCPPACGZOOCGX-UHFFFAOYSA-N	15.04	1.59011	-2.5544	2017-Zhong-10.1021acs.jced.7b00065	RYYVLZVUVIJVGH-UHFFFAOYSA-N+CSCPPACGZOOCGX-UHFFFAOYSA-N		KBPLFHHGFOOTCA-UHFFFAOYSA-N	1-octanol	+	+	+	-	-	+	-	-	-	-	+	+	+	+	+
neat0012	Caffeine	acetone	RYYVLZVUVIJVGH-UHFFFAOYSA-N	CSCPPACGZOOCGX-UHFFFAOYSA-N	24.89	1.54731	-2.44009	2017-Zhong-10.1021acs.jced.7b00065	RYYVLZVUVIJVGH-UHFFFAOYSA-N+CSCPPACGZOOCGX-UHFFFAOYSA-N		XXJWXESWEXIICW-UHFFFAOYSA-N	carbitol	+	-	-	+	-	-	-	-	-	-	-	-	-	-	-
neat0013	Caffeine	acetone	RYYVLZVUVIJVGH-UHFFFAOYSA-N	CSCPPACGZOOCGX-UHFFFAOYSA-N	35.01	1.50006	-2.27737	2017-Zhong-10.1021acs.jced.7b00065	RYYVLZVUVIJVGH-UHFFFAOYSA-N+CSCPPACGZOOCGX-UHFFFAOYSA-N		LYCAIKOWRPUZTN-UHFFFAOYSA-N	ethylene glycol	+	-	-	+	-	-	-	-	-	-	+	+	+	+	-
neat0014	Caffeine	acetone	RYYVLZVUVIJVGH-UHFFFAOYSA-N	CSCPPACGZOOCGX-UHFFFAOYSA-N	44.95	1.45051	-2.13787	2017-Zhong-10.1021acs.jced.7b00065	RYYVLZVUVIJVGH-UHFFFAOYSA-N+CSCPPACGZOOCGX-UHFFFAOYSA-N		DNIAPMSPPWPWGF-UHFFFAOYSA-N	propylene glycol	+	-	-	+	-	+	+	+	-	-	+	-	-	+	-
neat0015	Caffeine	acetone	RYYVLZVUVIJVGH-UHFFFAOYSA-N	CSCPPACGZOOCGX-UHFFFAOYSA-N	54.98	1.39745	-2.02091	2017-Zhong-10.1021acs.jced.7b00065	RYYVLZVUVIJVGH-UHFFFAOYSA-N+CSCPPACGZOOCGX-UHFFFAOYSA-N		SBZXBUIDTXKZTM-UHFFFAOYSA-N	diglyme	-	-	-	-	+	-	-	-	-	-	-	-	-	-	-
neat0016	Caffeine	Chloroform	RYYVLZVUVIJVGH-UHFFFAOYSA-N	HEDRZPFGACZZDS-UHFFFAOYSA-N	24.85	1.54749	-1.17484	2010-Shalmashi-LAAR	RYYVLZVUVIJVGH-UHFFFAOYSA-N+HEDRZPFGACZZDS-UHFFFAOYSA-N		YFNKIDBQEZZDLK-UHFFFAOYSA-N	Triglyme	-	-	-	-	+	-	-	-	-	-	-	-	-	-	-
neat0017	Caffeine	Chloroform	RYYVLZVUVIJVGH-UHFFFAOYSA-N	HEDRZPFGACZZDS-UHFFFAOYSA-N	29.85	1.52456	-1.13856	2010-Shalmashi-LAAR	RYYVLZVUVIJVGH-UHFFFAOYSA-N+HEDRZPFGACZZDS-UHFFFAOYSA-N		ZUHZGEOKBKGPSW-UHFFFAOYSA-N	Tetraglyme	-	-	-	-	+	-	-	-	-	-	-	-	-	-	-
neat0018	Caffeine	Chloroform	RYYVLZVUVIJVGH-UHFFFAOYSA-N	HEDRZPFGACZZDS-UHFFFAOYSA-N	34.85	1.50083	-1.10593	2010-Shalmashi-LAAR	RYYVLZVUVIJVGH-UHFFFAOYSA-N+HEDRZPFGACZZDS-UHFFFAOYSA-N		KUFFULVDNCHOFZ-UHFFFAOYSA-N	2,4-dimethylphenol	-	-	-	-	+	-	-	-	-	-	-	-	-	-	-
neat0019	Caffeine	Chloroform	RYYVLZVUVIJVGH-UHFFFAOYSA-N	HEDRZPFGACZZDS-UHFFFAOYSA-N	39.85	1.47631	-1.07866	2010-Shalmashi-LAAR	RYYVLZVUVIJVGH-UHFFFAOYSA-N+HEDRZPFGACZZDS-UHFFFAOYSA-N		KXKVLQRXCPHEJC-UHFFFAOYSA-N	Methyl acetate	-	-	-	-	-	-	-	-	+	+	-	-	-	-	-
neat0020	Caffeine	Chloroform	RYYVLZVUVIJVGH-UHFFFAOYSA-N	HEDRZPFGACZZDS-UHFFFAOYSA-N	44.85	1.45102	-1.052	2010-Shalmashi-LAAR	RYYVLZVUVIJVGH-UHFFFAOYSA-N+HEDRZPFGACZZDS-UHFFFAOYSA-N		FKRCODPIKNYEAC-UHFFFAOYSA-N	Ethyl propionate	-	-	-	-	-	-	-	-	+	-	-	-	-	-	-
neat0021	Caffeine	Chloroform	RYYVLZVUVIJVGH-UHFFFAOYSA-N	HEDRZPFGACZZDS-UHFFFAOYSA-N	49.85	1.42497	-1.02672	2010-Shalmashi-LAAR	RYYVLZVUVIJVGH-UHFFFAOYSA-N+HEDRZPFGACZZDS-UHFFFAOYSA-N		DKPFZGUDAPQIHT-UHFFFAOYSA-N	Butyl acetate	-	-	-	-	-	-	-	-	+	+	-	+	-	+	-
neat0022	Caffeine	Ethanol	RYYVLZVUVIJVGH-UHFFFAOYSA-N	LFQSCWFLJHTTHZ-UHFFFAOYSA-N	24.85	1.54749	-2.76624	2010-Shalmashi-LAAR	RYYVLZVUVIJVGH-UHFFFAOYSA-N+LFQSCWFLJHTTHZ-UHFFFAOYSA-N		JMMWKPVZQRWMSS-UHFFFAOYSA-N	Isopropyl acetate	-	-	-	-	-	+	-	-	+	-	-	-	-	-	-
neat0023	Caffeine	Ethanol	RYYVLZVUVIJVGH-UHFFFAOYSA-N	LFQSCWFLJHTTHZ-UHFFFAOYSA-N	29.85	1.52456	-2.68909	2010-Shalmashi-LAAR	RYYVLZVUVIJVGH-UHFFFAOYSA-N+LFQSCWFLJHTTHZ-UHFFFAOYSA-N		LZCLXQDLBQLTDK-UHFFFAOYSA-N	ethyl lactate	+	-	-	+	-	-	-	-	-	-	-	-	-	-	-
neat0024	Caffeine	Ethanol	RYYVLZVUVIJVGH-UHFFFAOYSA-N	LFQSCWFLJHTTHZ-UHFFFAOYSA-N	34.85	1.50083	-2.65995	2010-Shalmashi-LAAR	RYYVLZVUVIJVGH-UHFFFAOYSA-N+LFQSCWFLJHTTHZ-UHFFFAOYSA-N		XEKOWRVHYACXOJ-UHFFFAOYSA-N	Ethyl acetate	+	+	+	+	+	+	+	+	+	+	-	+	-	+	-
neat0025	Caffeine	Ethanol	RYYVLZVUVIJVGH-UHFFFAOYSA-N	LFQSCWFLJHTTHZ-UHFFFAOYSA-N	39.85	1.47631	-2.57757	2010-Shalmashi-LAAR	RYYVLZVUVIJVGH-UHFFFAOYSA-N+LFQSCWFLJHTTHZ-UHFFFAOYSA-N		AXISYYRBXTVTFY-UHFFFAOYSA-N	isopropyl myristate	-	-	-	-	-	+	-	-	-	-	-	-	-	-	-
neat0026	Caffeine	ethanol	RYYVLZVUVIJVGH-UHFFFAOYSA-N	LFQSCWFLJHTTHZ-UHFFFAOYSA-N	14.81	1.59107	-3.10791	2017-Zhong-10.1021acs.jced.7b00065	RYYVLZVUVIJVGH-UHFFFAOYSA-N+LFQSCWFLJHTTHZ-UHFFFAOYSA-N		BZLVMXJERCGZMT-UHFFFAOYSA-N	methyl tert-butyl ether	-	-	-	-	-	-	-	-	-	+	-	-	-	-	-
neat0027	Caffeine	ethanol	RYYVLZVUVIJVGH-UHFFFAOYSA-N	LFQSCWFLJHTTHZ-UHFFFAOYSA-N	24.91	1.54722	-2.87943	2017-Zhong-10.1021acs.jced.7b00065	RYYVLZVUVIJVGH-UHFFFAOYSA-N+LFQSCWFLJHTTHZ-UHFFFAOYSA-N		CSCPPACGZOOCGX-UHFFFAOYSA-N	acetone	+	+	+	-	+	+	-	+	+	+	-	+	+	+	+
neat0028	Caffeine	ethanol	RYYVLZVUVIJVGH-UHFFFAOYSA-N	LFQSCWFLJHTTHZ-UHFFFAOYSA-N	34.89	1.50064	-2.69037	2017-Zhong-10.1021acs.jced.7b00065	RYYVLZVUVIJVGH-UHFFFAOYSA-N+LFQSCWFLJHTTHZ-UHFFFAOYSA-N		ZWEHNKRNPOVVGH-UHFFFAOYSA-N	2-butanone	-	-	-	-	-	+	-	-	-	-	-	-	-	-	-
neat0029	Caffeine	ethanol	RYYVLZVUVIJVGH-UHFFFAOYSA-N	LFQSCWFLJHTTHZ-UHFFFAOYSA-N	44.91	1.45071	-2.49214	2017-Zhong-10.1021acs.jced.7b00065	RYYVLZVUVIJVGH-UHFFFAOYSA-N+LFQSCWFLJHTTHZ-UHFFFAOYSA-N		SYBYTAAJFKOIEJ-UHFFFAOYSA-N	3-methyl-2-butanone	-	-	-	-	-	+	-	-	-	-	-	-	-	-	-
neat0030	Caffeine	ethanol	RYYVLZVUVIJVGH-UHFFFAOYSA-N	LFQSCWFLJHTTHZ-UHFFFAOYSA-N	54.95	1.39762	-2.32883	2017-Zhong-10.1021acs.jced.7b00065	RYYVLZVUVIJVGH-UHFFFAOYSA-N+LFQSCWFLJHTTHZ-UHFFFAOYSA-N		NTIZESTWPVYFNL-UHFFFAOYSA-N	4-methyl-2-pentanone	-	-	-	-	-	+	-	-	-	-	-	-	-	-	-
neat0031	Caffeine	ethanol	RYYVLZVUVIJVGH-UHFFFAOYSA-N	LFQSCWFLJHTTHZ-UHFFFAOYSA-N	20.05	1.56874	-3.06753	2020-Rezaei-10.1016j.molliq.2019.112354	RYYVLZVUVIJVGH-UHFFFAOYSA-N+LFQSCWFLJHTTHZ-UHFFFAOYSA-N		IAZDPXIOMUYVGZ-UHFFFAOYSA-N	DMSO	+	-	-	+	+	-	-	+	-	-	+	+	+	+	-
neat0032	Caffeine	ethanol	RYYVLZVUVIJVGH-UHFFFAOYSA-N	LFQSCWFLJHTTHZ-UHFFFAOYSA-N	25.05	1.54659	-2.9393	2020-Rezaei-10.1016j.molliq.2019.112354	RYYVLZVUVIJVGH-UHFFFAOYSA-N+LFQSCWFLJHTTHZ-UHFFFAOYSA-N		WYURNTSHIVDZCO-UHFFFAOYSA-N	Tetrahydrofuran	-	-	-	-	-	-	-	+	-	-	-	-	-	-	-
neat0033	Caffeine	ethanol	RYYVLZVUVIJVGH-UHFFFAOYSA-N	LFQSCWFLJHTTHZ-UHFFFAOYSA-N	30.05	1.52363	-2.86646	2020-Rezaei-10.1016j.molliq.2019.112354	RYYVLZVUVIJVGH-UHFFFAOYSA-N+LFQSCWFLJHTTHZ-UHFFFAOYSA-N		SECXISVLQFMRJM-UHFFFAOYSA-N	N-methyl-2-pyrrolidone	+	-	-	-	+	-	-	-	-	-	-	-	-	-	-
neat0034	Caffeine	ethanol	RYYVLZVUVIJVGH-UHFFFAOYSA-N	LFQSCWFLJHTTHZ-UHFFFAOYSA-N	35.05	1.49987	-2.78781	2020-Rezaei-10.1016j.molliq.2019.112354	RYYVLZVUVIJVGH-UHFFFAOYSA-N+LFQSCWFLJHTTHZ-UHFFFAOYSA-N		WEVYAHXRMPXWCK-UHFFFAOYSA-N	Acetonitrile	+	-	-	-	+	+	+	+	-	-	+	+	+	+	-
neat0035	Caffeine	ethanol	RYYVLZVUVIJVGH-UHFFFAOYSA-N	LFQSCWFLJHTTHZ-UHFFFAOYSA-N	40.05	1.47532	-2.73755	2020-Rezaei-10.1016j.molliq.2019.112354	RYYVLZVUVIJVGH-UHFFFAOYSA-N+LFQSCWFLJHTTHZ-UHFFFAOYSA-N		ZMXDDKWLCZADIW-UHFFFAOYSA-N	DMF	+	-	-	-	-	-	-	-	-	-	+	+	+	+	-
neat0036	Caffeine	ethanol	RYYVLZVUVIJVGH-UHFFFAOYSA-N	LFQSCWFLJHTTHZ-UHFFFAOYSA-N	20.05	1.56874	-3.01954	2020-Rezaei-10.1016j.molliq.2020.112465	RYYVLZVUVIJVGH-UHFFFAOYSA-N+LFQSCWFLJHTTHZ-UHFFFAOYSA-N		LCEDQNDDFOCWGG-UHFFFAOYSA-N	4FM	-	-	-	-	+	-	-	-	-	-	-	-	+	+	-
neat0037	Caffeine	ethanol	RYYVLZVUVIJVGH-UHFFFAOYSA-N	LFQSCWFLJHTTHZ-UHFFFAOYSA-N	25.05	1.54659	-2.96257	2020-Rezaei-10.1016j.molliq.2020.112465	RYYVLZVUVIJVGH-UHFFFAOYSA-N+LFQSCWFLJHTTHZ-UHFFFAOYSA-N		RYHBNJHYFVUHQT-UHFFFAOYSA-N	1,4-dioxane	+	-	-	-	+	-	+	-	+	-	+	+	+	+	-
neat0038	Caffeine	ethanol	RYYVLZVUVIJVGH-UHFFFAOYSA-N	LFQSCWFLJHTTHZ-UHFFFAOYSA-N	30.05	1.52363	-2.91009	2020-Rezaei-10.1016j.molliq.2020.112465	RYYVLZVUVIJVGH-UHFFFAOYSA-N+LFQSCWFLJHTTHZ-UHFFFAOYSA-N		YMWUJEATGCHHMB-UHFFFAOYSA-N	Dichlormethane	+	-	-	-	+	+	-	-	-	-	-	-	-	-	-
neat0039	Caffeine	ethanol	RYYVLZVUVIJVGH-UHFFFAOYSA-N	LFQSCWFLJHTTHZ-UHFFFAOYSA-N	35.05	1.49987	-2.86012	2020-Rezaei-10.1016j.molliq.2020.112465	RYYVLZVUVIJVGH-UHFFFAOYSA-N+LFQSCWFLJHTTHZ-UHFFFAOYSA-N		HEDRZPFGACZZDS-UHFFFAOYSA-N	Chloroform	+	-	-	-	-	+	-	-	-	-	-	+	+	+	-
neat0040	Caffeine	ethanol	RYYVLZVUVIJVGH-UHFFFAOYSA-N	LFQSCWFLJHTTHZ-UHFFFAOYSA-N	40.05	1.47532	-2.81816	2020-Rezaei-10.1016j.molliq.2020.112465	RYYVLZVUVIJVGH-UHFFFAOYSA-N+LFQSCWFLJHTTHZ-UHFFFAOYSA-N		VZGDMQKNWNREIO-UHFFFAOYSA-N	Carbon tetrachloride	+	-	-	-	-	-	-	-	-	-	-	-	-	-	-
neat0041	Caffeine	ethyl lactate	RYYVLZVUVIJVGH-UHFFFAOYSA-N	LZCLXQDLBQLTDK-UHFFFAOYSA-N	23.05	1.55555	-1.84164	2012-Manic-10.1016j.jct.2011.12.005	RYYVLZVUVIJVGH-UHFFFAOYSA-N+LZCLXQDLBQLTDK-UHFFFAOYSA-N		VLKZOEOYAKHREP-UHFFFAOYSA-N	n-Hexane	-	-	-	-	-	-	-	+	-	-	-	+	-	+	+
neat0042	Caffeine	ethyl lactate	RYYVLZVUVIJVGH-UHFFFAOYSA-N	LZCLXQDLBQLTDK-UHFFFAOYSA-N	29.95	1.5241	-1.70333	2012-Manic-10.1016j.jct.2011.12.005	RYYVLZVUVIJVGH-UHFFFAOYSA-N+LZCLXQDLBQLTDK-UHFFFAOYSA-N		IMNFDUFMRHMDMM-UHFFFAOYSA-N	n-Heptane	-	-	-	-	-	+	-	+	-	-	-	-	-	-	-
neat0043	Caffeine	ethyl lactate	RYYVLZVUVIJVGH-UHFFFAOYSA-N	LZCLXQDLBQLTDK-UHFFFAOYSA-N	39.55	1.47781	-1.59688	2012-Manic-10.1016j.jct.2011.12.005	RYYVLZVUVIJVGH-UHFFFAOYSA-N+LZCLXQDLBQLTDK-UHFFFAOYSA-N		XDTMQSROBMDMFD-UHFFFAOYSA-N	cyclohexane	-	-	-	-	-	+	+	-	-	-	+	+	+	+	-
neat0044	Caffeine	ethyl lactate	RYYVLZVUVIJVGH-UHFFFAOYSA-N	LZCLXQDLBQLTDK-UHFFFAOYSA-N	49.85	1.42497	-1.49621	2012-Manic-10.1016j.jct.2011.12.005	RYYVLZVUVIJVGH-UHFFFAOYSA-N+LZCLXQDLBQLTDK-UHFFFAOYSA-N		UHOVQNZJYSORNB-UHFFFAOYSA-N	benzene	-	-	-	-	-	-	-	-	-	-	-	-	-	+	-
neat0045	Caffeine	ethyl lactate	RYYVLZVUVIJVGH-UHFFFAOYSA-N	LZCLXQDLBQLTDK-UHFFFAOYSA-N	60.15	1.36894	-1.383	2012-Manic-10.1016j.jct.2011.12.005	RYYVLZVUVIJVGH-UHFFFAOYSA-N+LZCLXQDLBQLTDK-UHFFFAOYSA-N		YXFVVABEGXRONW-UHFFFAOYSA-N	Toluene	-	-	-	-	+	+	+	-	-	-	-	+	-	+	-
neat0046	Caffeine	Methanol	RYYVLZVUVIJVGH-UHFFFAOYSA-N	OKKJLVBELUTLKV-UHFFFAOYSA-N	24.85	1.54749	-2.6981	2010-Shalmashi-LAAR	RYYVLZVUVIJVGH-UHFFFAOYSA-N+OKKJLVBELUTLKV-UHFFFAOYSA-N		URLKBWYHVLBVBO-UHFFFAOYSA-N	p-Xylene	-	-	-	-	-	-	-	+	-	-	-	-	-	-	-
neat0047	Caffeine	Methanol	RYYVLZVUVIJVGH-UHFFFAOYSA-N	OKKJLVBELUTLKV-UHFFFAOYSA-N	29.85	1.52456	-2.57138	2010-Shalmashi-LAAR	RYYVLZVUVIJVGH-UHFFFAOYSA-N+OKKJLVBELUTLKV-UHFFFAOYSA-N
neat0048	Caffeine	Methanol	RYYVLZVUVIJVGH-UHFFFAOYSA-N	OKKJLVBELUTLKV-UHFFFAOYSA-N	34.85	1.50083	-2.46737	2010-Shalmashi-LAAR	RYYVLZVUVIJVGH-UHFFFAOYSA-N+OKKJLVBELUTLKV-UHFFFAOYSA-N
neat0049	Caffeine	Methanol	RYYVLZVUVIJVGH-UHFFFAOYSA-N	OKKJLVBELUTLKV-UHFFFAOYSA-N	39.85	1.47631	-2.37737	2010-Shalmashi-LAAR	RYYVLZVUVIJVGH-UHFFFAOYSA-N+OKKJLVBELUTLKV-UHFFFAOYSA-N
neat0050	Caffeine	Methanol	RYYVLZVUVIJVGH-UHFFFAOYSA-N	OKKJLVBELUTLKV-UHFFFAOYSA-N	44.85	1.45102	-2.29149	2010-Shalmashi-LAAR	RYYVLZVUVIJVGH-UHFFFAOYSA-N+OKKJLVBELUTLKV-UHFFFAOYSA-N
neat0051	Caffeine	Methanol	RYYVLZVUVIJVGH-UHFFFAOYSA-N	OKKJLVBELUTLKV-UHFFFAOYSA-N	49.85	1.42497	-2.23218	2010-Shalmashi-LAAR	RYYVLZVUVIJVGH-UHFFFAOYSA-N+OKKJLVBELUTLKV-UHFFFAOYSA-N
neat0052	Caffeine	methanol	RYYVLZVUVIJVGH-UHFFFAOYSA-N	OKKJLVBELUTLKV-UHFFFAOYSA-N	15.04	1.59011	-2.8729	2017-Zhong-10.1021acs.jced.7b00065	RYYVLZVUVIJVGH-UHFFFAOYSA-N+OKKJLVBELUTLKV-UHFFFAOYSA-N
neat0053	Caffeine	methanol	RYYVLZVUVIJVGH-UHFFFAOYSA-N	OKKJLVBELUTLKV-UHFFFAOYSA-N	24.97	1.54695	-2.72354	2017-Zhong-10.1021acs.jced.7b00065	RYYVLZVUVIJVGH-UHFFFAOYSA-N+OKKJLVBELUTLKV-UHFFFAOYSA-N
neat0054	Caffeine	methanol	RYYVLZVUVIJVGH-UHFFFAOYSA-N	OKKJLVBELUTLKV-UHFFFAOYSA-N	34.97	1.50025	-2.55284	2017-Zhong-10.1021acs.jced.7b00065	RYYVLZVUVIJVGH-UHFFFAOYSA-N+OKKJLVBELUTLKV-UHFFFAOYSA-N
neat0055	Caffeine	methanol	RYYVLZVUVIJVGH-UHFFFAOYSA-N	OKKJLVBELUTLKV-UHFFFAOYSA-N	45	1.45025	-2.37059	2017-Zhong-10.1021acs.jced.7b00065	RYYVLZVUVIJVGH-UHFFFAOYSA-N+OKKJLVBELUTLKV-UHFFFAOYSA-N
neat0056	Caffeine	methanol	RYYVLZVUVIJVGH-UHFFFAOYSA-N	OKKJLVBELUTLKV-UHFFFAOYSA-N	54.92	1.39778	-2.17849	2017-Zhong-10.1021acs.jced.7b00065	RYYVLZVUVIJVGH-UHFFFAOYSA-N+OKKJLVBELUTLKV-UHFFFAOYSA-N
neat0057	Caffeine	N-methyl-2-pyrrolidone	RYYVLZVUVIJVGH-UHFFFAOYSA-N	SECXISVLQFMRJM-UHFFFAOYSA-N	20.05	1.56874	-1.86646	2020-Rezaei-10.1016j.molliq.2019.112354;2021-Rezaei-10.1016j.molliq.2021.116519	RYYVLZVUVIJVGH-UHFFFAOYSA-N+SECXISVLQFMRJM-UHFFFAOYSA-N
neat0058	Caffeine	N-methyl-2-pyrrolidone	RYYVLZVUVIJVGH-UHFFFAOYSA-N	SECXISVLQFMRJM-UHFFFAOYSA-N	25.05	1.54659	-1.82681	2020-Rezaei-10.1016j.molliq.2019.112354;2021-Rezaei-10.1016j.molliq.2021.116519	RYYVLZVUVIJVGH-UHFFFAOYSA-N+SECXISVLQFMRJM-UHFFFAOYSA-N
neat0059	Caffeine	N-methyl-2-pyrrolidone	RYYVLZVUVIJVGH-UHFFFAOYSA-N	SECXISVLQFMRJM-UHFFFAOYSA-N	30.05	1.52363	-1.78252	2020-Rezaei-10.1016j.molliq.2019.112354;2021-Rezaei-10.1016j.molliq.2021.116519	RYYVLZVUVIJVGH-UHFFFAOYSA-N+SECXISVLQFMRJM-UHFFFAOYSA-N
neat0060	Caffeine	N-methyl-2-pyrrolidone	RYYVLZVUVIJVGH-UHFFFAOYSA-N	SECXISVLQFMRJM-UHFFFAOYSA-N	35.05	1.49987	-1.74715	2020-Rezaei-10.1016j.molliq.2019.112354;2021-Rezaei-10.1016j.molliq.2021.116519	RYYVLZVUVIJVGH-UHFFFAOYSA-N+SECXISVLQFMRJM-UHFFFAOYSA-N
neat0061	Caffeine	N-methyl-2-pyrrolidone	RYYVLZVUVIJVGH-UHFFFAOYSA-N	SECXISVLQFMRJM-UHFFFAOYSA-N	40.05	1.47532	-1.72125	2020-Rezaei-10.1016j.molliq.2019.112354;2021-Rezaei-10.1016j.molliq.2021.116519	RYYVLZVUVIJVGH-UHFFFAOYSA-N+SECXISVLQFMRJM-UHFFFAOYSA-N
neat0062	Caffeine	Carbon tetrachloride	RYYVLZVUVIJVGH-UHFFFAOYSA-N	VZGDMQKNWNREIO-UHFFFAOYSA-N	24.85	1.54749	-2.80576	2010-Shalmashi-LAAR	RYYVLZVUVIJVGH-UHFFFAOYSA-N+VZGDMQKNWNREIO-UHFFFAOYSA-N
neat0063	Caffeine	Carbon tetrachloride	RYYVLZVUVIJVGH-UHFFFAOYSA-N	VZGDMQKNWNREIO-UHFFFAOYSA-N	29.85	1.52456	-2.67902	2010-Shalmashi-LAAR	RYYVLZVUVIJVGH-UHFFFAOYSA-N+VZGDMQKNWNREIO-UHFFFAOYSA-N
neat0064	Caffeine	Carbon tetrachloride	RYYVLZVUVIJVGH-UHFFFAOYSA-N	VZGDMQKNWNREIO-UHFFFAOYSA-N	34.85	1.50083	-2.58469	2010-Shalmashi-LAAR	RYYVLZVUVIJVGH-UHFFFAOYSA-N+VZGDMQKNWNREIO-UHFFFAOYSA-N
neat0065	Caffeine	Carbon tetrachloride	RYYVLZVUVIJVGH-UHFFFAOYSA-N	VZGDMQKNWNREIO-UHFFFAOYSA-N	39.85	1.47631	-2.51442	2010-Shalmashi-LAAR	RYYVLZVUVIJVGH-UHFFFAOYSA-N+VZGDMQKNWNREIO-UHFFFAOYSA-N
neat0066	Caffeine	Carbon tetrachloride	RYYVLZVUVIJVGH-UHFFFAOYSA-N	VZGDMQKNWNREIO-UHFFFAOYSA-N	44.85	1.45102	-2.44745	2010-Shalmashi-LAAR	RYYVLZVUVIJVGH-UHFFFAOYSA-N+VZGDMQKNWNREIO-UHFFFAOYSA-N
neat0067	Caffeine	Carbon tetrachloride	RYYVLZVUVIJVGH-UHFFFAOYSA-N	VZGDMQKNWNREIO-UHFFFAOYSA-N	49.85	1.42497	-2.38998	2010-Shalmashi-LAAR	RYYVLZVUVIJVGH-UHFFFAOYSA-N+VZGDMQKNWNREIO-UHFFFAOYSA-N
neat0068	Caffeine	Ethyl acetate	RYYVLZVUVIJVGH-UHFFFAOYSA-N	XEKOWRVHYACXOJ-UHFFFAOYSA-N	24.85	1.54749	-2.39297	2010-Shalmashi-LAAR	RYYVLZVUVIJVGH-UHFFFAOYSA-N+XEKOWRVHYACXOJ-UHFFFAOYSA-N
neat0069	Caffeine	Ethyl acetate	RYYVLZVUVIJVGH-UHFFFAOYSA-N	XEKOWRVHYACXOJ-UHFFFAOYSA-N	29.85	1.52456	-2.35076	2010-Shalmashi-LAAR	RYYVLZVUVIJVGH-UHFFFAOYSA-N+XEKOWRVHYACXOJ-UHFFFAOYSA-N
neat0070	Caffeine	Ethyl acetate	RYYVLZVUVIJVGH-UHFFFAOYSA-N	XEKOWRVHYACXOJ-UHFFFAOYSA-N	34.85	1.50083	-2.31551	2010-Shalmashi-LAAR	RYYVLZVUVIJVGH-UHFFFAOYSA-N+XEKOWRVHYACXOJ-UHFFFAOYSA-N
neat0071	Caffeine	Ethyl acetate	RYYVLZVUVIJVGH-UHFFFAOYSA-N	XEKOWRVHYACXOJ-UHFFFAOYSA-N	39.85	1.47631	-2.2579	2010-Shalmashi-LAAR	RYYVLZVUVIJVGH-UHFFFAOYSA-N+XEKOWRVHYACXOJ-UHFFFAOYSA-N
neat0072	Caffeine	Ethyl acetate	RYYVLZVUVIJVGH-UHFFFAOYSA-N	XEKOWRVHYACXOJ-UHFFFAOYSA-N	44.85	1.45102	-2.10425	2010-Shalmashi-LAAR	RYYVLZVUVIJVGH-UHFFFAOYSA-N+XEKOWRVHYACXOJ-UHFFFAOYSA-N
neat0073	Caffeine	Ethyl acetate	RYYVLZVUVIJVGH-UHFFFAOYSA-N	XEKOWRVHYACXOJ-UHFFFAOYSA-N	49.85	1.42497	-2.00235	2010-Shalmashi-LAAR	RYYVLZVUVIJVGH-UHFFFAOYSA-N+XEKOWRVHYACXOJ-UHFFFAOYSA-N
neat0074	Caffeine	ethyl acetate	RYYVLZVUVIJVGH-UHFFFAOYSA-N	XEKOWRVHYACXOJ-UHFFFAOYSA-N	15.09	1.5899	-2.56864	2017-Zhong-10.1021acs.jced.7b00065	RYYVLZVUVIJVGH-UHFFFAOYSA-N+XEKOWRVHYACXOJ-UHFFFAOYSA-N
neat0075	Caffeine	ethyl acetate	RYYVLZVUVIJVGH-UHFFFAOYSA-N	XEKOWRVHYACXOJ-UHFFFAOYSA-N	24.94	1.54709	-2.451	2017-Zhong-10.1021acs.jced.7b00065	RYYVLZVUVIJVGH-UHFFFAOYSA-N+XEKOWRVHYACXOJ-UHFFFAOYSA-N
neat0076	Caffeine	ethyl acetate	RYYVLZVUVIJVGH-UHFFFAOYSA-N	XEKOWRVHYACXOJ-UHFFFAOYSA-N	35.06	1.49982	-2.31158	2017-Zhong-10.1021acs.jced.7b00065	RYYVLZVUVIJVGH-UHFFFAOYSA-N+XEKOWRVHYACXOJ-UHFFFAOYSA-N
neat0077	Caffeine	ethyl acetate	RYYVLZVUVIJVGH-UHFFFAOYSA-N	XEKOWRVHYACXOJ-UHFFFAOYSA-N	45	1.45025	-2.16178	2017-Zhong-10.1021acs.jced.7b00065	RYYVLZVUVIJVGH-UHFFFAOYSA-N+XEKOWRVHYACXOJ-UHFFFAOYSA-N
neat0078	Caffeine	ethyl acetate	RYYVLZVUVIJVGH-UHFFFAOYSA-N	XEKOWRVHYACXOJ-UHFFFAOYSA-N	55.03	1.39718	-2.03433	2017-Zhong-10.1021acs.jced.7b00065	RYYVLZVUVIJVGH-UHFFFAOYSA-N+XEKOWRVHYACXOJ-UHFFFAOYSA-N
neat0079	Caffeine	water	RYYVLZVUVIJVGH-UHFFFAOYSA-N	XLYOFNOQVPJJNP-UHFFFAOYSA-N	14.86	1.59086	-2.91009	2017-Zhong-10.1021acs.jced.7b00065	RYYVLZVUVIJVGH-UHFFFAOYSA-N+XLYOFNOQVPJJNP-UHFFFAOYSA-N
neat0080	Caffeine	water	RYYVLZVUVIJVGH-UHFFFAOYSA-N	XLYOFNOQVPJJNP-UHFFFAOYSA-N	24.96	1.547	-2.79317	2017-Zhong-10.1021acs.jced.7b00065	RYYVLZVUVIJVGH-UHFFFAOYSA-N+XLYOFNOQVPJJNP-UHFFFAOYSA-N
neat0081	Caffeine	water	RYYVLZVUVIJVGH-UHFFFAOYSA-N	XLYOFNOQVPJJNP-UHFFFAOYSA-N	34.94	1.5004	-2.64397	2017-Zhong-10.1021acs.jced.7b00065	RYYVLZVUVIJVGH-UHFFFAOYSA-N+XLYOFNOQVPJJNP-UHFFFAOYSA-N
neat0082	Caffeine	water	RYYVLZVUVIJVGH-UHFFFAOYSA-N	XLYOFNOQVPJJNP-UHFFFAOYSA-N	44.96	1.45046	-2.52871	2017-Zhong-10.1021acs.jced.7b00065	RYYVLZVUVIJVGH-UHFFFAOYSA-N+XLYOFNOQVPJJNP-UHFFFAOYSA-N
neat0083	Caffeine	water	RYYVLZVUVIJVGH-UHFFFAOYSA-N	XLYOFNOQVPJJNP-UHFFFAOYSA-N	55	1.39735	-2.40012	2017-Zhong-10.1021acs.jced.7b00065	RYYVLZVUVIJVGH-UHFFFAOYSA-N+XLYOFNOQVPJJNP-UHFFFAOYSA-N
neat0084	Caffeine	water	RYYVLZVUVIJVGH-UHFFFAOYSA-N	XLYOFNOQVPJJNP-UHFFFAOYSA-N	24.85	1.54749	-2.71444	2018-Dabir-10.1016j.fluid.2017.09.021	RYYVLZVUVIJVGH-UHFFFAOYSA-N+XLYOFNOQVPJJNP-UHFFFAOYSA-N
neat0085	Caffeine	water	RYYVLZVUVIJVGH-UHFFFAOYSA-N	XLYOFNOQVPJJNP-UHFFFAOYSA-N	29.85	1.52456	-2.59517	2018-Dabir-10.1016j.fluid.2017.09.021	RYYVLZVUVIJVGH-UHFFFAOYSA-N+XLYOFNOQVPJJNP-UHFFFAOYSA-N
neat0086	Caffeine	water	RYYVLZVUVIJVGH-UHFFFAOYSA-N	XLYOFNOQVPJJNP-UHFFFAOYSA-N	34.85	1.50083	-2.50307	2018-Dabir-10.1016j.fluid.2017.09.021	RYYVLZVUVIJVGH-UHFFFAOYSA-N+XLYOFNOQVPJJNP-UHFFFAOYSA-N
neat0087	Caffeine	water	RYYVLZVUVIJVGH-UHFFFAOYSA-N	XLYOFNOQVPJJNP-UHFFFAOYSA-N	39.85	1.47631	-2.383	2018-Dabir-10.1016j.fluid.2017.09.021	RYYVLZVUVIJVGH-UHFFFAOYSA-N+XLYOFNOQVPJJNP-UHFFFAOYSA-N
neat0088	Caffeine	water	RYYVLZVUVIJVGH-UHFFFAOYSA-N	XLYOFNOQVPJJNP-UHFFFAOYSA-N	44.85	1.45102	-2.28483	2018-Dabir-10.1016j.fluid.2017.09.021	RYYVLZVUVIJVGH-UHFFFAOYSA-N+XLYOFNOQVPJJNP-UHFFFAOYSA-N
neat0089	Caffeine	water	RYYVLZVUVIJVGH-UHFFFAOYSA-N	XLYOFNOQVPJJNP-UHFFFAOYSA-N	49.85	1.42497	-2.10073	2018-Dabir-10.1016j.fluid.2017.09.021	RYYVLZVUVIJVGH-UHFFFAOYSA-N+XLYOFNOQVPJJNP-UHFFFAOYSA-N
neat0090	Caffeine	water	RYYVLZVUVIJVGH-UHFFFAOYSA-N	XLYOFNOQVPJJNP-UHFFFAOYSA-N	54.85	1.39816	-2.01909	2018-Dabir-10.1016j.fluid.2017.09.021	RYYVLZVUVIJVGH-UHFFFAOYSA-N+XLYOFNOQVPJJNP-UHFFFAOYSA-N
neat0091	Caffeine	water	RYYVLZVUVIJVGH-UHFFFAOYSA-N	XLYOFNOQVPJJNP-UHFFFAOYSA-N	59.85	1.37062	-1.95001	2018-Dabir-10.1016j.fluid.2017.09.021	RYYVLZVUVIJVGH-UHFFFAOYSA-N+XLYOFNOQVPJJNP-UHFFFAOYSA-N
neat0092	Caffeine	water	RYYVLZVUVIJVGH-UHFFFAOYSA-N	XLYOFNOQVPJJNP-UHFFFAOYSA-N	64.85	1.34234	-1.8687	2018-Dabir-10.1016j.fluid.2017.09.021	RYYVLZVUVIJVGH-UHFFFAOYSA-N+XLYOFNOQVPJJNP-UHFFFAOYSA-N
neat0093	Caffeine	water	RYYVLZVUVIJVGH-UHFFFAOYSA-N	XLYOFNOQVPJJNP-UHFFFAOYSA-N	69.85	1.31335	-1.80438	2018-Dabir-10.1016j.fluid.2017.09.021	RYYVLZVUVIJVGH-UHFFFAOYSA-N+XLYOFNOQVPJJNP-UHFFFAOYSA-N
neat0094	Caffeine	water	RYYVLZVUVIJVGH-UHFFFAOYSA-N	XLYOFNOQVPJJNP-UHFFFAOYSA-N	24.85	1.54749	-2.67819	2010-Shalmashi-LAAR	RYYVLZVUVIJVGH-UHFFFAOYSA-N+XLYOFNOQVPJJNP-UHFFFAOYSA-N
neat0095	Caffeine	water	RYYVLZVUVIJVGH-UHFFFAOYSA-N	XLYOFNOQVPJJNP-UHFFFAOYSA-N	29.85	1.52456	-2.58153	2010-Shalmashi-LAAR	RYYVLZVUVIJVGH-UHFFFAOYSA-N+XLYOFNOQVPJJNP-UHFFFAOYSA-N
neat0096	Caffeine	water	RYYVLZVUVIJVGH-UHFFFAOYSA-N	XLYOFNOQVPJJNP-UHFFFAOYSA-N	34.85	1.50083	-2.51215	2010-Shalmashi-LAAR	RYYVLZVUVIJVGH-UHFFFAOYSA-N+XLYOFNOQVPJJNP-UHFFFAOYSA-N
neat0097	Caffeine	water	RYYVLZVUVIJVGH-UHFFFAOYSA-N	XLYOFNOQVPJJNP-UHFFFAOYSA-N	39.85	1.47631	-2.35982	2010-Shalmashi-LAAR	RYYVLZVUVIJVGH-UHFFFAOYSA-N+XLYOFNOQVPJJNP-UHFFFAOYSA-N
neat0098	Caffeine	water	RYYVLZVUVIJVGH-UHFFFAOYSA-N	XLYOFNOQVPJJNP-UHFFFAOYSA-N	44.85	1.45102	-2.10149	2010-Shalmashi-LAAR	RYYVLZVUVIJVGH-UHFFFAOYSA-N+XLYOFNOQVPJJNP-UHFFFAOYSA-N
neat0099	Caffeine	water	RYYVLZVUVIJVGH-UHFFFAOYSA-N	XLYOFNOQVPJJNP-UHFFFAOYSA-N	49.85	1.42497	-1.99349	2010-Shalmashi-LAAR	RYYVLZVUVIJVGH-UHFFFAOYSA-N+XLYOFNOQVPJJNP-UHFFFAOYSA-N
neat0100	Caffeine	Dichlormethane	RYYVLZVUVIJVGH-UHFFFAOYSA-N	YMWUJEATGCHHMB-UHFFFAOYSA-N	24.85	1.54749	-1.43226	2010-Shalmashi-LAAR	RYYVLZVUVIJVGH-UHFFFAOYSA-N+YMWUJEATGCHHMB-UHFFFAOYSA-N
neat0101	Caffeine	Dichlormethane	RYYVLZVUVIJVGH-UHFFFAOYSA-N	YMWUJEATGCHHMB-UHFFFAOYSA-N	29.85	1.52456	-1.39145	2010-Shalmashi-LAAR	RYYVLZVUVIJVGH-UHFFFAOYSA-N+YMWUJEATGCHHMB-UHFFFAOYSA-N
neat0102	Caffeine	Dichlormethane	RYYVLZVUVIJVGH-UHFFFAOYSA-N	YMWUJEATGCHHMB-UHFFFAOYSA-N	34.85	1.50083	-1.35511	2010-Shalmashi-LAAR	RYYVLZVUVIJVGH-UHFFFAOYSA-N+YMWUJEATGCHHMB-UHFFFAOYSA-N
neat0103	Caffeine	Dichlormethane	RYYVLZVUVIJVGH-UHFFFAOYSA-N	YMWUJEATGCHHMB-UHFFFAOYSA-N	39.85	1.47631	-1.32441	2010-Shalmashi-LAAR	RYYVLZVUVIJVGH-UHFFFAOYSA-N+YMWUJEATGCHHMB-UHFFFAOYSA-N
neat0104	Caffeine	Dichlormethane	RYYVLZVUVIJVGH-UHFFFAOYSA-N	YMWUJEATGCHHMB-UHFFFAOYSA-N	44.85	1.45102	-1.2963	2010-Shalmashi-LAAR	RYYVLZVUVIJVGH-UHFFFAOYSA-N+YMWUJEATGCHHMB-UHFFFAOYSA-N
neat0105	Caffeine	carbitol	RYYVLZVUVIJVGH-UHFFFAOYSA-N	XXJWXESWEXIICW-UHFFFAOYSA-N	20.05	1.56874	-2.14691	2020-Rezaei-10.1016j.molliq.2020.112465	RYYVLZVUVIJVGH-UHFFFAOYSA-N+XXJWXESWEXIICW-UHFFFAOYSA-N
neat0106	Caffeine	carbitol	RYYVLZVUVIJVGH-UHFFFAOYSA-N	XXJWXESWEXIICW-UHFFFAOYSA-N	25.05	1.54659	-2.11805	2020-Rezaei-10.1016j.molliq.2020.112465	RYYVLZVUVIJVGH-UHFFFAOYSA-N+XXJWXESWEXIICW-UHFFFAOYSA-N
neat0107	Caffeine	carbitol	RYYVLZVUVIJVGH-UHFFFAOYSA-N	XXJWXESWEXIICW-UHFFFAOYSA-N	30.05	1.52363	-2.07366	2020-Rezaei-10.1016j.molliq.2020.112465	RYYVLZVUVIJVGH-UHFFFAOYSA-N+XXJWXESWEXIICW-UHFFFAOYSA-N
neat0108	Caffeine	carbitol	RYYVLZVUVIJVGH-UHFFFAOYSA-N	XXJWXESWEXIICW-UHFFFAOYSA-N	35.05	1.49987	-2.03245	2020-Rezaei-10.1016j.molliq.2020.112465	RYYVLZVUVIJVGH-UHFFFAOYSA-N+XXJWXESWEXIICW-UHFFFAOYSA-N
neat0109	Caffeine	carbitol	RYYVLZVUVIJVGH-UHFFFAOYSA-N	XXJWXESWEXIICW-UHFFFAOYSA-N	40.05	1.47532	-2.007	2020-Rezaei-10.1016j.molliq.2020.112465	RYYVLZVUVIJVGH-UHFFFAOYSA-N+XXJWXESWEXIICW-UHFFFAOYSA-N
neat0110	caffeine	isopropanol	RYYVLZVUVIJVGH-UHFFFAOYSA-N	KFZMGEQAYNKOFK-UHFFFAOYSA-N	20.05	1.56874	-2.79588	2021-Rezaei-10.1016j.molliq.2021.116519	RYYVLZVUVIJVGH-UHFFFAOYSA-N+KFZMGEQAYNKOFK-UHFFFAOYSA-N
neat0111	caffeine	isopropanol	RYYVLZVUVIJVGH-UHFFFAOYSA-N	KFZMGEQAYNKOFK-UHFFFAOYSA-N	25.05	1.54659	-2.76955	2021-Rezaei-10.1016j.molliq.2021.116519	RYYVLZVUVIJVGH-UHFFFAOYSA-N+KFZMGEQAYNKOFK-UHFFFAOYSA-N
neat0112	caffeine	isopropanol	RYYVLZVUVIJVGH-UHFFFAOYSA-N	KFZMGEQAYNKOFK-UHFFFAOYSA-N	30.05	1.52363	-2.61798	2021-Rezaei-10.1016j.molliq.2021.116519	RYYVLZVUVIJVGH-UHFFFAOYSA-N+KFZMGEQAYNKOFK-UHFFFAOYSA-N
neat0113	caffeine	isopropanol	RYYVLZVUVIJVGH-UHFFFAOYSA-N	KFZMGEQAYNKOFK-UHFFFAOYSA-N	35.05	1.49987	-2.56067	2021-Rezaei-10.1016j.molliq.2021.116519	RYYVLZVUVIJVGH-UHFFFAOYSA-N+KFZMGEQAYNKOFK-UHFFFAOYSA-N
neat0114	caffeine	isopropanol	RYYVLZVUVIJVGH-UHFFFAOYSA-N	KFZMGEQAYNKOFK-UHFFFAOYSA-N	40.05	1.47532	-2.50307	2021-Rezaei-10.1016j.molliq.2021.116519	RYYVLZVUVIJVGH-UHFFFAOYSA-N+KFZMGEQAYNKOFK-UHFFFAOYSA-N
neat0115	caffeine	ethylene glycol	RYYVLZVUVIJVGH-UHFFFAOYSA-N	LYCAIKOWRPUZTN-UHFFFAOYSA-N	20.05	1.56874	-2.62342	2021-Rezaei-10.1016j.molliq.2021.117350	RYYVLZVUVIJVGH-UHFFFAOYSA-N+LYCAIKOWRPUZTN-UHFFFAOYSA-N
neat0116	caffeine	ethylene glycol	RYYVLZVUVIJVGH-UHFFFAOYSA-N	LYCAIKOWRPUZTN-UHFFFAOYSA-N	25.05	1.54659	-2.49894	2021-Rezaei-10.1016j.molliq.2021.117350	RYYVLZVUVIJVGH-UHFFFAOYSA-N+LYCAIKOWRPUZTN-UHFFFAOYSA-N
neat0117	caffeine	ethylene glycol	RYYVLZVUVIJVGH-UHFFFAOYSA-N	LYCAIKOWRPUZTN-UHFFFAOYSA-N	30.05	1.52363	-2.4023	2021-Rezaei-10.1016j.molliq.2021.117350	RYYVLZVUVIJVGH-UHFFFAOYSA-N+LYCAIKOWRPUZTN-UHFFFAOYSA-N
neat0118	caffeine	ethylene glycol	RYYVLZVUVIJVGH-UHFFFAOYSA-N	LYCAIKOWRPUZTN-UHFFFAOYSA-N	35.05	1.49987	-2.33442	2021-Rezaei-10.1016j.molliq.2021.117350	RYYVLZVUVIJVGH-UHFFFAOYSA-N+LYCAIKOWRPUZTN-UHFFFAOYSA-N
neat0119	caffeine	ethylene glycol	RYYVLZVUVIJVGH-UHFFFAOYSA-N	LYCAIKOWRPUZTN-UHFFFAOYSA-N	40.05	1.47532	-2.24949	2021-Rezaei-10.1016j.molliq.2021.117350	RYYVLZVUVIJVGH-UHFFFAOYSA-N+LYCAIKOWRPUZTN-UHFFFAOYSA-N
neat0120	caffeine	propylene glycol	RYYVLZVUVIJVGH-UHFFFAOYSA-N	DNIAPMSPPWPWGF-UHFFFAOYSA-N	20.05	1.56874	-3.00524	2021-Rezaei-10.1016j.molliq.2021.117613	RYYVLZVUVIJVGH-UHFFFAOYSA-N+DNIAPMSPPWPWGF-UHFFFAOYSA-N
neat0121	caffeine	propylene glycol	RYYVLZVUVIJVGH-UHFFFAOYSA-N	DNIAPMSPPWPWGF-UHFFFAOYSA-N	25.05	1.54659	-2.57512	2021-Rezaei-10.1016j.molliq.2021.117613	RYYVLZVUVIJVGH-UHFFFAOYSA-N+DNIAPMSPPWPWGF-UHFFFAOYSA-N
neat0122	caffeine	propylene glycol	RYYVLZVUVIJVGH-UHFFFAOYSA-N	DNIAPMSPPWPWGF-UHFFFAOYSA-N	30.05	1.52363	-2.38405	2021-Rezaei-10.1016j.molliq.2021.117613	RYYVLZVUVIJVGH-UHFFFAOYSA-N+DNIAPMSPPWPWGF-UHFFFAOYSA-N
neat0123	caffeine	propylene glycol	RYYVLZVUVIJVGH-UHFFFAOYSA-N	DNIAPMSPPWPWGF-UHFFFAOYSA-N	35.05	1.49987	-2.19791	2021-Rezaei-10.1016j.molliq.2021.117613	RYYVLZVUVIJVGH-UHFFFAOYSA-N+DNIAPMSPPWPWGF-UHFFFAOYSA-N
neat0124	caffeine	propylene glycol	RYYVLZVUVIJVGH-UHFFFAOYSA-N	DNIAPMSPPWPWGF-UHFFFAOYSA-N	40.05	1.47532	-2.12668	2021-Rezaei-10.1016j.molliq.2021.117613	RYYVLZVUVIJVGH-UHFFFAOYSA-N+DNIAPMSPPWPWGF-UHFFFAOYSA-N
neat0125	caffeine	n-Butanol	RYYVLZVUVIJVGH-UHFFFAOYSA-N	LRHPLDYGYMQRHN-UHFFFAOYSA-N	25	1.54682	-2.80026	2021-Cysewski-10.3390/ma15072472	RYYVLZVUVIJVGH-UHFFFAOYSA-N+LRHPLDYGYMQRHN-UHFFFAOYSA-N
neat0126	caffeine	n-Butanol	RYYVLZVUVIJVGH-UHFFFAOYSA-N	LRHPLDYGYMQRHN-UHFFFAOYSA-N	30	1.52386	-2.71258	2021-Cysewski-10.3390/ma15072472	RYYVLZVUVIJVGH-UHFFFAOYSA-N+LRHPLDYGYMQRHN-UHFFFAOYSA-N
neat0127	caffeine	n-Butanol	RYYVLZVUVIJVGH-UHFFFAOYSA-N	LRHPLDYGYMQRHN-UHFFFAOYSA-N	35	1.50011	-2.65203	2021-Cysewski-10.3390/ma15072472	RYYVLZVUVIJVGH-UHFFFAOYSA-N+LRHPLDYGYMQRHN-UHFFFAOYSA-N
neat0128	caffeine	n-Butanol	RYYVLZVUVIJVGH-UHFFFAOYSA-N	LRHPLDYGYMQRHN-UHFFFAOYSA-N	40	1.47557	-2.4832	2021-Cysewski-10.3390/ma15072472	RYYVLZVUVIJVGH-UHFFFAOYSA-N+LRHPLDYGYMQRHN-UHFFFAOYSA-N
neat0129	caffeine	1-octanol	RYYVLZVUVIJVGH-UHFFFAOYSA-N	KBPLFHHGFOOTCA-UHFFFAOYSA-N	25	1.54682	-2.66133	2021-Cysewski-10.3390/ma15072472	RYYVLZVUVIJVGH-UHFFFAOYSA-N+KBPLFHHGFOOTCA-UHFFFAOYSA-N
neat0130	caffeine	1-octanol	RYYVLZVUVIJVGH-UHFFFAOYSA-N	KBPLFHHGFOOTCA-UHFFFAOYSA-N	30	1.52386	-2.57637	2021-Cysewski-10.3390/ma15072472	RYYVLZVUVIJVGH-UHFFFAOYSA-N+KBPLFHHGFOOTCA-UHFFFAOYSA-N
neat0131	caffeine	1-octanol	RYYVLZVUVIJVGH-UHFFFAOYSA-N	KBPLFHHGFOOTCA-UHFFFAOYSA-N	35	1.50011	-2.50666	2021-Cysewski-10.3390/ma15072472	RYYVLZVUVIJVGH-UHFFFAOYSA-N+KBPLFHHGFOOTCA-UHFFFAOYSA-N
neat0132	caffeine	1-octanol	RYYVLZVUVIJVGH-UHFFFAOYSA-N	KBPLFHHGFOOTCA-UHFFFAOYSA-N	40	1.47557	-2.42572	2021-Cysewski-10.3390/ma15072472	RYYVLZVUVIJVGH-UHFFFAOYSA-N+KBPLFHHGFOOTCA-UHFFFAOYSA-N
neat0133	caffeine	1-Pentanol	RYYVLZVUVIJVGH-UHFFFAOYSA-N	AMQJEAYHLZJPGS-UHFFFAOYSA-N	25	1.54682	-2.74119	2021-Cysewski-10.3390/ma15072472	RYYVLZVUVIJVGH-UHFFFAOYSA-N+AMQJEAYHLZJPGS-UHFFFAOYSA-N
neat0134	caffeine	1-Pentanol	RYYVLZVUVIJVGH-UHFFFAOYSA-N	AMQJEAYHLZJPGS-UHFFFAOYSA-N	30	1.52386	-2.65398	2021-Cysewski-10.3390/ma15072472	RYYVLZVUVIJVGH-UHFFFAOYSA-N+AMQJEAYHLZJPGS-UHFFFAOYSA-N
neat0135	caffeine	1-Pentanol	RYYVLZVUVIJVGH-UHFFFAOYSA-N	AMQJEAYHLZJPGS-UHFFFAOYSA-N	35	1.50011	-2.57475	2021-Cysewski-10.3390/ma15072472	RYYVLZVUVIJVGH-UHFFFAOYSA-N+AMQJEAYHLZJPGS-UHFFFAOYSA-N
neat0136	caffeine	1-Pentanol	RYYVLZVUVIJVGH-UHFFFAOYSA-N	AMQJEAYHLZJPGS-UHFFFAOYSA-N	40	1.47557	-2.49362	2021-Cysewski-10.3390/ma15072472	RYYVLZVUVIJVGH-UHFFFAOYSA-N+AMQJEAYHLZJPGS-UHFFFAOYSA-N
neat0137	caffeine	Acetonitrile	RYYVLZVUVIJVGH-UHFFFAOYSA-N	WEVYAHXRMPXWCK-UHFFFAOYSA-N	25	1.54682	-2.51587	2021-Cysewski-10.3390/ma15072472	RYYVLZVUVIJVGH-UHFFFAOYSA-N+WEVYAHXRMPXWCK-UHFFFAOYSA-N
neat0138	caffeine	Acetonitrile	RYYVLZVUVIJVGH-UHFFFAOYSA-N	WEVYAHXRMPXWCK-UHFFFAOYSA-N	30	1.52386	-2.45201	2021-Cysewski-10.3390/ma15072472	RYYVLZVUVIJVGH-UHFFFAOYSA-N+WEVYAHXRMPXWCK-UHFFFAOYSA-N
neat0139	caffeine	Acetonitrile	RYYVLZVUVIJVGH-UHFFFAOYSA-N	WEVYAHXRMPXWCK-UHFFFAOYSA-N	35	1.50011	-2.38806	2021-Cysewski-10.3390/ma15072472	RYYVLZVUVIJVGH-UHFFFAOYSA-N+WEVYAHXRMPXWCK-UHFFFAOYSA-N
neat0140	caffeine	Acetonitrile	RYYVLZVUVIJVGH-UHFFFAOYSA-N	WEVYAHXRMPXWCK-UHFFFAOYSA-N	40	1.47557	-2.32737	2021-Cysewski-10.3390/ma15072472	RYYVLZVUVIJVGH-UHFFFAOYSA-N+WEVYAHXRMPXWCK-UHFFFAOYSA-N
neat0141	caffeine	1,4-dioxane	RYYVLZVUVIJVGH-UHFFFAOYSA-N	RYHBNJHYFVUHQT-UHFFFAOYSA-N	25	1.54682	-2.2951	2021-Cysewski-10.3390/ma15072472	RYYVLZVUVIJVGH-UHFFFAOYSA-N+RYHBNJHYFVUHQT-UHFFFAOYSA-N
neat0142	caffeine	1,4-dioxane	RYYVLZVUVIJVGH-UHFFFAOYSA-N	RYHBNJHYFVUHQT-UHFFFAOYSA-N	30	1.52386	-2.22058	2021-Cysewski-10.3390/ma15072472	RYYVLZVUVIJVGH-UHFFFAOYSA-N+RYHBNJHYFVUHQT-UHFFFAOYSA-N
neat0143	caffeine	1,4-dioxane	RYYVLZVUVIJVGH-UHFFFAOYSA-N	RYHBNJHYFVUHQT-UHFFFAOYSA-N	35	1.50011	-2.14838	2021-Cysewski-10.3390/ma15072472	RYYVLZVUVIJVGH-UHFFFAOYSA-N+RYHBNJHYFVUHQT-UHFFFAOYSA-N
neat0144	caffeine	1,4-dioxane	RYYVLZVUVIJVGH-UHFFFAOYSA-N	RYHBNJHYFVUHQT-UHFFFAOYSA-N	40	1.47557	-2.07431	2021-Cysewski-10.3390/ma15072472	RYYVLZVUVIJVGH-UHFFFAOYSA-N+RYHBNJHYFVUHQT-UHFFFAOYSA-N
neat0145	caffeine	DMF	RYYVLZVUVIJVGH-UHFFFAOYSA-N	ZMXDDKWLCZADIW-UHFFFAOYSA-N	25	1.54682	-1.888	2021-Cysewski-10.3390/ma15072472	RYYVLZVUVIJVGH-UHFFFAOYSA-N+ZMXDDKWLCZADIW-UHFFFAOYSA-N
neat0146	caffeine	DMF	RYYVLZVUVIJVGH-UHFFFAOYSA-N	ZMXDDKWLCZADIW-UHFFFAOYSA-N	30	1.52386	-1.83189	2021-Cysewski-10.3390/ma15072472	RYYVLZVUVIJVGH-UHFFFAOYSA-N+ZMXDDKWLCZADIW-UHFFFAOYSA-N
neat0147	caffeine	DMF	RYYVLZVUVIJVGH-UHFFFAOYSA-N	ZMXDDKWLCZADIW-UHFFFAOYSA-N	35	1.50011	-1.76375	2021-Cysewski-10.3390/ma15072472	RYYVLZVUVIJVGH-UHFFFAOYSA-N+ZMXDDKWLCZADIW-UHFFFAOYSA-N
neat0148	caffeine	DMF	RYYVLZVUVIJVGH-UHFFFAOYSA-N	ZMXDDKWLCZADIW-UHFFFAOYSA-N	40	1.47557	-1.69429	2021-Cysewski-10.3390/ma15072472	RYYVLZVUVIJVGH-UHFFFAOYSA-N+ZMXDDKWLCZADIW-UHFFFAOYSA-N
neat0149	caffeine	DMSO	RYYVLZVUVIJVGH-UHFFFAOYSA-N	IAZDPXIOMUYVGZ-UHFFFAOYSA-N	25	1.54682	-1.74379	2021-Cysewski-10.3390/ma15072472	RYYVLZVUVIJVGH-UHFFFAOYSA-N+IAZDPXIOMUYVGZ-UHFFFAOYSA-N
neat0150	caffeine	DMSO	RYYVLZVUVIJVGH-UHFFFAOYSA-N	IAZDPXIOMUYVGZ-UHFFFAOYSA-N	30	1.52386	-1.69829	2021-Cysewski-10.3390/ma15072472	RYYVLZVUVIJVGH-UHFFFAOYSA-N+IAZDPXIOMUYVGZ-UHFFFAOYSA-N
neat0151	caffeine	DMSO	RYYVLZVUVIJVGH-UHFFFAOYSA-N	IAZDPXIOMUYVGZ-UHFFFAOYSA-N	35	1.50011	-1.64139	2021-Cysewski-10.3390/ma15072472	RYYVLZVUVIJVGH-UHFFFAOYSA-N+IAZDPXIOMUYVGZ-UHFFFAOYSA-N
neat0152	caffeine	DMSO	RYYVLZVUVIJVGH-UHFFFAOYSA-N	IAZDPXIOMUYVGZ-UHFFFAOYSA-N	40	1.47557	-1.58886	2021-Cysewski-10.3390/ma15072472	RYYVLZVUVIJVGH-UHFFFAOYSA-N+IAZDPXIOMUYVGZ-UHFFFAOYSA-N
neat0153	Theobromine	1-propanol	YAPQBXQYLJRXSA-UHFFFAOYSA-N	BDERNNFJNOPAEC-UHFFFAOYSA-N	15	4.89206	-4.92812	2017-Zhong-10.1021acs.jced.7b00065	YAPQBXQYLJRXSA-UHFFFAOYSA-N+BDERNNFJNOPAEC-UHFFFAOYSA-N
neat0154	Theobromine	1-propanol	YAPQBXQYLJRXSA-UHFFFAOYSA-N	BDERNNFJNOPAEC-UHFFFAOYSA-N	25.05	4.83713	-4.68613	2017-Zhong-10.1021acs.jced.7b00065	YAPQBXQYLJRXSA-UHFFFAOYSA-N+BDERNNFJNOPAEC-UHFFFAOYSA-N
neat0155	Theobromine	1-propanol	YAPQBXQYLJRXSA-UHFFFAOYSA-N	BDERNNFJNOPAEC-UHFFFAOYSA-N	35.04	4.77512	-4.43063	2017-Zhong-10.1021acs.jced.7b00065	YAPQBXQYLJRXSA-UHFFFAOYSA-N+BDERNNFJNOPAEC-UHFFFAOYSA-N
neat0156	Theobromine	1-propanol	YAPQBXQYLJRXSA-UHFFFAOYSA-N	BDERNNFJNOPAEC-UHFFFAOYSA-N	45.01	4.70611	-4.19586	2017-Zhong-10.1021acs.jced.7b00065	YAPQBXQYLJRXSA-UHFFFAOYSA-N+BDERNNFJNOPAEC-UHFFFAOYSA-N
neat0157	Theobromine	1-propanol	YAPQBXQYLJRXSA-UHFFFAOYSA-N	BDERNNFJNOPAEC-UHFFFAOYSA-N	55.01	4.62996	-3.96257	2017-Zhong-10.1021acs.jced.7b00065	YAPQBXQYLJRXSA-UHFFFAOYSA-N+BDERNNFJNOPAEC-UHFFFAOYSA-N
neat0158	Theobromine	acetone	YAPQBXQYLJRXSA-UHFFFAOYSA-N	CSCPPACGZOOCGX-UHFFFAOYSA-N	14.98	4.89216	-4.83268	2017-Zhong-10.1021acs.jced.7b00065	YAPQBXQYLJRXSA-UHFFFAOYSA-N+CSCPPACGZOOCGX-UHFFFAOYSA-N
neat0159	Theobromine	acetone	YAPQBXQYLJRXSA-UHFFFAOYSA-N	CSCPPACGZOOCGX-UHFFFAOYSA-N	24.84	4.83835	-4.6517	2017-Zhong-10.1021acs.jced.7b00065	YAPQBXQYLJRXSA-UHFFFAOYSA-N+CSCPPACGZOOCGX-UHFFFAOYSA-N
neat0160	Theobromine	acetone	YAPQBXQYLJRXSA-UHFFFAOYSA-N	CSCPPACGZOOCGX-UHFFFAOYSA-N	34.93	4.77584	-4.52433	2017-Zhong-10.1021acs.jced.7b00065	YAPQBXQYLJRXSA-UHFFFAOYSA-N+CSCPPACGZOOCGX-UHFFFAOYSA-N
neat0161	Theobromine	acetone	YAPQBXQYLJRXSA-UHFFFAOYSA-N	CSCPPACGZOOCGX-UHFFFAOYSA-N	44.92	4.70676	-4.34008	2017-Zhong-10.1021acs.jced.7b00065	YAPQBXQYLJRXSA-UHFFFAOYSA-N+CSCPPACGZOOCGX-UHFFFAOYSA-N
neat0162	Theobromine	acetone	YAPQBXQYLJRXSA-UHFFFAOYSA-N	CSCPPACGZOOCGX-UHFFFAOYSA-N	55.02	4.62988	-4.16941	2017-Zhong-10.1021acs.jced.7b00065	YAPQBXQYLJRXSA-UHFFFAOYSA-N+CSCPPACGZOOCGX-UHFFFAOYSA-N
neat0163	Theobromine	acetone	YAPQBXQYLJRXSA-UHFFFAOYSA-N	CSCPPACGZOOCGX-UHFFFAOYSA-N	25	4.83742	-4.63116	2021-Jeliński-pharmaceutics-13-01118-v2	YAPQBXQYLJRXSA-UHFFFAOYSA-N+CSCPPACGZOOCGX-UHFFFAOYSA-N
neat0164	Theobromine	1-Octanol	YAPQBXQYLJRXSA-UHFFFAOYSA-N	KBPLFHHGFOOTCA-UHFFFAOYSA-N	20	4.86568	-3.66987	2014-Pobudkowska-10.1016j.jct.2014.05.005	YAPQBXQYLJRXSA-UHFFFAOYSA-N+KBPLFHHGFOOTCA-UHFFFAOYSA-N
neat0165	Theobromine	1-Octanol	YAPQBXQYLJRXSA-UHFFFAOYSA-N	KBPLFHHGFOOTCA-UHFFFAOYSA-N	25	4.83742	-3.36331	2014-Pobudkowska-10.1016j.jct.2014.05.005	YAPQBXQYLJRXSA-UHFFFAOYSA-N+KBPLFHHGFOOTCA-UHFFFAOYSA-N
neat0166	Theobromine	1-Octanol	YAPQBXQYLJRXSA-UHFFFAOYSA-N	KBPLFHHGFOOTCA-UHFFFAOYSA-N	35	4.77538	-3.21467	2014-Pobudkowska-10.1016j.jct.2014.05.005	YAPQBXQYLJRXSA-UHFFFAOYSA-N+KBPLFHHGFOOTCA-UHFFFAOYSA-N
neat0167	Theobromine	1-Octanol	YAPQBXQYLJRXSA-UHFFFAOYSA-N	KBPLFHHGFOOTCA-UHFFFAOYSA-N	45	4.70618	-3.08433	2014-Pobudkowska-10.1016j.jct.2014.05.005	YAPQBXQYLJRXSA-UHFFFAOYSA-N+KBPLFHHGFOOTCA-UHFFFAOYSA-N
neat0168	Theobromine	ethanol	YAPQBXQYLJRXSA-UHFFFAOYSA-N	LFQSCWFLJHTTHZ-UHFFFAOYSA-N	14.95	4.89231	-4.86012	2017-Zhong-10.1021acs.jced.7b00065	YAPQBXQYLJRXSA-UHFFFAOYSA-N+LFQSCWFLJHTTHZ-UHFFFAOYSA-N
neat0169	Theobromine	Ethanol	YAPQBXQYLJRXSA-UHFFFAOYSA-N	LFQSCWFLJHTTHZ-UHFFFAOYSA-N	20	4.86568	-4.64589	2017-Zhong-10.1021acs.jced.7b00065	YAPQBXQYLJRXSA-UHFFFAOYSA-N+LFQSCWFLJHTTHZ-UHFFFAOYSA-N
neat0170	Theobromine	Ethanol	YAPQBXQYLJRXSA-UHFFFAOYSA-N	LFQSCWFLJHTTHZ-UHFFFAOYSA-N	25	4.83742	-4.41454	2017-Zhong-10.1021acs.jced.7b00065	YAPQBXQYLJRXSA-UHFFFAOYSA-N+LFQSCWFLJHTTHZ-UHFFFAOYSA-N
neat0171	Theobromine	Ethanol	YAPQBXQYLJRXSA-UHFFFAOYSA-N	LFQSCWFLJHTTHZ-UHFFFAOYSA-N	30	4.80731	-4.19997	2017-Zhong-10.1021acs.jced.7b00065	YAPQBXQYLJRXSA-UHFFFAOYSA-N+LFQSCWFLJHTTHZ-UHFFFAOYSA-N
neat0172	Theobromine	ethanol	YAPQBXQYLJRXSA-UHFFFAOYSA-N	LFQSCWFLJHTTHZ-UHFFFAOYSA-N	34.99	4.77544	-3.97428	2017-Zhong-10.1021acs.jced.7b00065	YAPQBXQYLJRXSA-UHFFFAOYSA-N+LFQSCWFLJHTTHZ-UHFFFAOYSA-N
neat0173	Theobromine	ethanol	YAPQBXQYLJRXSA-UHFFFAOYSA-N	LFQSCWFLJHTTHZ-UHFFFAOYSA-N	20	4.86568	-4.81545	2014-Pobudkowska-10.1016j.jct.2014.05.005	YAPQBXQYLJRXSA-UHFFFAOYSA-N+LFQSCWFLJHTTHZ-UHFFFAOYSA-N
neat0174	Theobromine	ethanol	YAPQBXQYLJRXSA-UHFFFAOYSA-N	LFQSCWFLJHTTHZ-UHFFFAOYSA-N	25	4.83742	-4.63333	2014-Pobudkowska-10.1016j.jct.2014.05.005	YAPQBXQYLJRXSA-UHFFFAOYSA-N+LFQSCWFLJHTTHZ-UHFFFAOYSA-N
neat0175	Theobromine	ethanol	YAPQBXQYLJRXSA-UHFFFAOYSA-N	LFQSCWFLJHTTHZ-UHFFFAOYSA-N	30	4.80731	-4.5021	2014-Pobudkowska-10.1016j.jct.2014.05.005	YAPQBXQYLJRXSA-UHFFFAOYSA-N+LFQSCWFLJHTTHZ-UHFFFAOYSA-N
neat0176	Theobromine	ethanol	YAPQBXQYLJRXSA-UHFFFAOYSA-N	LFQSCWFLJHTTHZ-UHFFFAOYSA-N	35	4.77538	-4.41422	2014-Pobudkowska-10.1016j.jct.2014.05.005	YAPQBXQYLJRXSA-UHFFFAOYSA-N+LFQSCWFLJHTTHZ-UHFFFAOYSA-N
neat0177	Theobromine	ethanol	YAPQBXQYLJRXSA-UHFFFAOYSA-N	LFQSCWFLJHTTHZ-UHFFFAOYSA-N	40	4.74166	-4.26051	2014-Pobudkowska-10.1016j.jct.2014.05.005	YAPQBXQYLJRXSA-UHFFFAOYSA-N+LFQSCWFLJHTTHZ-UHFFFAOYSA-N
neat0178	Theobromine	ethanol	YAPQBXQYLJRXSA-UHFFFAOYSA-N	LFQSCWFLJHTTHZ-UHFFFAOYSA-N	45	4.70618	-4.19784	2014-Pobudkowska-10.1016j.jct.2014.05.005	YAPQBXQYLJRXSA-UHFFFAOYSA-N+LFQSCWFLJHTTHZ-UHFFFAOYSA-N
neat0179	Theobromine	methanol	YAPQBXQYLJRXSA-UHFFFAOYSA-N	OKKJLVBELUTLKV-UHFFFAOYSA-N	14.92	4.89246	-4.54975	2017-Zhong-10.1021acs.jced.7b00065	YAPQBXQYLJRXSA-UHFFFAOYSA-N+OKKJLVBELUTLKV-UHFFFAOYSA-N
neat0180	Theobromine	methanol	YAPQBXQYLJRXSA-UHFFFAOYSA-N	OKKJLVBELUTLKV-UHFFFAOYSA-N	24.95	4.83771	-4.36251	2017-Zhong-10.1021acs.jced.7b00065	YAPQBXQYLJRXSA-UHFFFAOYSA-N+OKKJLVBELUTLKV-UHFFFAOYSA-N
neat0181	Theobromine	methanol	YAPQBXQYLJRXSA-UHFFFAOYSA-N	OKKJLVBELUTLKV-UHFFFAOYSA-N	35.78	4.77024	-4.1549	2017-Zhong-10.1021acs.jced.7b00065	YAPQBXQYLJRXSA-UHFFFAOYSA-N+OKKJLVBELUTLKV-UHFFFAOYSA-N
neat0182	Theobromine	methanol	YAPQBXQYLJRXSA-UHFFFAOYSA-N	OKKJLVBELUTLKV-UHFFFAOYSA-N	45.47	4.70275	-3.95782	2017-Zhong-10.1021acs.jced.7b00065	YAPQBXQYLJRXSA-UHFFFAOYSA-N+OKKJLVBELUTLKV-UHFFFAOYSA-N
neat0183	Theobromine	methanol	YAPQBXQYLJRXSA-UHFFFAOYSA-N	OKKJLVBELUTLKV-UHFFFAOYSA-N	55	4.63004	-3.78701	2017-Zhong-10.1021acs.jced.7b00065	YAPQBXQYLJRXSA-UHFFFAOYSA-N+OKKJLVBELUTLKV-UHFFFAOYSA-N
neat0184	Theobromine	methanol	YAPQBXQYLJRXSA-UHFFFAOYSA-N	OKKJLVBELUTLKV-UHFFFAOYSA-N	25	4.83742	-4.31098	2021-Jeliński-pharmaceutics-13-01118-v2	YAPQBXQYLJRXSA-UHFFFAOYSA-N+OKKJLVBELUTLKV-UHFFFAOYSA-N
neat0185	Theobromine	ethyl acetate	YAPQBXQYLJRXSA-UHFFFAOYSA-N	XEKOWRVHYACXOJ-UHFFFAOYSA-N	14.98	4.89216	-4.98297	2017-Zhong-10.1021acs.jced.7b00065	YAPQBXQYLJRXSA-UHFFFAOYSA-N+XEKOWRVHYACXOJ-UHFFFAOYSA-N
neat0186	Theobromine	ethyl acetate	YAPQBXQYLJRXSA-UHFFFAOYSA-N	XEKOWRVHYACXOJ-UHFFFAOYSA-N	24.84	4.83835	-4.7986	2017-Zhong-10.1021acs.jced.7b00065	YAPQBXQYLJRXSA-UHFFFAOYSA-N+XEKOWRVHYACXOJ-UHFFFAOYSA-N
neat0187	Theobromine	ethyl acetate	YAPQBXQYLJRXSA-UHFFFAOYSA-N	XEKOWRVHYACXOJ-UHFFFAOYSA-N	34.93	4.77584	-4.64207	2017-Zhong-10.1021acs.jced.7b00065	YAPQBXQYLJRXSA-UHFFFAOYSA-N+XEKOWRVHYACXOJ-UHFFFAOYSA-N
neat0188	Theobromine	ethyl acetate	YAPQBXQYLJRXSA-UHFFFAOYSA-N	XEKOWRVHYACXOJ-UHFFFAOYSA-N	44.92	4.70676	-4.47756	2017-Zhong-10.1021acs.jced.7b00065	YAPQBXQYLJRXSA-UHFFFAOYSA-N+XEKOWRVHYACXOJ-UHFFFAOYSA-N
neat0189	Theobromine	ethyl acetate	YAPQBXQYLJRXSA-UHFFFAOYSA-N	XEKOWRVHYACXOJ-UHFFFAOYSA-N	55.02	4.62988	-4.30627	2017-Zhong-10.1021acs.jced.7b00065	YAPQBXQYLJRXSA-UHFFFAOYSA-N+XEKOWRVHYACXOJ-UHFFFAOYSA-N
neat0190	Theobromine	Water	YAPQBXQYLJRXSA-UHFFFAOYSA-N	XLYOFNOQVPJJNP-UHFFFAOYSA-N	14.87	4.89272	-4.51004	2017-Zhong-10.1021acs.jced.7b00065	YAPQBXQYLJRXSA-UHFFFAOYSA-N+XLYOFNOQVPJJNP-UHFFFAOYSA-N
neat0191	Theobromine	Water	YAPQBXQYLJRXSA-UHFFFAOYSA-N	XLYOFNOQVPJJNP-UHFFFAOYSA-N	24.9	4.838	-4.32514	2017-Zhong-10.1021acs.jced.7b00065	YAPQBXQYLJRXSA-UHFFFAOYSA-N+XLYOFNOQVPJJNP-UHFFFAOYSA-N
neat0192	Theobromine	Water	YAPQBXQYLJRXSA-UHFFFAOYSA-N	XLYOFNOQVPJJNP-UHFFFAOYSA-N	35.73	4.77057	-4.15927	2017-Zhong-10.1021acs.jced.7b00065	YAPQBXQYLJRXSA-UHFFFAOYSA-N+XLYOFNOQVPJJNP-UHFFFAOYSA-N
neat0193	Theobromine	Water	YAPQBXQYLJRXSA-UHFFFAOYSA-N	XLYOFNOQVPJJNP-UHFFFAOYSA-N	45.42	4.70312	-3.99957	2017-Zhong-10.1021acs.jced.7b00065	YAPQBXQYLJRXSA-UHFFFAOYSA-N+XLYOFNOQVPJJNP-UHFFFAOYSA-N
neat0194	Theobromine	Water	YAPQBXQYLJRXSA-UHFFFAOYSA-N	XLYOFNOQVPJJNP-UHFFFAOYSA-N	54.95	4.63044	-3.83923	2017-Zhong-10.1021acs.jced.7b00065	YAPQBXQYLJRXSA-UHFFFAOYSA-N+XLYOFNOQVPJJNP-UHFFFAOYSA-N
neat0195	Theobromine	Water	YAPQBXQYLJRXSA-UHFFFAOYSA-N	XLYOFNOQVPJJNP-UHFFFAOYSA-N	25	4.83742	-4.63116	2021-Jeliński-pharmaceutics-13-01118-v2	YAPQBXQYLJRXSA-UHFFFAOYSA-N+XLYOFNOQVPJJNP-UHFFFAOYSA-N
neat0196	Theophylline	1-propanol	ZFXYFBGIUFBOJW-UHFFFAOYSA-N	BDERNNFJNOPAEC-UHFFFAOYSA-N	14.86	2.35366	-3.04001	2017-Zhong-10.1021acs.jced.7b00065	ZFXYFBGIUFBOJW-UHFFFAOYSA-N+BDERNNFJNOPAEC-UHFFFAOYSA-N
neat0197	Theophylline	1-propanol	ZFXYFBGIUFBOJW-UHFFFAOYSA-N	BDERNNFJNOPAEC-UHFFFAOYSA-N	24.8	2.30509	-2.8671	2017-Zhong-10.1021acs.jced.7b00065	ZFXYFBGIUFBOJW-UHFFFAOYSA-N+BDERNNFJNOPAEC-UHFFFAOYSA-N
neat0198	Theophylline	1-propanol	ZFXYFBGIUFBOJW-UHFFFAOYSA-N	BDERNNFJNOPAEC-UHFFFAOYSA-N	34.86	2.25161	-2.69122	2017-Zhong-10.1021acs.jced.7b00065	ZFXYFBGIUFBOJW-UHFFFAOYSA-N+BDERNNFJNOPAEC-UHFFFAOYSA-N
neat0199	Theophylline	1-propanol	ZFXYFBGIUFBOJW-UHFFFAOYSA-N	BDERNNFJNOPAEC-UHFFFAOYSA-N	44.96	2.19366	-2.50404	2017-Zhong-10.1021acs.jced.7b00065	ZFXYFBGIUFBOJW-UHFFFAOYSA-N+BDERNNFJNOPAEC-UHFFFAOYSA-N
neat0200	Theophylline	1-propanol	ZFXYFBGIUFBOJW-UHFFFAOYSA-N	BDERNNFJNOPAEC-UHFFFAOYSA-N	54.94	2.13236	-2.37325	2017-Zhong-10.1021acs.jced.7b00065	ZFXYFBGIUFBOJW-UHFFFAOYSA-N+BDERNNFJNOPAEC-UHFFFAOYSA-N
neat0201	Theophylline	1-propanol	ZFXYFBGIUFBOJW-UHFFFAOYSA-N	BDERNNFJNOPAEC-UHFFFAOYSA-N	25	2.30407	-2.87312	2021-Cysewski-ijms-22-07347	ZFXYFBGIUFBOJW-UHFFFAOYSA-N+BDERNNFJNOPAEC-UHFFFAOYSA-N
neat0202	Theophylline	acetone	ZFXYFBGIUFBOJW-UHFFFAOYSA-N	CSCPPACGZOOCGX-UHFFFAOYSA-N	14.87	2.35361	-3.17587	2017-Zhong-10.1021acs.jced.7b00065	ZFXYFBGIUFBOJW-UHFFFAOYSA-N+CSCPPACGZOOCGX-UHFFFAOYSA-N
neat0203	Theophylline	acetone	ZFXYFBGIUFBOJW-UHFFFAOYSA-N	CSCPPACGZOOCGX-UHFFFAOYSA-N	25	2.30407	-3.03152	2017-Zhong-10.1021acs.jced.7b00065	ZFXYFBGIUFBOJW-UHFFFAOYSA-N+CSCPPACGZOOCGX-UHFFFAOYSA-N
neat0204	Theophylline	acetone	ZFXYFBGIUFBOJW-UHFFFAOYSA-N	CSCPPACGZOOCGX-UHFFFAOYSA-N	35	2.25083	-2.90623	2017-Zhong-10.1021acs.jced.7b00065	ZFXYFBGIUFBOJW-UHFFFAOYSA-N+CSCPPACGZOOCGX-UHFFFAOYSA-N
neat0205	Theophylline	acetone	ZFXYFBGIUFBOJW-UHFFFAOYSA-N	CSCPPACGZOOCGX-UHFFFAOYSA-N	45	2.19342	-2.8318	2017-Zhong-10.1021acs.jced.7b00065	ZFXYFBGIUFBOJW-UHFFFAOYSA-N+CSCPPACGZOOCGX-UHFFFAOYSA-N
neat0206	Theophylline	acetone	ZFXYFBGIUFBOJW-UHFFFAOYSA-N	CSCPPACGZOOCGX-UHFFFAOYSA-N	54.95	2.1323	-2.74425	2017-Zhong-10.1021acs.jced.7b00065	ZFXYFBGIUFBOJW-UHFFFAOYSA-N+CSCPPACGZOOCGX-UHFFFAOYSA-N
neat0207	Theophylline	acetone	ZFXYFBGIUFBOJW-UHFFFAOYSA-N	CSCPPACGZOOCGX-UHFFFAOYSA-N	25	2.30407	-3.02082	2021-Cysewski-ijms-22-07347	ZFXYFBGIUFBOJW-UHFFFAOYSA-N+CSCPPACGZOOCGX-UHFFFAOYSA-N
neat0208	Theophylline	1-Octanol	ZFXYFBGIUFBOJW-UHFFFAOYSA-N	KBPLFHHGFOOTCA-UHFFFAOYSA-N	49.15	2.16841	-3	2014-Pobudkowska-10.1016j.jct.2014.05.005	ZFXYFBGIUFBOJW-UHFFFAOYSA-N+KBPLFHHGFOOTCA-UHFFFAOYSA-N
neat0209	Theophylline	1-Octanol	ZFXYFBGIUFBOJW-UHFFFAOYSA-N	KBPLFHHGFOOTCA-UHFFFAOYSA-N	54.05	2.13799	-2.88606	2014-Pobudkowska-10.1016j.jct.2014.05.005	ZFXYFBGIUFBOJW-UHFFFAOYSA-N+KBPLFHHGFOOTCA-UHFFFAOYSA-N
neat0210	Theophylline	1-Octanol	ZFXYFBGIUFBOJW-UHFFFAOYSA-N	KBPLFHHGFOOTCA-UHFFFAOYSA-N	57.05	2.1189	-2.76955	2014-Pobudkowska-10.1016j.jct.2014.05.005	ZFXYFBGIUFBOJW-UHFFFAOYSA-N+KBPLFHHGFOOTCA-UHFFFAOYSA-N
neat0211	Theophylline	1-Octanol	ZFXYFBGIUFBOJW-UHFFFAOYSA-N	KBPLFHHGFOOTCA-UHFFFAOYSA-N	63.55	2.07634	-2.60206	2014-Pobudkowska-10.1016j.jct.2014.05.005	ZFXYFBGIUFBOJW-UHFFFAOYSA-N+KBPLFHHGFOOTCA-UHFFFAOYSA-N
neat0212	Theophylline	1-Octanol	ZFXYFBGIUFBOJW-UHFFFAOYSA-N	KBPLFHHGFOOTCA-UHFFFAOYSA-N	64.35	2.07099	-2.56864	2014-Pobudkowska-10.1016j.jct.2014.05.005	ZFXYFBGIUFBOJW-UHFFFAOYSA-N+KBPLFHHGFOOTCA-UHFFFAOYSA-N
neat0213	Theophylline	1-Octanol	ZFXYFBGIUFBOJW-UHFFFAOYSA-N	KBPLFHHGFOOTCA-UHFFFAOYSA-N	70.65	2.02801	-2.34679	2014-Pobudkowska-10.1016j.jct.2014.05.005	ZFXYFBGIUFBOJW-UHFFFAOYSA-N+KBPLFHHGFOOTCA-UHFFFAOYSA-N
neat0214	Theophylline	1-Octanol	ZFXYFBGIUFBOJW-UHFFFAOYSA-N	KBPLFHHGFOOTCA-UHFFFAOYSA-N	78.95	1.96913	-2.20066	2014-Pobudkowska-10.1016j.jct.2014.05.005	ZFXYFBGIUFBOJW-UHFFFAOYSA-N+KBPLFHHGFOOTCA-UHFFFAOYSA-N
neat0215	Theophylline	1-Octanol	ZFXYFBGIUFBOJW-UHFFFAOYSA-N	KBPLFHHGFOOTCA-UHFFFAOYSA-N	82.15	1.94575	-2.16115	2014-Pobudkowska-10.1016j.jct.2014.05.005	ZFXYFBGIUFBOJW-UHFFFAOYSA-N+KBPLFHHGFOOTCA-UHFFFAOYSA-N
neat0216	Theophylline	1-Octanol	ZFXYFBGIUFBOJW-UHFFFAOYSA-N	KBPLFHHGFOOTCA-UHFFFAOYSA-N	91.35	1.8765	-2.09691	2014-Pobudkowska-10.1016j.jct.2014.05.005	ZFXYFBGIUFBOJW-UHFFFAOYSA-N+KBPLFHHGFOOTCA-UHFFFAOYSA-N
neat0217	Theophylline	1-octanol	ZFXYFBGIUFBOJW-UHFFFAOYSA-N	KBPLFHHGFOOTCA-UHFFFAOYSA-N	25	2.30407	-3.13847	2021-Cysewski-ijms-22-07347	ZFXYFBGIUFBOJW-UHFFFAOYSA-N+KBPLFHHGFOOTCA-UHFFFAOYSA-N
neat0218	Theophylline	ethanol	ZFXYFBGIUFBOJW-UHFFFAOYSA-N	LFQSCWFLJHTTHZ-UHFFFAOYSA-N	14.86	2.35366	-3.09691	2017-Zhong-10.1021acs.jced.7b00065	ZFXYFBGIUFBOJW-UHFFFAOYSA-N+LFQSCWFLJHTTHZ-UHFFFAOYSA-N
neat0219	Theophylline	ethanol	ZFXYFBGIUFBOJW-UHFFFAOYSA-N	LFQSCWFLJHTTHZ-UHFFFAOYSA-N	24.8	2.30509	-2.93554	2017-Zhong-10.1021acs.jced.7b00065	ZFXYFBGIUFBOJW-UHFFFAOYSA-N+LFQSCWFLJHTTHZ-UHFFFAOYSA-N
neat0220	Theophylline	ethanol	ZFXYFBGIUFBOJW-UHFFFAOYSA-N	LFQSCWFLJHTTHZ-UHFFFAOYSA-N	34.86	2.25161	-2.76195	2017-Zhong-10.1021acs.jced.7b00065	ZFXYFBGIUFBOJW-UHFFFAOYSA-N+LFQSCWFLJHTTHZ-UHFFFAOYSA-N
neat0221	Theophylline	Ethanol	ZFXYFBGIUFBOJW-UHFFFAOYSA-N	LFQSCWFLJHTTHZ-UHFFFAOYSA-N	44.96	2.19366	-2.595	2017-Zhong-10.1021acs.jced.7b00065	ZFXYFBGIUFBOJW-UHFFFAOYSA-N+LFQSCWFLJHTTHZ-UHFFFAOYSA-N
neat0222	Theophylline	ethanol	ZFXYFBGIUFBOJW-UHFFFAOYSA-N	LFQSCWFLJHTTHZ-UHFFFAOYSA-N	54.94	2.13236	-2.49594	2017-Zhong-10.1021acs.jced.7b00065	ZFXYFBGIUFBOJW-UHFFFAOYSA-N+LFQSCWFLJHTTHZ-UHFFFAOYSA-N
neat0223	Theophylline	ethanol	ZFXYFBGIUFBOJW-UHFFFAOYSA-N	LFQSCWFLJHTTHZ-UHFFFAOYSA-N	36.25	2.24388	-3.09691	2014-Pobudkowska-10.1016j.jct.2014.05.005	ZFXYFBGIUFBOJW-UHFFFAOYSA-N+LFQSCWFLJHTTHZ-UHFFFAOYSA-N
neat0224	Theophylline	ethanol	ZFXYFBGIUFBOJW-UHFFFAOYSA-N	LFQSCWFLJHTTHZ-UHFFFAOYSA-N	39.85	2.2235	-2.88606	2014-Pobudkowska-10.1016j.jct.2014.05.005	ZFXYFBGIUFBOJW-UHFFFAOYSA-N+LFQSCWFLJHTTHZ-UHFFFAOYSA-N
neat0225	Theophylline	ethanol	ZFXYFBGIUFBOJW-UHFFFAOYSA-N	LFQSCWFLJHTTHZ-UHFFFAOYSA-N	45.45	2.19074	-2.69897	2014-Pobudkowska-10.1016j.jct.2014.05.005	ZFXYFBGIUFBOJW-UHFFFAOYSA-N+LFQSCWFLJHTTHZ-UHFFFAOYSA-N
neat0226	Theophylline	ethanol	ZFXYFBGIUFBOJW-UHFFFAOYSA-N	LFQSCWFLJHTTHZ-UHFFFAOYSA-N	48.15	2.1745	-2.56864	2014-Pobudkowska-10.1016j.jct.2014.05.005	ZFXYFBGIUFBOJW-UHFFFAOYSA-N+LFQSCWFLJHTTHZ-UHFFFAOYSA-N
neat0227	Theophylline	ethanol	ZFXYFBGIUFBOJW-UHFFFAOYSA-N	LFQSCWFLJHTTHZ-UHFFFAOYSA-N	52.05	2.15052	-2.4437	2014-Pobudkowska-10.1016j.jct.2014.05.005	ZFXYFBGIUFBOJW-UHFFFAOYSA-N+LFQSCWFLJHTTHZ-UHFFFAOYSA-N
neat0228	Theophylline	ethanol	ZFXYFBGIUFBOJW-UHFFFAOYSA-N	LFQSCWFLJHTTHZ-UHFFFAOYSA-N	59.65	2.10207	-2.30103	2014-Pobudkowska-10.1016j.jct.2014.05.005	ZFXYFBGIUFBOJW-UHFFFAOYSA-N+LFQSCWFLJHTTHZ-UHFFFAOYSA-N
neat0229	Theophylline	ethanol	ZFXYFBGIUFBOJW-UHFFFAOYSA-N	LFQSCWFLJHTTHZ-UHFFFAOYSA-N	66.95	2.05343	-2.08092	2014-Pobudkowska-10.1016j.jct.2014.05.005	ZFXYFBGIUFBOJW-UHFFFAOYSA-N+LFQSCWFLJHTTHZ-UHFFFAOYSA-N
neat0230	Theophylline	ethanol	ZFXYFBGIUFBOJW-UHFFFAOYSA-N	LFQSCWFLJHTTHZ-UHFFFAOYSA-N	72.15	2.01756	-1.91009	2014-Pobudkowska-10.1016j.jct.2014.05.005	ZFXYFBGIUFBOJW-UHFFFAOYSA-N+LFQSCWFLJHTTHZ-UHFFFAOYSA-N
neat0231	Theophylline	methanol	ZFXYFBGIUFBOJW-UHFFFAOYSA-N	OKKJLVBELUTLKV-UHFFFAOYSA-N	14.91	2.35343	-3.11351	2017-Zhong-10.1021acs.jced.7b00065	ZFXYFBGIUFBOJW-UHFFFAOYSA-N+OKKJLVBELUTLKV-UHFFFAOYSA-N
neat0232	Theophylline	methanol	ZFXYFBGIUFBOJW-UHFFFAOYSA-N	OKKJLVBELUTLKV-UHFFFAOYSA-N	25.01	2.30402	-2.86328	2017-Zhong-10.1021acs.jced.7b00065	ZFXYFBGIUFBOJW-UHFFFAOYSA-N+OKKJLVBELUTLKV-UHFFFAOYSA-N
neat0233	Theophylline	methanol	ZFXYFBGIUFBOJW-UHFFFAOYSA-N	OKKJLVBELUTLKV-UHFFFAOYSA-N	35.01	2.25078	-2.66314	2017-Zhong-10.1021acs.jced.7b00065	ZFXYFBGIUFBOJW-UHFFFAOYSA-N+OKKJLVBELUTLKV-UHFFFAOYSA-N
neat0234	Theophylline	methanol	ZFXYFBGIUFBOJW-UHFFFAOYSA-N	OKKJLVBELUTLKV-UHFFFAOYSA-N	44.98	2.19354	-2.52549	2017-Zhong-10.1021acs.jced.7b00065	ZFXYFBGIUFBOJW-UHFFFAOYSA-N+OKKJLVBELUTLKV-UHFFFAOYSA-N
neat0235	Theophylline	methanol	ZFXYFBGIUFBOJW-UHFFFAOYSA-N	OKKJLVBELUTLKV-UHFFFAOYSA-N	55.04	2.13173	-2.40439	2017-Zhong-10.1021acs.jced.7b00065	ZFXYFBGIUFBOJW-UHFFFAOYSA-N+OKKJLVBELUTLKV-UHFFFAOYSA-N
neat0236	Theophylline	methanol	ZFXYFBGIUFBOJW-UHFFFAOYSA-N	OKKJLVBELUTLKV-UHFFFAOYSA-N	25	2.30407	-2.86506	2021-Cysewski-ijms-22-07347	ZFXYFBGIUFBOJW-UHFFFAOYSA-N+OKKJLVBELUTLKV-UHFFFAOYSA-N
neat0237	Theophylline	ethyl acetate	ZFXYFBGIUFBOJW-UHFFFAOYSA-N	XEKOWRVHYACXOJ-UHFFFAOYSA-N	14.87	2.35361	-3.2993	2017-Zhong-10.1021acs.jced.7b00065	ZFXYFBGIUFBOJW-UHFFFAOYSA-N+XEKOWRVHYACXOJ-UHFFFAOYSA-N
neat0238	Theophylline	ethyl acetate	ZFXYFBGIUFBOJW-UHFFFAOYSA-N	XEKOWRVHYACXOJ-UHFFFAOYSA-N	25	2.30407	-3.17198	2017-Zhong-10.1021acs.jced.7b00065	ZFXYFBGIUFBOJW-UHFFFAOYSA-N+XEKOWRVHYACXOJ-UHFFFAOYSA-N
neat0239	Theophylline	ethyl acetate	ZFXYFBGIUFBOJW-UHFFFAOYSA-N	XEKOWRVHYACXOJ-UHFFFAOYSA-N	35	2.25083	-3.04528	2017-Zhong-10.1021acs.jced.7b00065	ZFXYFBGIUFBOJW-UHFFFAOYSA-N+XEKOWRVHYACXOJ-UHFFFAOYSA-N
neat0240	Theophylline	ethyl acetate	ZFXYFBGIUFBOJW-UHFFFAOYSA-N	XEKOWRVHYACXOJ-UHFFFAOYSA-N	45	2.19342	-2.95861	2017-Zhong-10.1021acs.jced.7b00065	ZFXYFBGIUFBOJW-UHFFFAOYSA-N+XEKOWRVHYACXOJ-UHFFFAOYSA-N
neat0241	Theophylline	ethyl acetate	ZFXYFBGIUFBOJW-UHFFFAOYSA-N	XEKOWRVHYACXOJ-UHFFFAOYSA-N	54.95	2.1323	-2.8514	2017-Zhong-10.1021acs.jced.7b00065	ZFXYFBGIUFBOJW-UHFFFAOYSA-N+XEKOWRVHYACXOJ-UHFFFAOYSA-N
neat0242	Theophylline	ethyl acetate	ZFXYFBGIUFBOJW-UHFFFAOYSA-N	XEKOWRVHYACXOJ-UHFFFAOYSA-N	25	2.30407	-3.16172	2021-Cysewski-ijms-22-07347	ZFXYFBGIUFBOJW-UHFFFAOYSA-N+XEKOWRVHYACXOJ-UHFFFAOYSA-N
neat0243	Theophylline	water	ZFXYFBGIUFBOJW-UHFFFAOYSA-N	XLYOFNOQVPJJNP-UHFFFAOYSA-N	14.91	2.35343	-3.48812	2017-Zhong-10.1021acs.jced.7b00065	ZFXYFBGIUFBOJW-UHFFFAOYSA-N+XLYOFNOQVPJJNP-UHFFFAOYSA-N
neat0244	Theophylline	water	ZFXYFBGIUFBOJW-UHFFFAOYSA-N	XLYOFNOQVPJJNP-UHFFFAOYSA-N	25.01	2.30402	-3.20066	2017-Zhong-10.1021acs.jced.7b00065	ZFXYFBGIUFBOJW-UHFFFAOYSA-N+XLYOFNOQVPJJNP-UHFFFAOYSA-N
neat0245	Theophylline	water	ZFXYFBGIUFBOJW-UHFFFAOYSA-N	XLYOFNOQVPJJNP-UHFFFAOYSA-N	35.01	2.25078	-3.00393	2017-Zhong-10.1021acs.jced.7b00065	ZFXYFBGIUFBOJW-UHFFFAOYSA-N+XLYOFNOQVPJJNP-UHFFFAOYSA-N
neat0246	Theophylline	Water	ZFXYFBGIUFBOJW-UHFFFAOYSA-N	XLYOFNOQVPJJNP-UHFFFAOYSA-N	44.98	2.19354	-2.85078	2017-Zhong-10.1021acs.jced.7b00065	ZFXYFBGIUFBOJW-UHFFFAOYSA-N+XLYOFNOQVPJJNP-UHFFFAOYSA-N
neat0247	Theophylline	Water	ZFXYFBGIUFBOJW-UHFFFAOYSA-N	XLYOFNOQVPJJNP-UHFFFAOYSA-N	55.04	2.13173	-2.66474	2017-Zhong-10.1021acs.jced.7b00065	ZFXYFBGIUFBOJW-UHFFFAOYSA-N+XLYOFNOQVPJJNP-UHFFFAOYSA-N
neat0248	Theophylline	Water	ZFXYFBGIUFBOJW-UHFFFAOYSA-N	XLYOFNOQVPJJNP-UHFFFAOYSA-N	35.35	2.24889	-3.39794	2014-Pobudkowska-10.1016j.jct.2014.05.005	ZFXYFBGIUFBOJW-UHFFFAOYSA-N+XLYOFNOQVPJJNP-UHFFFAOYSA-N
neat0249	Theophylline	Water	ZFXYFBGIUFBOJW-UHFFFAOYSA-N	XLYOFNOQVPJJNP-UHFFFAOYSA-N	37.45	2.23715	-3.30103	2014-Pobudkowska-10.1016j.jct.2014.05.005	ZFXYFBGIUFBOJW-UHFFFAOYSA-N+XLYOFNOQVPJJNP-UHFFFAOYSA-N
neat0250	Theophylline	Water	ZFXYFBGIUFBOJW-UHFFFAOYSA-N	XLYOFNOQVPJJNP-UHFFFAOYSA-N	41.35	2.21485	-3.1549	2014-Pobudkowska-10.1016j.jct.2014.05.005	ZFXYFBGIUFBOJW-UHFFFAOYSA-N+XLYOFNOQVPJJNP-UHFFFAOYSA-N
neat0251	Theophylline	Water	ZFXYFBGIUFBOJW-UHFFFAOYSA-N	XLYOFNOQVPJJNP-UHFFFAOYSA-N	43.55	2.202	-3.04576	2014-Pobudkowska-10.1016j.jct.2014.05.005	ZFXYFBGIUFBOJW-UHFFFAOYSA-N+XLYOFNOQVPJJNP-UHFFFAOYSA-N
neat0252	Theophylline	Water	ZFXYFBGIUFBOJW-UHFFFAOYSA-N	XLYOFNOQVPJJNP-UHFFFAOYSA-N	46.15	2.18656	-3	2014-Pobudkowska-10.1016j.jct.2014.05.005	ZFXYFBGIUFBOJW-UHFFFAOYSA-N+XLYOFNOQVPJJNP-UHFFFAOYSA-N
neat0253	Theophylline	Water	ZFXYFBGIUFBOJW-UHFFFAOYSA-N	XLYOFNOQVPJJNP-UHFFFAOYSA-N	50.25	2.16166	-2.92082	2014-Pobudkowska-10.1016j.jct.2014.05.005	ZFXYFBGIUFBOJW-UHFFFAOYSA-N+XLYOFNOQVPJJNP-UHFFFAOYSA-N
neat0254	Theophylline	Water	ZFXYFBGIUFBOJW-UHFFFAOYSA-N	XLYOFNOQVPJJNP-UHFFFAOYSA-N	53.05	2.14427	-2.74473	2014-Pobudkowska-10.1016j.jct.2014.05.005	ZFXYFBGIUFBOJW-UHFFFAOYSA-N+XLYOFNOQVPJJNP-UHFFFAOYSA-N
neat0255	Theophylline	Water	ZFXYFBGIUFBOJW-UHFFFAOYSA-N	XLYOFNOQVPJJNP-UHFFFAOYSA-N	60.15	2.0988	-2.58503	2014-Pobudkowska-10.1016j.jct.2014.05.005	ZFXYFBGIUFBOJW-UHFFFAOYSA-N+XLYOFNOQVPJJNP-UHFFFAOYSA-N
neat0256	Theophylline	Water	ZFXYFBGIUFBOJW-UHFFFAOYSA-N	XLYOFNOQVPJJNP-UHFFFAOYSA-N	64.45	2.07032	-2.40894	2014-Pobudkowska-10.1016j.jct.2014.05.005	ZFXYFBGIUFBOJW-UHFFFAOYSA-N+XLYOFNOQVPJJNP-UHFFFAOYSA-N
neat0257	Theophylline	Water	ZFXYFBGIUFBOJW-UHFFFAOYSA-N	XLYOFNOQVPJJNP-UHFFFAOYSA-N	69.45	2.03631	-2.19382	2014-Pobudkowska-10.1016j.jct.2014.05.005	ZFXYFBGIUFBOJW-UHFFFAOYSA-N+XLYOFNOQVPJJNP-UHFFFAOYSA-N
neat0258	Theophylline	Water	ZFXYFBGIUFBOJW-UHFFFAOYSA-N	XLYOFNOQVPJJNP-UHFFFAOYSA-N	69.95	2.03286	-2.1549	2014-Pobudkowska-10.1016j.jct.2014.05.005	ZFXYFBGIUFBOJW-UHFFFAOYSA-N+XLYOFNOQVPJJNP-UHFFFAOYSA-N
neat0259	Theophylline	water	ZFXYFBGIUFBOJW-UHFFFAOYSA-N	XLYOFNOQVPJJNP-UHFFFAOYSA-N	25	2.30407	-3.21446	2021-Cysewski-ijms-22-07347	ZFXYFBGIUFBOJW-UHFFFAOYSA-N+XLYOFNOQVPJJNP-UHFFFAOYSA-N
neat0260	Ferulic acid	ethanol	KSEBMYQBYZTDHS-HWKANZROSA-N	LFQSCWFLJHTTHZ-UHFFFAOYSA-N	19.85	2.24568	-1.63078	2016-Bitencourt-10.1016j.jct.2016.08.025	KSEBMYQBYZTDHS-HWKANZROSA-N+LFQSCWFLJHTTHZ-UHFFFAOYSA-N
neat0261	Ferulic acid	ethanol	KSEBMYQBYZTDHS-HWKANZROSA-N	LFQSCWFLJHTTHZ-UHFFFAOYSA-N	24.85	2.19183	-1.58503	2016-Bitencourt-10.1016j.jct.2016.08.025	KSEBMYQBYZTDHS-HWKANZROSA-N+LFQSCWFLJHTTHZ-UHFFFAOYSA-N
neat0262	Ferulic acid	ethanol	KSEBMYQBYZTDHS-HWKANZROSA-N	LFQSCWFLJHTTHZ-UHFFFAOYSA-N	29.85	2.13646	-1.53462	2016-Bitencourt-10.1016j.jct.2016.08.025	KSEBMYQBYZTDHS-HWKANZROSA-N+LFQSCWFLJHTTHZ-UHFFFAOYSA-N
neat0263	Ferulic acid	ethanol	KSEBMYQBYZTDHS-HWKANZROSA-N	LFQSCWFLJHTTHZ-UHFFFAOYSA-N	34.85	2.07957	-1.51286	2016-Bitencourt-10.1016j.jct.2016.08.025	KSEBMYQBYZTDHS-HWKANZROSA-N+LFQSCWFLJHTTHZ-UHFFFAOYSA-N
neat0264	Ferulic acid	ethanol	KSEBMYQBYZTDHS-HWKANZROSA-N	LFQSCWFLJHTTHZ-UHFFFAOYSA-N	39.85	2.02121	-1.45469	2016-Bitencourt-10.1016j.jct.2016.08.025	KSEBMYQBYZTDHS-HWKANZROSA-N+LFQSCWFLJHTTHZ-UHFFFAOYSA-N
neat0265	Ferulic acid	ethanol	KSEBMYQBYZTDHS-HWKANZROSA-N	LFQSCWFLJHTTHZ-UHFFFAOYSA-N	44.85	1.96138	-1.39254	2016-Bitencourt-10.1016j.jct.2016.08.025	KSEBMYQBYZTDHS-HWKANZROSA-N+LFQSCWFLJHTTHZ-UHFFFAOYSA-N
neat0266	Ferulic acid	ethanol	KSEBMYQBYZTDHS-HWKANZROSA-N	LFQSCWFLJHTTHZ-UHFFFAOYSA-N	49.85	1.90012	-1.34679	2016-Bitencourt-10.1016j.jct.2016.08.025	KSEBMYQBYZTDHS-HWKANZROSA-N+LFQSCWFLJHTTHZ-UHFFFAOYSA-N
neat0267	Ferulic acid	ethanol	KSEBMYQBYZTDHS-HWKANZROSA-N	LFQSCWFLJHTTHZ-UHFFFAOYSA-N	54.85	1.83744	-1.3098	2016-Bitencourt-10.1016j.jct.2016.08.025	KSEBMYQBYZTDHS-HWKANZROSA-N+LFQSCWFLJHTTHZ-UHFFFAOYSA-N
neat0268	Ferulic acid	ethanol	KSEBMYQBYZTDHS-HWKANZROSA-N	LFQSCWFLJHTTHZ-UHFFFAOYSA-N	59.85	1.77336	-1.23657	2016-Bitencourt-10.1016j.jct.2016.08.025	KSEBMYQBYZTDHS-HWKANZROSA-N+LFQSCWFLJHTTHZ-UHFFFAOYSA-N
neat0269	Ferulic acid	ethanol	KSEBMYQBYZTDHS-HWKANZROSA-N	LFQSCWFLJHTTHZ-UHFFFAOYSA-N	25.05	2.18965	-1.57212	2020-Vilas-Boas-10.1016j.fluid.2020.112747	KSEBMYQBYZTDHS-HWKANZROSA-N+LFQSCWFLJHTTHZ-UHFFFAOYSA-N
neat0270	Ferulic acid	ethanol	KSEBMYQBYZTDHS-HWKANZROSA-N	LFQSCWFLJHTTHZ-UHFFFAOYSA-N	40.05	2.01884	-1.39799	2020-Vilas-Boas-10.1016j.fluid.2020.112747	KSEBMYQBYZTDHS-HWKANZROSA-N+LFQSCWFLJHTTHZ-UHFFFAOYSA-N
neat0271	Ferulic acid	ethanol	KSEBMYQBYZTDHS-HWKANZROSA-N	LFQSCWFLJHTTHZ-UHFFFAOYSA-N	25.05	2.18965	-1.61798	2017-Shakeel-10.1016j.molliq.2017.04.014	KSEBMYQBYZTDHS-HWKANZROSA-N+LFQSCWFLJHTTHZ-UHFFFAOYSA-N
neat0272	Ferulic acid	ethanol	KSEBMYQBYZTDHS-HWKANZROSA-N	LFQSCWFLJHTTHZ-UHFFFAOYSA-N	30.05	2.13421	-1.59517	2017-Shakeel-10.1016j.molliq.2017.04.014	KSEBMYQBYZTDHS-HWKANZROSA-N+LFQSCWFLJHTTHZ-UHFFFAOYSA-N
neat0273	Ferulic acid	ethanol	KSEBMYQBYZTDHS-HWKANZROSA-N	LFQSCWFLJHTTHZ-UHFFFAOYSA-N	35.05	2.07727	-1.56864	2017-Shakeel-10.1016j.molliq.2017.04.014	KSEBMYQBYZTDHS-HWKANZROSA-N+LFQSCWFLJHTTHZ-UHFFFAOYSA-N
neat0274	Ferulic acid	ethanol	KSEBMYQBYZTDHS-HWKANZROSA-N	LFQSCWFLJHTTHZ-UHFFFAOYSA-N	40.05	2.01884	-1.54061	2017-Shakeel-10.1016j.molliq.2017.04.014	KSEBMYQBYZTDHS-HWKANZROSA-N+LFQSCWFLJHTTHZ-UHFFFAOYSA-N
neat0275	Ferulic acid	ethanol	KSEBMYQBYZTDHS-HWKANZROSA-N	LFQSCWFLJHTTHZ-UHFFFAOYSA-N	45.05	1.95896	-1.51145	2017-Shakeel-10.1016j.molliq.2017.04.014	KSEBMYQBYZTDHS-HWKANZROSA-N+LFQSCWFLJHTTHZ-UHFFFAOYSA-N
neat0276	Ferulic acid	ethyl lactate	KSEBMYQBYZTDHS-HWKANZROSA-N	LZCLXQDLBQLTDK-UHFFFAOYSA-N	23.05	2.21139	-1.55752	2012-Manic-10.1016j.jct.2011.12.005	KSEBMYQBYZTDHS-HWKANZROSA-N+LZCLXQDLBQLTDK-UHFFFAOYSA-N
neat0277	Ferulic acid	ethyl lactate	KSEBMYQBYZTDHS-HWKANZROSA-N	LZCLXQDLBQLTDK-UHFFFAOYSA-N	29.95	2.13533	-1.45717	2012-Manic-10.1016j.jct.2011.12.005	KSEBMYQBYZTDHS-HWKANZROSA-N+LZCLXQDLBQLTDK-UHFFFAOYSA-N
neat0278	Ferulic acid	ethyl lactate	KSEBMYQBYZTDHS-HWKANZROSA-N	LZCLXQDLBQLTDK-UHFFFAOYSA-N	39.55	2.02475	-1.36856	2012-Manic-10.1016j.jct.2011.12.005	KSEBMYQBYZTDHS-HWKANZROSA-N+LZCLXQDLBQLTDK-UHFFFAOYSA-N
neat0279	Ferulic acid	ethyl lactate	KSEBMYQBYZTDHS-HWKANZROSA-N	LZCLXQDLBQLTDK-UHFFFAOYSA-N	49.85	1.90012	-1.27901	2012-Manic-10.1016j.jct.2011.12.005	KSEBMYQBYZTDHS-HWKANZROSA-N+LZCLXQDLBQLTDK-UHFFFAOYSA-N
neat0280	Ferulic acid	ethyl lactate	KSEBMYQBYZTDHS-HWKANZROSA-N	LZCLXQDLBQLTDK-UHFFFAOYSA-N	60.15	1.76948	-1.21183	2012-Manic-10.1016j.jct.2011.12.005	KSEBMYQBYZTDHS-HWKANZROSA-N+LZCLXQDLBQLTDK-UHFFFAOYSA-N
neat0281	Ferulic acid	water	KSEBMYQBYZTDHS-HWKANZROSA-N	XLYOFNOQVPJJNP-UHFFFAOYSA-N	19.85	2.24568	-4.33724	2016-Bitencourt-10.1016j.jct.2016.08.025	KSEBMYQBYZTDHS-HWKANZROSA-N+XLYOFNOQVPJJNP-UHFFFAOYSA-N
neat0282	Ferulic acid	water	KSEBMYQBYZTDHS-HWKANZROSA-N	XLYOFNOQVPJJNP-UHFFFAOYSA-N	24.85	2.19183	-4.3098	2016-Bitencourt-10.1016j.jct.2016.08.025	KSEBMYQBYZTDHS-HWKANZROSA-N+XLYOFNOQVPJJNP-UHFFFAOYSA-N
neat0283	Ferulic acid	water	KSEBMYQBYZTDHS-HWKANZROSA-N	XLYOFNOQVPJJNP-UHFFFAOYSA-N	29.85	2.13646	-4.20761	2016-Bitencourt-10.1016j.jct.2016.08.025	KSEBMYQBYZTDHS-HWKANZROSA-N+XLYOFNOQVPJJNP-UHFFFAOYSA-N
neat0284	Ferulic acid	water	KSEBMYQBYZTDHS-HWKANZROSA-N	XLYOFNOQVPJJNP-UHFFFAOYSA-N	34.85	2.07957	-4.10237	2016-Bitencourt-10.1016j.jct.2016.08.025	KSEBMYQBYZTDHS-HWKANZROSA-N+XLYOFNOQVPJJNP-UHFFFAOYSA-N
neat0285	Ferulic acid	water	KSEBMYQBYZTDHS-HWKANZROSA-N	XLYOFNOQVPJJNP-UHFFFAOYSA-N	39.85	2.02121	-3.94692	2016-Bitencourt-10.1016j.jct.2016.08.025	KSEBMYQBYZTDHS-HWKANZROSA-N+XLYOFNOQVPJJNP-UHFFFAOYSA-N
neat0286	Ferulic acid	water	KSEBMYQBYZTDHS-HWKANZROSA-N	XLYOFNOQVPJJNP-UHFFFAOYSA-N	44.85	1.96138	-3.86967	2016-Bitencourt-10.1016j.jct.2016.08.025	KSEBMYQBYZTDHS-HWKANZROSA-N+XLYOFNOQVPJJNP-UHFFFAOYSA-N
neat0287	Ferulic acid	water	KSEBMYQBYZTDHS-HWKANZROSA-N	XLYOFNOQVPJJNP-UHFFFAOYSA-N	49.85	1.90012	-3.767	2016-Bitencourt-10.1016j.jct.2016.08.025	KSEBMYQBYZTDHS-HWKANZROSA-N+XLYOFNOQVPJJNP-UHFFFAOYSA-N
neat0288	Ferulic acid	water	KSEBMYQBYZTDHS-HWKANZROSA-N	XLYOFNOQVPJJNP-UHFFFAOYSA-N	54.85	1.83744	-3.65758	2016-Bitencourt-10.1016j.jct.2016.08.025	KSEBMYQBYZTDHS-HWKANZROSA-N+XLYOFNOQVPJJNP-UHFFFAOYSA-N
neat0289	Ferulic acid	water	KSEBMYQBYZTDHS-HWKANZROSA-N	XLYOFNOQVPJJNP-UHFFFAOYSA-N	59.85	1.77336	-3.56864	2016-Bitencourt-10.1016j.jct.2016.08.025	KSEBMYQBYZTDHS-HWKANZROSA-N+XLYOFNOQVPJJNP-UHFFFAOYSA-N
neat0290	Ferulic acid	water	KSEBMYQBYZTDHS-HWKANZROSA-N	XLYOFNOQVPJJNP-UHFFFAOYSA-N	25.05	2.18965	-4.25444	2020-Vilas-Boas-10.1016j.fluid.2020.112747	KSEBMYQBYZTDHS-HWKANZROSA-N+XLYOFNOQVPJJNP-UHFFFAOYSA-N
neat0291	Ferulic acid	water	KSEBMYQBYZTDHS-HWKANZROSA-N	XLYOFNOQVPJJNP-UHFFFAOYSA-N	40.05	2.01884	-3.93225	2020-Vilas-Boas-10.1016j.fluid.2020.112747	KSEBMYQBYZTDHS-HWKANZROSA-N+XLYOFNOQVPJJNP-UHFFFAOYSA-N
neat0292	Ferulic acid	water	KSEBMYQBYZTDHS-HWKANZROSA-N	XLYOFNOQVPJJNP-UHFFFAOYSA-N	25.05	2.18965	-4.31247	2017-Haq-10.1111jphp.12786	KSEBMYQBYZTDHS-HWKANZROSA-N+XLYOFNOQVPJJNP-UHFFFAOYSA-N
neat0293	Ferulic acid	water	KSEBMYQBYZTDHS-HWKANZROSA-N	XLYOFNOQVPJJNP-UHFFFAOYSA-N	30.05	2.13421	-4.20621	2017-Haq-10.1111jphp.12786	KSEBMYQBYZTDHS-HWKANZROSA-N+XLYOFNOQVPJJNP-UHFFFAOYSA-N
neat0294	Ferulic acid	water	KSEBMYQBYZTDHS-HWKANZROSA-N	XLYOFNOQVPJJNP-UHFFFAOYSA-N	35.05	2.07727	-4.09151	2017-Haq-10.1111jphp.12786	KSEBMYQBYZTDHS-HWKANZROSA-N+XLYOFNOQVPJJNP-UHFFFAOYSA-N
neat0295	Ferulic acid	water	KSEBMYQBYZTDHS-HWKANZROSA-N	XLYOFNOQVPJJNP-UHFFFAOYSA-N	40.05	2.01884	-3.95468	2017-Haq-10.1111jphp.12786	KSEBMYQBYZTDHS-HWKANZROSA-N+XLYOFNOQVPJJNP-UHFFFAOYSA-N
neat0296	Ferulic acid	water	KSEBMYQBYZTDHS-HWKANZROSA-N	XLYOFNOQVPJJNP-UHFFFAOYSA-N	45.05	1.95896	-3.86012	2017-Haq-10.1111jphp.12786	KSEBMYQBYZTDHS-HWKANZROSA-N+XLYOFNOQVPJJNP-UHFFFAOYSA-N
neat0297	Ferulic acid	water	KSEBMYQBYZTDHS-HWKANZROSA-N	XLYOFNOQVPJJNP-UHFFFAOYSA-N	25.05	2.18965	-4.31069	2017-Shakeel-10.1016j.molliq.2017.04.014	KSEBMYQBYZTDHS-HWKANZROSA-N+XLYOFNOQVPJJNP-UHFFFAOYSA-N
neat0298	Ferulic acid	water	KSEBMYQBYZTDHS-HWKANZROSA-N	XLYOFNOQVPJJNP-UHFFFAOYSA-N	30.05	2.13421	-4.20412	2017-Shakeel-10.1016j.molliq.2017.04.014	KSEBMYQBYZTDHS-HWKANZROSA-N+XLYOFNOQVPJJNP-UHFFFAOYSA-N
neat0299	Ferulic acid	water	KSEBMYQBYZTDHS-HWKANZROSA-N	XLYOFNOQVPJJNP-UHFFFAOYSA-N	35.05	2.07727	-4.09313	2017-Shakeel-10.1016j.molliq.2017.04.014	KSEBMYQBYZTDHS-HWKANZROSA-N+XLYOFNOQVPJJNP-UHFFFAOYSA-N
neat0300	Ferulic acid	water	KSEBMYQBYZTDHS-HWKANZROSA-N	XLYOFNOQVPJJNP-UHFFFAOYSA-N	40.05	2.01884	-3.96257	2017-Shakeel-10.1016j.molliq.2017.04.014	KSEBMYQBYZTDHS-HWKANZROSA-N+XLYOFNOQVPJJNP-UHFFFAOYSA-N
neat0301	Ferulic acid	water	KSEBMYQBYZTDHS-HWKANZROSA-N	XLYOFNOQVPJJNP-UHFFFAOYSA-N	45.05	1.95896	-3.86646	2017-Shakeel-10.1016j.molliq.2017.04.014	KSEBMYQBYZTDHS-HWKANZROSA-N+XLYOFNOQVPJJNP-UHFFFAOYSA-N
neat0302	Ferulic acid	water	KSEBMYQBYZTDHS-HWKANZROSA-N	XLYOFNOQVPJJNP-UHFFFAOYSA-N	49.85	1.90012	-3.69221	2008-Mota-10.1021ie071452o	KSEBMYQBYZTDHS-HWKANZROSA-N+XLYOFNOQVPJJNP-UHFFFAOYSA-N
neat0303	Ferulic acid	water	KSEBMYQBYZTDHS-HWKANZROSA-N	XLYOFNOQVPJJNP-UHFFFAOYSA-N	39.85	2.02121	-3.78713	2008-Mota-10.1021ie071452o	KSEBMYQBYZTDHS-HWKANZROSA-N+XLYOFNOQVPJJNP-UHFFFAOYSA-N
neat0304	Ferulic acid	water	KSEBMYQBYZTDHS-HWKANZROSA-N	XLYOFNOQVPJJNP-UHFFFAOYSA-N	29.85	2.13646	-4.06882	2008-Mota-10.1021ie071452o	KSEBMYQBYZTDHS-HWKANZROSA-N+XLYOFNOQVPJJNP-UHFFFAOYSA-N
neat0305	Ferulic acid	water	KSEBMYQBYZTDHS-HWKANZROSA-N	XLYOFNOQVPJJNP-UHFFFAOYSA-N	24.85	2.19183	-4.14051	2008-Mota-10.1021ie071452o	KSEBMYQBYZTDHS-HWKANZROSA-N+XLYOFNOQVPJJNP-UHFFFAOYSA-N
neat0306	Ferulic acid	water	KSEBMYQBYZTDHS-HWKANZROSA-N	XLYOFNOQVPJJNP-UHFFFAOYSA-N	14.85	2.29796	-4.27672	2008-Mota-10.1021ie071452o	KSEBMYQBYZTDHS-HWKANZROSA-N+XLYOFNOQVPJJNP-UHFFFAOYSA-N
neat0307	Ferulic acid	isopropanol	KSEBMYQBYZTDHS-HWKANZROSA-N	KFZMGEQAYNKOFK-UHFFFAOYSA-N	25.05	2.18965	-1.71444	2017-Haq-10.1111jphp.12786	KSEBMYQBYZTDHS-HWKANZROSA-N+KFZMGEQAYNKOFK-UHFFFAOYSA-N
neat0308	Ferulic acid	isopropanol	KSEBMYQBYZTDHS-HWKANZROSA-N	KFZMGEQAYNKOFK-UHFFFAOYSA-N	30.05	2.13421	-1.68613	2017-Haq-10.1111jphp.12786	KSEBMYQBYZTDHS-HWKANZROSA-N+KFZMGEQAYNKOFK-UHFFFAOYSA-N
neat0309	Ferulic acid	isopropanol	KSEBMYQBYZTDHS-HWKANZROSA-N	KFZMGEQAYNKOFK-UHFFFAOYSA-N	35.05	2.07727	-1.6517	2017-Haq-10.1111jphp.12786	KSEBMYQBYZTDHS-HWKANZROSA-N+KFZMGEQAYNKOFK-UHFFFAOYSA-N
neat0310	Ferulic acid	isopropanol	KSEBMYQBYZTDHS-HWKANZROSA-N	KFZMGEQAYNKOFK-UHFFFAOYSA-N	40.05	2.01884	-1.62525	2017-Haq-10.1111jphp.12786	KSEBMYQBYZTDHS-HWKANZROSA-N+KFZMGEQAYNKOFK-UHFFFAOYSA-N
neat0311	Ferulic acid	isopropanol	KSEBMYQBYZTDHS-HWKANZROSA-N	KFZMGEQAYNKOFK-UHFFFAOYSA-N	45.05	1.95896	-1.58838	2017-Haq-10.1111jphp.12786	KSEBMYQBYZTDHS-HWKANZROSA-N+KFZMGEQAYNKOFK-UHFFFAOYSA-N
neat0312	Ferulic acid	isopropanol	KSEBMYQBYZTDHS-HWKANZROSA-N	KFZMGEQAYNKOFK-UHFFFAOYSA-N	25.05	2.18965	-1.70997	2017-Shakeel-10.1016j.molliq.2017.04.014	KSEBMYQBYZTDHS-HWKANZROSA-N+KFZMGEQAYNKOFK-UHFFFAOYSA-N
neat0313	Ferulic acid	isopropanol	KSEBMYQBYZTDHS-HWKANZROSA-N	KFZMGEQAYNKOFK-UHFFFAOYSA-N	30.05	2.13421	-1.68403	2017-Shakeel-10.1016j.molliq.2017.04.014	KSEBMYQBYZTDHS-HWKANZROSA-N+KFZMGEQAYNKOFK-UHFFFAOYSA-N
neat0314	Ferulic acid	isopropanol	KSEBMYQBYZTDHS-HWKANZROSA-N	KFZMGEQAYNKOFK-UHFFFAOYSA-N	35.05	2.07727	-1.65365	2017-Shakeel-10.1016j.molliq.2017.04.014	KSEBMYQBYZTDHS-HWKANZROSA-N+KFZMGEQAYNKOFK-UHFFFAOYSA-N
neat0315	Ferulic acid	isopropanol	KSEBMYQBYZTDHS-HWKANZROSA-N	KFZMGEQAYNKOFK-UHFFFAOYSA-N	40.05	2.01884	-1.62525	2017-Shakeel-10.1016j.molliq.2017.04.014	KSEBMYQBYZTDHS-HWKANZROSA-N+KFZMGEQAYNKOFK-UHFFFAOYSA-N
neat0316	Ferulic acid	isopropanol	KSEBMYQBYZTDHS-HWKANZROSA-N	KFZMGEQAYNKOFK-UHFFFAOYSA-N	45.05	1.95896	-1.59346	2017-Shakeel-10.1016j.molliq.2017.04.014	KSEBMYQBYZTDHS-HWKANZROSA-N+KFZMGEQAYNKOFK-UHFFFAOYSA-N
neat0317	ferulic acid	2-propanol	KSEBMYQBYZTDHS-HWKANZROSA-N	KFZMGEQAYNKOFK-UHFFFAOYSA-N	25.05	2.18965	-1.72519	2020-Vilas-Boas-10.1016j.fluid.2020.112747	KSEBMYQBYZTDHS-HWKANZROSA-N+KFZMGEQAYNKOFK-UHFFFAOYSA-N
neat0318	ferulic acid	2-propanol	KSEBMYQBYZTDHS-HWKANZROSA-N	KFZMGEQAYNKOFK-UHFFFAOYSA-N	40.05	2.01884	-1.52595	2020-Vilas-Boas-10.1016j.fluid.2020.112747	KSEBMYQBYZTDHS-HWKANZROSA-N+KFZMGEQAYNKOFK-UHFFFAOYSA-N
neat0319	Ferulic acid	1-Butanol	KSEBMYQBYZTDHS-HWKANZROSA-N	LRHPLDYGYMQRHN-UHFFFAOYSA-N	25.05	2.18965	-1.79317	2017-Shakeel-10.1016j.molliq.2017.04.014	KSEBMYQBYZTDHS-HWKANZROSA-N+LRHPLDYGYMQRHN-UHFFFAOYSA-N
neat0320	Ferulic acid	1-Butanol	KSEBMYQBYZTDHS-HWKANZROSA-N	LRHPLDYGYMQRHN-UHFFFAOYSA-N	30.05	2.13421	-1.75203	2017-Shakeel-10.1016j.molliq.2017.04.014	KSEBMYQBYZTDHS-HWKANZROSA-N+LRHPLDYGYMQRHN-UHFFFAOYSA-N
neat0321	Ferulic acid	1-Butanol	KSEBMYQBYZTDHS-HWKANZROSA-N	LRHPLDYGYMQRHN-UHFFFAOYSA-N	35.05	2.07727	-1.70997	2017-Shakeel-10.1016j.molliq.2017.04.014	KSEBMYQBYZTDHS-HWKANZROSA-N+LRHPLDYGYMQRHN-UHFFFAOYSA-N
neat0322	Ferulic acid	1-Butanol	KSEBMYQBYZTDHS-HWKANZROSA-N	LRHPLDYGYMQRHN-UHFFFAOYSA-N	40.05	2.01884	-1.67162	2017-Shakeel-10.1016j.molliq.2017.04.014	KSEBMYQBYZTDHS-HWKANZROSA-N+LRHPLDYGYMQRHN-UHFFFAOYSA-N
neat0323	Ferulic acid	1-Butanol	KSEBMYQBYZTDHS-HWKANZROSA-N	LRHPLDYGYMQRHN-UHFFFAOYSA-N	45.05	1.95896	-1.62342	2017-Shakeel-10.1016j.molliq.2017.04.014	KSEBMYQBYZTDHS-HWKANZROSA-N+LRHPLDYGYMQRHN-UHFFFAOYSA-N
neat0324	Ferulic acid	2-Butanol	KSEBMYQBYZTDHS-HWKANZROSA-N	BTANRVKWQNVYAZ-UHFFFAOYSA-N	25.05	2.18965	-1.77469	2017-Shakeel-10.1016j.molliq.2017.04.014	KSEBMYQBYZTDHS-HWKANZROSA-N+BTANRVKWQNVYAZ-UHFFFAOYSA-N
neat0325	Ferulic acid	2-Butanol	KSEBMYQBYZTDHS-HWKANZROSA-N	BTANRVKWQNVYAZ-UHFFFAOYSA-N	30.05	2.13421	-1.73755	2017-Shakeel-10.1016j.molliq.2017.04.014	KSEBMYQBYZTDHS-HWKANZROSA-N+BTANRVKWQNVYAZ-UHFFFAOYSA-N
neat0326	Ferulic acid	2-Butanol	KSEBMYQBYZTDHS-HWKANZROSA-N	BTANRVKWQNVYAZ-UHFFFAOYSA-N	35.05	2.07727	-1.6968	2017-Shakeel-10.1016j.molliq.2017.04.014	KSEBMYQBYZTDHS-HWKANZROSA-N+BTANRVKWQNVYAZ-UHFFFAOYSA-N
neat0327	Ferulic acid	2-Butanol	KSEBMYQBYZTDHS-HWKANZROSA-N	BTANRVKWQNVYAZ-UHFFFAOYSA-N	40.05	2.01884	-1.65758	2017-Shakeel-10.1016j.molliq.2017.04.014	KSEBMYQBYZTDHS-HWKANZROSA-N+BTANRVKWQNVYAZ-UHFFFAOYSA-N
neat0328	Ferulic acid	2-Butanol	KSEBMYQBYZTDHS-HWKANZROSA-N	BTANRVKWQNVYAZ-UHFFFAOYSA-N	45.05	1.95896	-1.6073	2017-Shakeel-10.1016j.molliq.2017.04.014	KSEBMYQBYZTDHS-HWKANZROSA-N+BTANRVKWQNVYAZ-UHFFFAOYSA-N
neat0329	Ferulic acid	DMSO	KSEBMYQBYZTDHS-HWKANZROSA-N	IAZDPXIOMUYVGZ-UHFFFAOYSA-N	25.05	2.18965	-1.27901	2017-Shakeel-10.1016j.molliq.2017.04.014	KSEBMYQBYZTDHS-HWKANZROSA-N+IAZDPXIOMUYVGZ-UHFFFAOYSA-N
neat0330	Ferulic acid	DMSO	KSEBMYQBYZTDHS-HWKANZROSA-N	IAZDPXIOMUYVGZ-UHFFFAOYSA-N	30.05	2.13421	-1.25885	2017-Shakeel-10.1016j.molliq.2017.04.014	KSEBMYQBYZTDHS-HWKANZROSA-N+IAZDPXIOMUYVGZ-UHFFFAOYSA-N
neat0331	Ferulic acid	DMSO	KSEBMYQBYZTDHS-HWKANZROSA-N	IAZDPXIOMUYVGZ-UHFFFAOYSA-N	35.05	2.07727	-1.23657	2017-Shakeel-10.1016j.molliq.2017.04.014	KSEBMYQBYZTDHS-HWKANZROSA-N+IAZDPXIOMUYVGZ-UHFFFAOYSA-N
neat0332	Ferulic acid	DMSO	KSEBMYQBYZTDHS-HWKANZROSA-N	IAZDPXIOMUYVGZ-UHFFFAOYSA-N	40.05	2.01884	-1.21325	2017-Shakeel-10.1016j.molliq.2017.04.014	KSEBMYQBYZTDHS-HWKANZROSA-N+IAZDPXIOMUYVGZ-UHFFFAOYSA-N
neat0333	Ferulic acid	DMSO	KSEBMYQBYZTDHS-HWKANZROSA-N	IAZDPXIOMUYVGZ-UHFFFAOYSA-N	45.05	1.95896	-1.1891	2017-Shakeel-10.1016j.molliq.2017.04.014	KSEBMYQBYZTDHS-HWKANZROSA-N+IAZDPXIOMUYVGZ-UHFFFAOYSA-N
neat0334	Ferulic acid	ethyl acetate	KSEBMYQBYZTDHS-HWKANZROSA-N	XEKOWRVHYACXOJ-UHFFFAOYSA-N	25.05	2.18965	-1.88606	2017-Shakeel-10.1016j.molliq.2017.04.014	KSEBMYQBYZTDHS-HWKANZROSA-N+XEKOWRVHYACXOJ-UHFFFAOYSA-N
neat0335	Ferulic acid	ethyl acetate	KSEBMYQBYZTDHS-HWKANZROSA-N	XEKOWRVHYACXOJ-UHFFFAOYSA-N	30.05	2.13421	-1.84466	2017-Shakeel-10.1016j.molliq.2017.04.014	KSEBMYQBYZTDHS-HWKANZROSA-N+XEKOWRVHYACXOJ-UHFFFAOYSA-N
neat0336	Ferulic acid	ethyl acetate	KSEBMYQBYZTDHS-HWKANZROSA-N	XEKOWRVHYACXOJ-UHFFFAOYSA-N	35.05	2.07727	-1.7986	2017-Shakeel-10.1016j.molliq.2017.04.014	KSEBMYQBYZTDHS-HWKANZROSA-N+XEKOWRVHYACXOJ-UHFFFAOYSA-N
neat0337	Ferulic acid	ethyl acetate	KSEBMYQBYZTDHS-HWKANZROSA-N	XEKOWRVHYACXOJ-UHFFFAOYSA-N	40.05	2.01884	-1.75449	2017-Shakeel-10.1016j.molliq.2017.04.014	KSEBMYQBYZTDHS-HWKANZROSA-N+XEKOWRVHYACXOJ-UHFFFAOYSA-N
neat0338	Ferulic acid	ethyl acetate	KSEBMYQBYZTDHS-HWKANZROSA-N	XEKOWRVHYACXOJ-UHFFFAOYSA-N	45.05	1.95896	-1.70333	2017-Shakeel-10.1016j.molliq.2017.04.014	KSEBMYQBYZTDHS-HWKANZROSA-N+XEKOWRVHYACXOJ-UHFFFAOYSA-N
neat0339	ferulic acid	ethyl acetate	KSEBMYQBYZTDHS-HWKANZROSA-N	XEKOWRVHYACXOJ-UHFFFAOYSA-N	25.05	2.18965	-1.88498	2020-Vilas-Boas-10.1016j.fluid.2020.112747	KSEBMYQBYZTDHS-HWKANZROSA-N+XEKOWRVHYACXOJ-UHFFFAOYSA-N
neat0340	ferulic acid	ethyl acetate	KSEBMYQBYZTDHS-HWKANZROSA-N	XEKOWRVHYACXOJ-UHFFFAOYSA-N	40.05	2.01884	-1.69969	2020-Vilas-Boas-10.1016j.fluid.2020.112747	KSEBMYQBYZTDHS-HWKANZROSA-N+XEKOWRVHYACXOJ-UHFFFAOYSA-N
neat0341	Ferulic acid	ethylene glycol	KSEBMYQBYZTDHS-HWKANZROSA-N	LYCAIKOWRPUZTN-UHFFFAOYSA-N	25.05	2.18965	-1.68403	2017-Shakeel-10.1016j.molliq.2017.04.014	KSEBMYQBYZTDHS-HWKANZROSA-N+LYCAIKOWRPUZTN-UHFFFAOYSA-N
neat0342	Ferulic acid	ethylene glycol	KSEBMYQBYZTDHS-HWKANZROSA-N	LYCAIKOWRPUZTN-UHFFFAOYSA-N	30.05	2.13421	-1.65956	2017-Shakeel-10.1016j.molliq.2017.04.014	KSEBMYQBYZTDHS-HWKANZROSA-N+LYCAIKOWRPUZTN-UHFFFAOYSA-N
neat0343	Ferulic acid	ethylene glycol	KSEBMYQBYZTDHS-HWKANZROSA-N	LYCAIKOWRPUZTN-UHFFFAOYSA-N	35.05	2.07727	-1.62893	2017-Shakeel-10.1016j.molliq.2017.04.014	KSEBMYQBYZTDHS-HWKANZROSA-N+LYCAIKOWRPUZTN-UHFFFAOYSA-N
neat0344	Ferulic acid	ethylene glycol	KSEBMYQBYZTDHS-HWKANZROSA-N	LYCAIKOWRPUZTN-UHFFFAOYSA-N	40.05	2.01884	-1.5986	2017-Shakeel-10.1016j.molliq.2017.04.014	KSEBMYQBYZTDHS-HWKANZROSA-N+LYCAIKOWRPUZTN-UHFFFAOYSA-N
neat0345	Ferulic acid	ethylene glycol	KSEBMYQBYZTDHS-HWKANZROSA-N	LYCAIKOWRPUZTN-UHFFFAOYSA-N	45.05	1.95896	-1.56703	2017-Shakeel-10.1016j.molliq.2017.04.014	KSEBMYQBYZTDHS-HWKANZROSA-N+LYCAIKOWRPUZTN-UHFFFAOYSA-N
neat0346	Ferulic acid	Methanol	KSEBMYQBYZTDHS-HWKANZROSA-N	OKKJLVBELUTLKV-UHFFFAOYSA-N	25.05	2.18965	-1.6038	2017-Shakeel-10.1016j.molliq.2017.04.014	KSEBMYQBYZTDHS-HWKANZROSA-N+OKKJLVBELUTLKV-UHFFFAOYSA-N
neat0347	Ferulic acid	Methanol	KSEBMYQBYZTDHS-HWKANZROSA-N	OKKJLVBELUTLKV-UHFFFAOYSA-N	30.05	2.13421	-1.57675	2017-Shakeel-10.1016j.molliq.2017.04.014	KSEBMYQBYZTDHS-HWKANZROSA-N+OKKJLVBELUTLKV-UHFFFAOYSA-N
neat0348	Ferulic acid	Methanol	KSEBMYQBYZTDHS-HWKANZROSA-N	OKKJLVBELUTLKV-UHFFFAOYSA-N	35.05	2.07727	-1.55129	2017-Shakeel-10.1016j.molliq.2017.04.014	KSEBMYQBYZTDHS-HWKANZROSA-N+OKKJLVBELUTLKV-UHFFFAOYSA-N
neat0349	Ferulic acid	Methanol	KSEBMYQBYZTDHS-HWKANZROSA-N	OKKJLVBELUTLKV-UHFFFAOYSA-N	40.05	2.01884	-1.52578	2017-Shakeel-10.1016j.molliq.2017.04.014	KSEBMYQBYZTDHS-HWKANZROSA-N+OKKJLVBELUTLKV-UHFFFAOYSA-N
neat0350	Ferulic acid	Methanol	KSEBMYQBYZTDHS-HWKANZROSA-N	OKKJLVBELUTLKV-UHFFFAOYSA-N	45.05	1.95896	-1.50169	2017-Shakeel-10.1016j.molliq.2017.04.014	KSEBMYQBYZTDHS-HWKANZROSA-N+OKKJLVBELUTLKV-UHFFFAOYSA-N
neat0351	ferulic acid	methanol	KSEBMYQBYZTDHS-HWKANZROSA-N	OKKJLVBELUTLKV-UHFFFAOYSA-N	25.05	2.18965	-1.46616	2020-Vilas-Boas-10.1016j.fluid.2020.112747	KSEBMYQBYZTDHS-HWKANZROSA-N+OKKJLVBELUTLKV-UHFFFAOYSA-N
neat0352	ferulic acid	methanol	KSEBMYQBYZTDHS-HWKANZROSA-N	OKKJLVBELUTLKV-UHFFFAOYSA-N	40.05	2.01884	-1.32387	2020-Vilas-Boas-10.1016j.fluid.2020.112747	KSEBMYQBYZTDHS-HWKANZROSA-N+OKKJLVBELUTLKV-UHFFFAOYSA-N
neat0353	Ferulic acid	propylene glycol	KSEBMYQBYZTDHS-HWKANZROSA-N	DNIAPMSPPWPWGF-UHFFFAOYSA-N	25.05	2.18965	-1.58004	2017-Shakeel-10.1016j.molliq.2017.04.014	KSEBMYQBYZTDHS-HWKANZROSA-N+DNIAPMSPPWPWGF-UHFFFAOYSA-N
neat0354	Ferulic acid	propylene glycol	KSEBMYQBYZTDHS-HWKANZROSA-N	DNIAPMSPPWPWGF-UHFFFAOYSA-N	30.05	2.13421	-1.54975	2017-Shakeel-10.1016j.molliq.2017.04.014	KSEBMYQBYZTDHS-HWKANZROSA-N+DNIAPMSPPWPWGF-UHFFFAOYSA-N
neat0355	Ferulic acid	propylene glycol	KSEBMYQBYZTDHS-HWKANZROSA-N	DNIAPMSPPWPWGF-UHFFFAOYSA-N	35.05	2.07727	-1.51713	2017-Shakeel-10.1016j.molliq.2017.04.014	KSEBMYQBYZTDHS-HWKANZROSA-N+DNIAPMSPPWPWGF-UHFFFAOYSA-N
neat0356	Ferulic acid	propylene glycol	KSEBMYQBYZTDHS-HWKANZROSA-N	DNIAPMSPPWPWGF-UHFFFAOYSA-N	40.05	2.01884	-1.48149	2017-Shakeel-10.1016j.molliq.2017.04.014	KSEBMYQBYZTDHS-HWKANZROSA-N+DNIAPMSPPWPWGF-UHFFFAOYSA-N
neat0357	Ferulic acid	propylene glycol	KSEBMYQBYZTDHS-HWKANZROSA-N	DNIAPMSPPWPWGF-UHFFFAOYSA-N	45.05	1.95896	-1.44491	2017-Shakeel-10.1016j.molliq.2017.04.014	KSEBMYQBYZTDHS-HWKANZROSA-N+DNIAPMSPPWPWGF-UHFFFAOYSA-N
neat0358	Ferulic acid	Transcutol	KSEBMYQBYZTDHS-HWKANZROSA-N	XXJWXESWEXIICW-UHFFFAOYSA-N	25.05	2.18965	-1.36653	2017-Shakeel-10.1016j.molliq.2017.04.014	KSEBMYQBYZTDHS-HWKANZROSA-N+XXJWXESWEXIICW-UHFFFAOYSA-N
neat0359	Ferulic acid	Transcutol	KSEBMYQBYZTDHS-HWKANZROSA-N	XXJWXESWEXIICW-UHFFFAOYSA-N	30.05	2.13421	-1.3363	2017-Shakeel-10.1016j.molliq.2017.04.014	KSEBMYQBYZTDHS-HWKANZROSA-N+XXJWXESWEXIICW-UHFFFAOYSA-N
neat0360	Ferulic acid	Transcutol	KSEBMYQBYZTDHS-HWKANZROSA-N	XXJWXESWEXIICW-UHFFFAOYSA-N	35.05	2.07727	-1.3019	2017-Shakeel-10.1016j.molliq.2017.04.014	KSEBMYQBYZTDHS-HWKANZROSA-N+XXJWXESWEXIICW-UHFFFAOYSA-N
neat0361	Ferulic acid	Transcutol	KSEBMYQBYZTDHS-HWKANZROSA-N	XXJWXESWEXIICW-UHFFFAOYSA-N	40.05	2.01884	-1.266	2017-Shakeel-10.1016j.molliq.2017.04.014	KSEBMYQBYZTDHS-HWKANZROSA-N+XXJWXESWEXIICW-UHFFFAOYSA-N
neat0362	Ferulic acid	Transcutol	KSEBMYQBYZTDHS-HWKANZROSA-N	XXJWXESWEXIICW-UHFFFAOYSA-N	45.05	1.95896	-1.22768	2017-Shakeel-10.1016j.molliq.2017.04.014	KSEBMYQBYZTDHS-HWKANZROSA-N+XXJWXESWEXIICW-UHFFFAOYSA-N
neat0363	Edaravone	Methanol	QELUYTUMUWHWMC-UHFFFAOYSA-N	OKKJLVBELUTLKV-UHFFFAOYSA-N	0	1.8666	-1.96738	2019-Li-10.1016j.jct.2019.06.018	QELUYTUMUWHWMC-UHFFFAOYSA-N+OKKJLVBELUTLKV-UHFFFAOYSA-N
neat0364	Edaravone	Methanol	QELUYTUMUWHWMC-UHFFFAOYSA-N	OKKJLVBELUTLKV-UHFFFAOYSA-N	5	1.8122	-1.88673	2019-Li-10.1016j.jct.2019.06.018	QELUYTUMUWHWMC-UHFFFAOYSA-N+OKKJLVBELUTLKV-UHFFFAOYSA-N
neat0365	Edaravone	Methanol	QELUYTUMUWHWMC-UHFFFAOYSA-N	OKKJLVBELUTLKV-UHFFFAOYSA-N	10	1.75622	-1.81588	2019-Li-10.1016j.jct.2019.06.018	QELUYTUMUWHWMC-UHFFFAOYSA-N+OKKJLVBELUTLKV-UHFFFAOYSA-N
neat0366	Edaravone	Methanol	QELUYTUMUWHWMC-UHFFFAOYSA-N	OKKJLVBELUTLKV-UHFFFAOYSA-N	15	1.69869	-1.7469	2019-Li-10.1016j.jct.2019.06.018	QELUYTUMUWHWMC-UHFFFAOYSA-N+OKKJLVBELUTLKV-UHFFFAOYSA-N
neat0367	Edaravone	Methanol	QELUYTUMUWHWMC-UHFFFAOYSA-N	OKKJLVBELUTLKV-UHFFFAOYSA-N	20	1.63964	-1.68298	2019-Li-10.1016j.jct.2019.06.018	QELUYTUMUWHWMC-UHFFFAOYSA-N+OKKJLVBELUTLKV-UHFFFAOYSA-N
neat0368	Edaravone	Methanol	QELUYTUMUWHWMC-UHFFFAOYSA-N	OKKJLVBELUTLKV-UHFFFAOYSA-N	25	1.57909	-1.62288	2019-Li-10.1016j.jct.2019.06.018	QELUYTUMUWHWMC-UHFFFAOYSA-N+OKKJLVBELUTLKV-UHFFFAOYSA-N
neat0369	Edaravone	Methanol	QELUYTUMUWHWMC-UHFFFAOYSA-N	OKKJLVBELUTLKV-UHFFFAOYSA-N	30	1.51707	-1.56241	2019-Li-10.1016j.jct.2019.06.018	QELUYTUMUWHWMC-UHFFFAOYSA-N+OKKJLVBELUTLKV-UHFFFAOYSA-N
neat0370	Edaravone	Methanol	QELUYTUMUWHWMC-UHFFFAOYSA-N	OKKJLVBELUTLKV-UHFFFAOYSA-N	35	1.4536	-1.50598	2019-Li-10.1016j.jct.2019.06.018	QELUYTUMUWHWMC-UHFFFAOYSA-N+OKKJLVBELUTLKV-UHFFFAOYSA-N
neat0371	Edaravone	Methanol	QELUYTUMUWHWMC-UHFFFAOYSA-N	OKKJLVBELUTLKV-UHFFFAOYSA-N	40	1.38871	-1.45075	2019-Li-10.1016j.jct.2019.06.018	QELUYTUMUWHWMC-UHFFFAOYSA-N+OKKJLVBELUTLKV-UHFFFAOYSA-N
neat0372	Edaravone	Methanol	QELUYTUMUWHWMC-UHFFFAOYSA-N	OKKJLVBELUTLKV-UHFFFAOYSA-N	10	1.75622	-1.71137	2020-Qiu-10.1021acs.jced.0c00290	QELUYTUMUWHWMC-UHFFFAOYSA-N+OKKJLVBELUTLKV-UHFFFAOYSA-N
neat0373	Edaravone	Methanol	QELUYTUMUWHWMC-UHFFFAOYSA-N	OKKJLVBELUTLKV-UHFFFAOYSA-N	20	1.63964	-1.55672	2020-Qiu-10.1021acs.jced.0c00290	QELUYTUMUWHWMC-UHFFFAOYSA-N+OKKJLVBELUTLKV-UHFFFAOYSA-N
neat0374	Edaravone	Methanol	QELUYTUMUWHWMC-UHFFFAOYSA-N	OKKJLVBELUTLKV-UHFFFAOYSA-N	30	1.51707	-1.39594	2020-Qiu-10.1021acs.jced.0c00290	QELUYTUMUWHWMC-UHFFFAOYSA-N+OKKJLVBELUTLKV-UHFFFAOYSA-N
neat0375	Edaravone	Methanol	QELUYTUMUWHWMC-UHFFFAOYSA-N	OKKJLVBELUTLKV-UHFFFAOYSA-N	40	1.38871	-1.25038	2020-Qiu-10.1021acs.jced.0c00290	QELUYTUMUWHWMC-UHFFFAOYSA-N+OKKJLVBELUTLKV-UHFFFAOYSA-N
neat0376	Edaravone	Methanol	QELUYTUMUWHWMC-UHFFFAOYSA-N	OKKJLVBELUTLKV-UHFFFAOYSA-N	50	1.25474	-1.07919	2020-Qiu-10.1021acs.jced.0c00290	QELUYTUMUWHWMC-UHFFFAOYSA-N+OKKJLVBELUTLKV-UHFFFAOYSA-N
neat0377	Edaravone	Water	QELUYTUMUWHWMC-UHFFFAOYSA-N	XLYOFNOQVPJJNP-UHFFFAOYSA-N	10	1.75622	-3.81531	2020-Qiu-10.1021acs.jced.0c00290	QELUYTUMUWHWMC-UHFFFAOYSA-N+XLYOFNOQVPJJNP-UHFFFAOYSA-N
neat0378	Edaravone	Water	QELUYTUMUWHWMC-UHFFFAOYSA-N	XLYOFNOQVPJJNP-UHFFFAOYSA-N	20	1.63964	-3.78781	2020-Qiu-10.1021acs.jced.0c00290	QELUYTUMUWHWMC-UHFFFAOYSA-N+XLYOFNOQVPJJNP-UHFFFAOYSA-N
neat0379	Edaravone	Water	QELUYTUMUWHWMC-UHFFFAOYSA-N	XLYOFNOQVPJJNP-UHFFFAOYSA-N	30	1.51707	-3.75945	2020-Qiu-10.1021acs.jced.0c00290	QELUYTUMUWHWMC-UHFFFAOYSA-N+XLYOFNOQVPJJNP-UHFFFAOYSA-N
neat0380	Edaravone	Water	QELUYTUMUWHWMC-UHFFFAOYSA-N	XLYOFNOQVPJJNP-UHFFFAOYSA-N	40	1.38871	-3.72354	2020-Qiu-10.1021acs.jced.0c00290	QELUYTUMUWHWMC-UHFFFAOYSA-N+XLYOFNOQVPJJNP-UHFFFAOYSA-N
neat0381	Edaravone	Water	QELUYTUMUWHWMC-UHFFFAOYSA-N	XLYOFNOQVPJJNP-UHFFFAOYSA-N	50	1.25474	-3.67778	2020-Qiu-10.1021acs.jced.0c00290	QELUYTUMUWHWMC-UHFFFAOYSA-N+XLYOFNOQVPJJNP-UHFFFAOYSA-N
neat0382	Edaravone	Water	QELUYTUMUWHWMC-UHFFFAOYSA-N	XLYOFNOQVPJJNP-UHFFFAOYSA-N	25	1.57909	-3.76195	2023-Cysewski-10.3390molecules28020629	QELUYTUMUWHWMC-UHFFFAOYSA-N+XLYOFNOQVPJJNP-UHFFFAOYSA-N
neat0383	Edaravone	Water	QELUYTUMUWHWMC-UHFFFAOYSA-N	XLYOFNOQVPJJNP-UHFFFAOYSA-N	30	1.51707	-3.74958	2023-Cysewski-10.3390molecules28020629	QELUYTUMUWHWMC-UHFFFAOYSA-N+XLYOFNOQVPJJNP-UHFFFAOYSA-N
neat0384	Edaravone	Water	QELUYTUMUWHWMC-UHFFFAOYSA-N	XLYOFNOQVPJJNP-UHFFFAOYSA-N	35	1.4536	-3.73518	2023-Cysewski-10.3390molecules28020629	QELUYTUMUWHWMC-UHFFFAOYSA-N+XLYOFNOQVPJJNP-UHFFFAOYSA-N
neat0385	Edaravone	Water	QELUYTUMUWHWMC-UHFFFAOYSA-N	XLYOFNOQVPJJNP-UHFFFAOYSA-N	40	1.38871	-3.71444	2023-Cysewski-10.3390molecules28020629	QELUYTUMUWHWMC-UHFFFAOYSA-N+XLYOFNOQVPJJNP-UHFFFAOYSA-N
neat0386	Edaravone	Ethanol	QELUYTUMUWHWMC-UHFFFAOYSA-N	LFQSCWFLJHTTHZ-UHFFFAOYSA-N	10	1.75622	-1.75431	2020-Qiu-10.1021acs.jced.0c00290	QELUYTUMUWHWMC-UHFFFAOYSA-N+LFQSCWFLJHTTHZ-UHFFFAOYSA-N
neat0387	Edaravone	Ethanol	QELUYTUMUWHWMC-UHFFFAOYSA-N	LFQSCWFLJHTTHZ-UHFFFAOYSA-N	20	1.63964	-1.61952	2020-Qiu-10.1021acs.jced.0c00290	QELUYTUMUWHWMC-UHFFFAOYSA-N+LFQSCWFLJHTTHZ-UHFFFAOYSA-N
neat0388	Edaravone	Ethanol	QELUYTUMUWHWMC-UHFFFAOYSA-N	LFQSCWFLJHTTHZ-UHFFFAOYSA-N	30	1.51707	-1.47017	2020-Qiu-10.1021acs.jced.0c00290	QELUYTUMUWHWMC-UHFFFAOYSA-N+LFQSCWFLJHTTHZ-UHFFFAOYSA-N
neat0389	Edaravone	Ethanol	QELUYTUMUWHWMC-UHFFFAOYSA-N	LFQSCWFLJHTTHZ-UHFFFAOYSA-N	40	1.38871	-1.34029	2020-Qiu-10.1021acs.jced.0c00290	QELUYTUMUWHWMC-UHFFFAOYSA-N+LFQSCWFLJHTTHZ-UHFFFAOYSA-N
neat0390	Edaravone	Ethanol	QELUYTUMUWHWMC-UHFFFAOYSA-N	LFQSCWFLJHTTHZ-UHFFFAOYSA-N	50	1.25474	-1.22429	2020-Qiu-10.1021acs.jced.0c00290	QELUYTUMUWHWMC-UHFFFAOYSA-N+LFQSCWFLJHTTHZ-UHFFFAOYSA-N
neat0391	Edaravone	Ethanol	QELUYTUMUWHWMC-UHFFFAOYSA-N	LFQSCWFLJHTTHZ-UHFFFAOYSA-N	0	1.8666	-1.76472	2019-Li-10.1016j.jct.2019.06.018	QELUYTUMUWHWMC-UHFFFAOYSA-N+LFQSCWFLJHTTHZ-UHFFFAOYSA-N
neat0392	Edaravone	Ethanol	QELUYTUMUWHWMC-UHFFFAOYSA-N	LFQSCWFLJHTTHZ-UHFFFAOYSA-N	5	1.8122	-1.70553	2019-Li-10.1016j.jct.2019.06.018	QELUYTUMUWHWMC-UHFFFAOYSA-N+LFQSCWFLJHTTHZ-UHFFFAOYSA-N
neat0393	Edaravone	Ethanol	QELUYTUMUWHWMC-UHFFFAOYSA-N	LFQSCWFLJHTTHZ-UHFFFAOYSA-N	10	1.75622	-1.64608	2019-Li-10.1016j.jct.2019.06.018	QELUYTUMUWHWMC-UHFFFAOYSA-N+LFQSCWFLJHTTHZ-UHFFFAOYSA-N
neat0394	Edaravone	Ethanol	QELUYTUMUWHWMC-UHFFFAOYSA-N	LFQSCWFLJHTTHZ-UHFFFAOYSA-N	15	1.69869	-1.59688	2019-Li-10.1016j.jct.2019.06.018	QELUYTUMUWHWMC-UHFFFAOYSA-N+LFQSCWFLJHTTHZ-UHFFFAOYSA-N
neat0395	Edaravone	Ethanol	QELUYTUMUWHWMC-UHFFFAOYSA-N	LFQSCWFLJHTTHZ-UHFFFAOYSA-N	20	1.63964	-1.54455	2019-Li-10.1016j.jct.2019.06.018	QELUYTUMUWHWMC-UHFFFAOYSA-N+LFQSCWFLJHTTHZ-UHFFFAOYSA-N
neat0396	Edaravone	Ethanol	QELUYTUMUWHWMC-UHFFFAOYSA-N	LFQSCWFLJHTTHZ-UHFFFAOYSA-N	25	1.57909	-1.49309	2019-Li-10.1016j.jct.2019.06.018	QELUYTUMUWHWMC-UHFFFAOYSA-N+LFQSCWFLJHTTHZ-UHFFFAOYSA-N
neat0397	Edaravone	Ethanol	QELUYTUMUWHWMC-UHFFFAOYSA-N	LFQSCWFLJHTTHZ-UHFFFAOYSA-N	30	1.51707	-1.44563	2019-Li-10.1016j.jct.2019.06.018	QELUYTUMUWHWMC-UHFFFAOYSA-N+LFQSCWFLJHTTHZ-UHFFFAOYSA-N
neat0398	Edaravone	Ethanol	QELUYTUMUWHWMC-UHFFFAOYSA-N	LFQSCWFLJHTTHZ-UHFFFAOYSA-N	35	1.4536	-1.40132	2019-Li-10.1016j.jct.2019.06.018	QELUYTUMUWHWMC-UHFFFAOYSA-N+LFQSCWFLJHTTHZ-UHFFFAOYSA-N
neat0399	Edaravone	Ethanol	QELUYTUMUWHWMC-UHFFFAOYSA-N	LFQSCWFLJHTTHZ-UHFFFAOYSA-N	40	1.38871	-1.35135	2019-Li-10.1016j.jct.2019.06.018	QELUYTUMUWHWMC-UHFFFAOYSA-N+LFQSCWFLJHTTHZ-UHFFFAOYSA-N
neat0400	Edaravone	n-Propanol	QELUYTUMUWHWMC-UHFFFAOYSA-N	BDERNNFJNOPAEC-UHFFFAOYSA-N	10	1.75622	-1.82737	2020-Qiu-10.1021acs.jced.0c00290	QELUYTUMUWHWMC-UHFFFAOYSA-N+BDERNNFJNOPAEC-UHFFFAOYSA-N
neat0401	Edaravone	n-Propanol	QELUYTUMUWHWMC-UHFFFAOYSA-N	BDERNNFJNOPAEC-UHFFFAOYSA-N	20	1.63964	-1.60133	2020-Qiu-10.1021acs.jced.0c00290	QELUYTUMUWHWMC-UHFFFAOYSA-N+BDERNNFJNOPAEC-UHFFFAOYSA-N
neat0402	Edaravone	n-Propanol	QELUYTUMUWHWMC-UHFFFAOYSA-N	BDERNNFJNOPAEC-UHFFFAOYSA-N	30	1.51707	-1.46318	2020-Qiu-10.1021acs.jced.0c00290	QELUYTUMUWHWMC-UHFFFAOYSA-N+BDERNNFJNOPAEC-UHFFFAOYSA-N
neat0403	Edaravone	n-Propanol	QELUYTUMUWHWMC-UHFFFAOYSA-N	BDERNNFJNOPAEC-UHFFFAOYSA-N	40	1.38871	-1.30665	2020-Qiu-10.1021acs.jced.0c00290	QELUYTUMUWHWMC-UHFFFAOYSA-N+BDERNNFJNOPAEC-UHFFFAOYSA-N
neat0404	Edaravone	n-Propanol	QELUYTUMUWHWMC-UHFFFAOYSA-N	BDERNNFJNOPAEC-UHFFFAOYSA-N	50	1.25474	-1.16183	2020-Qiu-10.1021acs.jced.0c00290	QELUYTUMUWHWMC-UHFFFAOYSA-N+BDERNNFJNOPAEC-UHFFFAOYSA-N
neat0405	Edaravone	n-Propanol	QELUYTUMUWHWMC-UHFFFAOYSA-N	BDERNNFJNOPAEC-UHFFFAOYSA-N	0	1.8666	-1.70071	2019-Li-10.1016j.jct.2019.06.018	QELUYTUMUWHWMC-UHFFFAOYSA-N+BDERNNFJNOPAEC-UHFFFAOYSA-N
neat0406	Edaravone	n-Propanol	QELUYTUMUWHWMC-UHFFFAOYSA-N	BDERNNFJNOPAEC-UHFFFAOYSA-N	5	1.8122	-1.65345	2019-Li-10.1016j.jct.2019.06.018	QELUYTUMUWHWMC-UHFFFAOYSA-N+BDERNNFJNOPAEC-UHFFFAOYSA-N
neat0407	Edaravone	n-Propanol	QELUYTUMUWHWMC-UHFFFAOYSA-N	BDERNNFJNOPAEC-UHFFFAOYSA-N	10	1.75622	-1.6045	2019-Li-10.1016j.jct.2019.06.018	QELUYTUMUWHWMC-UHFFFAOYSA-N+BDERNNFJNOPAEC-UHFFFAOYSA-N
neat0408	Edaravone	n-Propanol	QELUYTUMUWHWMC-UHFFFAOYSA-N	BDERNNFJNOPAEC-UHFFFAOYSA-N	15	1.69869	-1.55253	2019-Li-10.1016j.jct.2019.06.018	QELUYTUMUWHWMC-UHFFFAOYSA-N+BDERNNFJNOPAEC-UHFFFAOYSA-N
neat0409	Edaravone	n-Propanol	QELUYTUMUWHWMC-UHFFFAOYSA-N	BDERNNFJNOPAEC-UHFFFAOYSA-N	20	1.63964	-1.49935	2019-Li-10.1016j.jct.2019.06.018	QELUYTUMUWHWMC-UHFFFAOYSA-N+BDERNNFJNOPAEC-UHFFFAOYSA-N
neat0410	Edaravone	n-Propanol	QELUYTUMUWHWMC-UHFFFAOYSA-N	BDERNNFJNOPAEC-UHFFFAOYSA-N	25	1.57909	-1.45198	2019-Li-10.1016j.jct.2019.06.018	QELUYTUMUWHWMC-UHFFFAOYSA-N+BDERNNFJNOPAEC-UHFFFAOYSA-N
neat0411	Edaravone	n-Propanol	QELUYTUMUWHWMC-UHFFFAOYSA-N	BDERNNFJNOPAEC-UHFFFAOYSA-N	30	1.51707	-1.4055	2019-Li-10.1016j.jct.2019.06.018	QELUYTUMUWHWMC-UHFFFAOYSA-N+BDERNNFJNOPAEC-UHFFFAOYSA-N
neat0412	Edaravone	n-Propanol	QELUYTUMUWHWMC-UHFFFAOYSA-N	BDERNNFJNOPAEC-UHFFFAOYSA-N	35	1.4536	-1.36351	2019-Li-10.1016j.jct.2019.06.018	QELUYTUMUWHWMC-UHFFFAOYSA-N+BDERNNFJNOPAEC-UHFFFAOYSA-N
neat0413	Edaravone	n-Propanol	QELUYTUMUWHWMC-UHFFFAOYSA-N	BDERNNFJNOPAEC-UHFFFAOYSA-N	40	1.38871	-1.32606	2019-Li-10.1016j.jct.2019.06.018	QELUYTUMUWHWMC-UHFFFAOYSA-N+BDERNNFJNOPAEC-UHFFFAOYSA-N
neat0414	Edaravone	Isopropanol	QELUYTUMUWHWMC-UHFFFAOYSA-N	KFZMGEQAYNKOFK-UHFFFAOYSA-N	10	1.75622	-1.87031	2020-Qiu-10.1021acs.jced.0c00290	QELUYTUMUWHWMC-UHFFFAOYSA-N+KFZMGEQAYNKOFK-UHFFFAOYSA-N
neat0415	Edaravone	Isopropanol	QELUYTUMUWHWMC-UHFFFAOYSA-N	KFZMGEQAYNKOFK-UHFFFAOYSA-N	20	1.63964	-1.73025	2020-Qiu-10.1021acs.jced.0c00290	QELUYTUMUWHWMC-UHFFFAOYSA-N+KFZMGEQAYNKOFK-UHFFFAOYSA-N
neat0416	Edaravone	Isopropanol	QELUYTUMUWHWMC-UHFFFAOYSA-N	KFZMGEQAYNKOFK-UHFFFAOYSA-N	30	1.51707	-1.5725	2020-Qiu-10.1021acs.jced.0c00290	QELUYTUMUWHWMC-UHFFFAOYSA-N+KFZMGEQAYNKOFK-UHFFFAOYSA-N
neat0417	Edaravone	Isopropanol	QELUYTUMUWHWMC-UHFFFAOYSA-N	KFZMGEQAYNKOFK-UHFFFAOYSA-N	40	1.38871	-1.44906	2020-Qiu-10.1021acs.jced.0c00290	QELUYTUMUWHWMC-UHFFFAOYSA-N+KFZMGEQAYNKOFK-UHFFFAOYSA-N
neat0418	Edaravone	Isopropanol	QELUYTUMUWHWMC-UHFFFAOYSA-N	KFZMGEQAYNKOFK-UHFFFAOYSA-N	50	1.25474	-1.28878	2020-Qiu-10.1021acs.jced.0c00290	QELUYTUMUWHWMC-UHFFFAOYSA-N+KFZMGEQAYNKOFK-UHFFFAOYSA-N
neat0419	Edaravone	Isopropanol	QELUYTUMUWHWMC-UHFFFAOYSA-N	KFZMGEQAYNKOFK-UHFFFAOYSA-N	0	1.8666	-1.87517	2019-Li-10.1016j.jct.2019.06.018	QELUYTUMUWHWMC-UHFFFAOYSA-N+KFZMGEQAYNKOFK-UHFFFAOYSA-N
neat0420	Edaravone	Isopropanol	QELUYTUMUWHWMC-UHFFFAOYSA-N	KFZMGEQAYNKOFK-UHFFFAOYSA-N	5	1.8122	-1.80995	2019-Li-10.1016j.jct.2019.06.018	QELUYTUMUWHWMC-UHFFFAOYSA-N+KFZMGEQAYNKOFK-UHFFFAOYSA-N
neat0421	Edaravone	Isopropanol	QELUYTUMUWHWMC-UHFFFAOYSA-N	KFZMGEQAYNKOFK-UHFFFAOYSA-N	10	1.75622	-1.74449	2019-Li-10.1016j.jct.2019.06.018	QELUYTUMUWHWMC-UHFFFAOYSA-N+KFZMGEQAYNKOFK-UHFFFAOYSA-N
neat0422	Edaravone	Isopropanol	QELUYTUMUWHWMC-UHFFFAOYSA-N	KFZMGEQAYNKOFK-UHFFFAOYSA-N	15	1.69869	-1.68529	2019-Li-10.1016j.jct.2019.06.018	QELUYTUMUWHWMC-UHFFFAOYSA-N+KFZMGEQAYNKOFK-UHFFFAOYSA-N
neat0423	Edaravone	Isopropanol	QELUYTUMUWHWMC-UHFFFAOYSA-N	KFZMGEQAYNKOFK-UHFFFAOYSA-N	20	1.63964	-1.62617	2019-Li-10.1016j.jct.2019.06.018	QELUYTUMUWHWMC-UHFFFAOYSA-N+KFZMGEQAYNKOFK-UHFFFAOYSA-N
neat0424	Edaravone	Isopropanol	QELUYTUMUWHWMC-UHFFFAOYSA-N	KFZMGEQAYNKOFK-UHFFFAOYSA-N	25	1.57909	-1.57235	2019-Li-10.1016j.jct.2019.06.018	QELUYTUMUWHWMC-UHFFFAOYSA-N+KFZMGEQAYNKOFK-UHFFFAOYSA-N
neat0425	Edaravone	Isopropanol	QELUYTUMUWHWMC-UHFFFAOYSA-N	KFZMGEQAYNKOFK-UHFFFAOYSA-N	30	1.51707	-1.51513	2019-Li-10.1016j.jct.2019.06.018	QELUYTUMUWHWMC-UHFFFAOYSA-N+KFZMGEQAYNKOFK-UHFFFAOYSA-N
neat0426	Edaravone	Isopropanol	QELUYTUMUWHWMC-UHFFFAOYSA-N	KFZMGEQAYNKOFK-UHFFFAOYSA-N	35	1.4536	-1.46005	2019-Li-10.1016j.jct.2019.06.018	QELUYTUMUWHWMC-UHFFFAOYSA-N+KFZMGEQAYNKOFK-UHFFFAOYSA-N
neat0427	Edaravone	Isopropanol	QELUYTUMUWHWMC-UHFFFAOYSA-N	KFZMGEQAYNKOFK-UHFFFAOYSA-N	40	1.38871	-1.40827	2019-Li-10.1016j.jct.2019.06.018	QELUYTUMUWHWMC-UHFFFAOYSA-N+KFZMGEQAYNKOFK-UHFFFAOYSA-N
neat0428	Edaravone	n-Butanol	QELUYTUMUWHWMC-UHFFFAOYSA-N	LRHPLDYGYMQRHN-UHFFFAOYSA-N	10	1.75622	-1.71244	2020-Qiu-10.1021acs.jced.0c00290	QELUYTUMUWHWMC-UHFFFAOYSA-N+LRHPLDYGYMQRHN-UHFFFAOYSA-N
neat0429	Edaravone	n-Butanol	QELUYTUMUWHWMC-UHFFFAOYSA-N	LRHPLDYGYMQRHN-UHFFFAOYSA-N	20	1.63964	-1.565	2020-Qiu-10.1021acs.jced.0c00290	QELUYTUMUWHWMC-UHFFFAOYSA-N+LRHPLDYGYMQRHN-UHFFFAOYSA-N
neat0430	Edaravone	n-Butanol	QELUYTUMUWHWMC-UHFFFAOYSA-N	LRHPLDYGYMQRHN-UHFFFAOYSA-N	30	1.51707	-1.42928	2020-Qiu-10.1021acs.jced.0c00290	QELUYTUMUWHWMC-UHFFFAOYSA-N+LRHPLDYGYMQRHN-UHFFFAOYSA-N
neat0431	Edaravone	n-Butanol	QELUYTUMUWHWMC-UHFFFAOYSA-N	LRHPLDYGYMQRHN-UHFFFAOYSA-N	40	1.38871	-1.29783	2020-Qiu-10.1021acs.jced.0c00290	QELUYTUMUWHWMC-UHFFFAOYSA-N+LRHPLDYGYMQRHN-UHFFFAOYSA-N
neat0432	Edaravone	n-Butanol	QELUYTUMUWHWMC-UHFFFAOYSA-N	LRHPLDYGYMQRHN-UHFFFAOYSA-N	50	1.25474	-1.15319	2020-Qiu-10.1021acs.jced.0c00290	QELUYTUMUWHWMC-UHFFFAOYSA-N+LRHPLDYGYMQRHN-UHFFFAOYSA-N
neat0433	Edaravone	Isobutanol	QELUYTUMUWHWMC-UHFFFAOYSA-N	ZXEKIIBDNHEJCQ-UHFFFAOYSA-N	10	1.75622	-1.81613	2020-Qiu-10.1021acs.jced.0c00290	QELUYTUMUWHWMC-UHFFFAOYSA-N+ZXEKIIBDNHEJCQ-UHFFFAOYSA-N
neat0434	Edaravone	Isobutanol	QELUYTUMUWHWMC-UHFFFAOYSA-N	ZXEKIIBDNHEJCQ-UHFFFAOYSA-N	20	1.63964	-1.66242	2020-Qiu-10.1021acs.jced.0c00290	QELUYTUMUWHWMC-UHFFFAOYSA-N+ZXEKIIBDNHEJCQ-UHFFFAOYSA-N
neat0435	Edaravone	Isobutanol	QELUYTUMUWHWMC-UHFFFAOYSA-N	ZXEKIIBDNHEJCQ-UHFFFAOYSA-N	30	1.51707	-1.54005	2020-Qiu-10.1021acs.jced.0c00290	QELUYTUMUWHWMC-UHFFFAOYSA-N+ZXEKIIBDNHEJCQ-UHFFFAOYSA-N
neat0436	Edaravone	Isobutanol	QELUYTUMUWHWMC-UHFFFAOYSA-N	ZXEKIIBDNHEJCQ-UHFFFAOYSA-N	40	1.38871	-1.40024	2020-Qiu-10.1021acs.jced.0c00290	QELUYTUMUWHWMC-UHFFFAOYSA-N+ZXEKIIBDNHEJCQ-UHFFFAOYSA-N
neat0437	Edaravone	Isobutanol	QELUYTUMUWHWMC-UHFFFAOYSA-N	ZXEKIIBDNHEJCQ-UHFFFAOYSA-N	50	1.25474	-1.24217	2020-Qiu-10.1021acs.jced.0c00290	QELUYTUMUWHWMC-UHFFFAOYSA-N+ZXEKIIBDNHEJCQ-UHFFFAOYSA-N
neat0438	Edaravone	sec-Butanol	QELUYTUMUWHWMC-UHFFFAOYSA-N	BTANRVKWQNVYAZ-UHFFFAOYSA-N	10	1.75622	-1.8066	2020-Qiu-10.1021acs.jced.0c00290	QELUYTUMUWHWMC-UHFFFAOYSA-N+BTANRVKWQNVYAZ-UHFFFAOYSA-N
neat0439	Edaravone	sec-Butanol	QELUYTUMUWHWMC-UHFFFAOYSA-N	BTANRVKWQNVYAZ-UHFFFAOYSA-N	20	1.63964	-1.66238	2020-Qiu-10.1021acs.jced.0c00290	QELUYTUMUWHWMC-UHFFFAOYSA-N+BTANRVKWQNVYAZ-UHFFFAOYSA-N
neat0440	Edaravone	sec-Butanol	QELUYTUMUWHWMC-UHFFFAOYSA-N	BTANRVKWQNVYAZ-UHFFFAOYSA-N	30	1.51707	-1.52828	2020-Qiu-10.1021acs.jced.0c00290	QELUYTUMUWHWMC-UHFFFAOYSA-N+BTANRVKWQNVYAZ-UHFFFAOYSA-N
neat0441	Edaravone	sec-Butanol	QELUYTUMUWHWMC-UHFFFAOYSA-N	BTANRVKWQNVYAZ-UHFFFAOYSA-N	40	1.38871	-1.39329	2020-Qiu-10.1021acs.jced.0c00290	QELUYTUMUWHWMC-UHFFFAOYSA-N+BTANRVKWQNVYAZ-UHFFFAOYSA-N
neat0442	Edaravone	sec-Butanol	QELUYTUMUWHWMC-UHFFFAOYSA-N	BTANRVKWQNVYAZ-UHFFFAOYSA-N	50	1.25474	-1.23729	2020-Qiu-10.1021acs.jced.0c00290	QELUYTUMUWHWMC-UHFFFAOYSA-N+BTANRVKWQNVYAZ-UHFFFAOYSA-N
neat0443	Edaravone	n-Pentanol	QELUYTUMUWHWMC-UHFFFAOYSA-N	AMQJEAYHLZJPGS-UHFFFAOYSA-N	10	1.75622	-1.61092	2020-Qiu-10.1021acs.jced.0c00290	QELUYTUMUWHWMC-UHFFFAOYSA-N+AMQJEAYHLZJPGS-UHFFFAOYSA-N
neat0444	Edaravone	n-Pentanol	QELUYTUMUWHWMC-UHFFFAOYSA-N	AMQJEAYHLZJPGS-UHFFFAOYSA-N	20	1.63964	-1.54462	2020-Qiu-10.1021acs.jced.0c00290	QELUYTUMUWHWMC-UHFFFAOYSA-N+AMQJEAYHLZJPGS-UHFFFAOYSA-N
neat0445	Edaravone	n-Pentanol	QELUYTUMUWHWMC-UHFFFAOYSA-N	AMQJEAYHLZJPGS-UHFFFAOYSA-N	30	1.51707	-1.41946	2020-Qiu-10.1021acs.jced.0c00290	QELUYTUMUWHWMC-UHFFFAOYSA-N+AMQJEAYHLZJPGS-UHFFFAOYSA-N
neat0446	Edaravone	n-Pentanol	QELUYTUMUWHWMC-UHFFFAOYSA-N	AMQJEAYHLZJPGS-UHFFFAOYSA-N	40	1.38871	-1.301	2020-Qiu-10.1021acs.jced.0c00290	QELUYTUMUWHWMC-UHFFFAOYSA-N+AMQJEAYHLZJPGS-UHFFFAOYSA-N
neat0447	Edaravone	n-Pentanol	QELUYTUMUWHWMC-UHFFFAOYSA-N	AMQJEAYHLZJPGS-UHFFFAOYSA-N	50	1.25474	-1.16125	2020-Qiu-10.1021acs.jced.0c00290	QELUYTUMUWHWMC-UHFFFAOYSA-N+AMQJEAYHLZJPGS-UHFFFAOYSA-N
neat0448	Edaravone	Acetone	QELUYTUMUWHWMC-UHFFFAOYSA-N	CSCPPACGZOOCGX-UHFFFAOYSA-N	10	1.75622	-1.77617	2020-Qiu-10.1021acs.jced.0c00290	QELUYTUMUWHWMC-UHFFFAOYSA-N+CSCPPACGZOOCGX-UHFFFAOYSA-N
neat0449	Edaravone	Acetone	QELUYTUMUWHWMC-UHFFFAOYSA-N	CSCPPACGZOOCGX-UHFFFAOYSA-N	20	1.63964	-1.59513	2020-Qiu-10.1021acs.jced.0c00290	QELUYTUMUWHWMC-UHFFFAOYSA-N+CSCPPACGZOOCGX-UHFFFAOYSA-N
neat0450	Edaravone	Acetone	QELUYTUMUWHWMC-UHFFFAOYSA-N	CSCPPACGZOOCGX-UHFFFAOYSA-N	30	1.51707	-1.43095	2020-Qiu-10.1021acs.jced.0c00290	QELUYTUMUWHWMC-UHFFFAOYSA-N+CSCPPACGZOOCGX-UHFFFAOYSA-N
neat0451	Edaravone	Acetone	QELUYTUMUWHWMC-UHFFFAOYSA-N	CSCPPACGZOOCGX-UHFFFAOYSA-N	40	1.38871	-1.24981	2020-Qiu-10.1021acs.jced.0c00290	QELUYTUMUWHWMC-UHFFFAOYSA-N+CSCPPACGZOOCGX-UHFFFAOYSA-N
neat0452	Edaravone	Acetone	QELUYTUMUWHWMC-UHFFFAOYSA-N	CSCPPACGZOOCGX-UHFFFAOYSA-N	50	1.25474	-0.967482	2020-Qiu-10.1021acs.jced.0c00290	QELUYTUMUWHWMC-UHFFFAOYSA-N+CSCPPACGZOOCGX-UHFFFAOYSA-N
neat0453	Edaravone	Acetone	QELUYTUMUWHWMC-UHFFFAOYSA-N	CSCPPACGZOOCGX-UHFFFAOYSA-N	0	1.8666	-2.0511	2019-Li-10.1016j.jct.2019.06.018	QELUYTUMUWHWMC-UHFFFAOYSA-N+CSCPPACGZOOCGX-UHFFFAOYSA-N
neat0454	Edaravone	Acetone	QELUYTUMUWHWMC-UHFFFAOYSA-N	CSCPPACGZOOCGX-UHFFFAOYSA-N	5	1.8122	-1.959	2019-Li-10.1016j.jct.2019.06.018	QELUYTUMUWHWMC-UHFFFAOYSA-N+CSCPPACGZOOCGX-UHFFFAOYSA-N
neat0455	Edaravone	Acetone	QELUYTUMUWHWMC-UHFFFAOYSA-N	CSCPPACGZOOCGX-UHFFFAOYSA-N	10	1.75622	-1.8791	2019-Li-10.1016j.jct.2019.06.018	QELUYTUMUWHWMC-UHFFFAOYSA-N+CSCPPACGZOOCGX-UHFFFAOYSA-N
neat0456	Edaravone	Acetone	QELUYTUMUWHWMC-UHFFFAOYSA-N	CSCPPACGZOOCGX-UHFFFAOYSA-N	15	1.69869	-1.7967	2019-Li-10.1016j.jct.2019.06.018	QELUYTUMUWHWMC-UHFFFAOYSA-N+CSCPPACGZOOCGX-UHFFFAOYSA-N
neat0457	Edaravone	Acetone	QELUYTUMUWHWMC-UHFFFAOYSA-N	CSCPPACGZOOCGX-UHFFFAOYSA-N	20	1.63964	-1.72216	2019-Li-10.1016j.jct.2019.06.018	QELUYTUMUWHWMC-UHFFFAOYSA-N+CSCPPACGZOOCGX-UHFFFAOYSA-N
neat0458	Edaravone	Acetone	QELUYTUMUWHWMC-UHFFFAOYSA-N	CSCPPACGZOOCGX-UHFFFAOYSA-N	25	1.57909	-1.6558	2019-Li-10.1016j.jct.2019.06.018	QELUYTUMUWHWMC-UHFFFAOYSA-N+CSCPPACGZOOCGX-UHFFFAOYSA-N
neat0459	Edaravone	Acetone	QELUYTUMUWHWMC-UHFFFAOYSA-N	CSCPPACGZOOCGX-UHFFFAOYSA-N	30	1.51707	-1.5921	2019-Li-10.1016j.jct.2019.06.018	QELUYTUMUWHWMC-UHFFFAOYSA-N+CSCPPACGZOOCGX-UHFFFAOYSA-N
neat0460	Edaravone	Acetone	QELUYTUMUWHWMC-UHFFFAOYSA-N	CSCPPACGZOOCGX-UHFFFAOYSA-N	35	1.4536	-1.53003	2019-Li-10.1016j.jct.2019.06.018	QELUYTUMUWHWMC-UHFFFAOYSA-N+CSCPPACGZOOCGX-UHFFFAOYSA-N
neat0461	Edaravone	Acetone	QELUYTUMUWHWMC-UHFFFAOYSA-N	CSCPPACGZOOCGX-UHFFFAOYSA-N	40	1.38871	-1.47703	2019-Li-10.1016j.jct.2019.06.018	QELUYTUMUWHWMC-UHFFFAOYSA-N+CSCPPACGZOOCGX-UHFFFAOYSA-N
neat0462	Edaravone	Acetonitrile	QELUYTUMUWHWMC-UHFFFAOYSA-N	WEVYAHXRMPXWCK-UHFFFAOYSA-N	10	1.75622	-2.10325	2020-Qiu-10.1021acs.jced.0c00290	QELUYTUMUWHWMC-UHFFFAOYSA-N+WEVYAHXRMPXWCK-UHFFFAOYSA-N
neat0463	Edaravone	Acetonitrile	QELUYTUMUWHWMC-UHFFFAOYSA-N	WEVYAHXRMPXWCK-UHFFFAOYSA-N	20	1.63964	-1.89977	2020-Qiu-10.1021acs.jced.0c00290	QELUYTUMUWHWMC-UHFFFAOYSA-N+WEVYAHXRMPXWCK-UHFFFAOYSA-N
neat0464	Edaravone	Acetonitrile	QELUYTUMUWHWMC-UHFFFAOYSA-N	WEVYAHXRMPXWCK-UHFFFAOYSA-N	30	1.51707	-1.72077	2020-Qiu-10.1021acs.jced.0c00290	QELUYTUMUWHWMC-UHFFFAOYSA-N+WEVYAHXRMPXWCK-UHFFFAOYSA-N
neat0465	Edaravone	Acetonitrile	QELUYTUMUWHWMC-UHFFFAOYSA-N	WEVYAHXRMPXWCK-UHFFFAOYSA-N	40	1.38871	-1.54602	2020-Qiu-10.1021acs.jced.0c00290	QELUYTUMUWHWMC-UHFFFAOYSA-N+WEVYAHXRMPXWCK-UHFFFAOYSA-N
neat0466	Edaravone	Acetonitrile	QELUYTUMUWHWMC-UHFFFAOYSA-N	WEVYAHXRMPXWCK-UHFFFAOYSA-N	50	1.25474	-1.35841	2020-Qiu-10.1021acs.jced.0c00290	QELUYTUMUWHWMC-UHFFFAOYSA-N+WEVYAHXRMPXWCK-UHFFFAOYSA-N
neat0467	Edaravone	Acetonitrile	QELUYTUMUWHWMC-UHFFFAOYSA-N	WEVYAHXRMPXWCK-UHFFFAOYSA-N	0	1.8666	-2.25649	2019-Li-10.1016j.jct.2019.06.018	QELUYTUMUWHWMC-UHFFFAOYSA-N+WEVYAHXRMPXWCK-UHFFFAOYSA-N
neat0468	Edaravone	Acetonitrile	QELUYTUMUWHWMC-UHFFFAOYSA-N	WEVYAHXRMPXWCK-UHFFFAOYSA-N	5	1.8122	-2.14448	2019-Li-10.1016j.jct.2019.06.018	QELUYTUMUWHWMC-UHFFFAOYSA-N+WEVYAHXRMPXWCK-UHFFFAOYSA-N
neat0469	Edaravone	Acetonitrile	QELUYTUMUWHWMC-UHFFFAOYSA-N	WEVYAHXRMPXWCK-UHFFFAOYSA-N	10	1.75622	-2.03621	2019-Li-10.1016j.jct.2019.06.018	QELUYTUMUWHWMC-UHFFFAOYSA-N+WEVYAHXRMPXWCK-UHFFFAOYSA-N
neat0470	Edaravone	Acetonitrile	QELUYTUMUWHWMC-UHFFFAOYSA-N	WEVYAHXRMPXWCK-UHFFFAOYSA-N	15	1.69869	-1.93629	2019-Li-10.1016j.jct.2019.06.018	QELUYTUMUWHWMC-UHFFFAOYSA-N+WEVYAHXRMPXWCK-UHFFFAOYSA-N
neat0471	Edaravone	Acetonitrile	QELUYTUMUWHWMC-UHFFFAOYSA-N	WEVYAHXRMPXWCK-UHFFFAOYSA-N	20	1.63964	-1.84043	2019-Li-10.1016j.jct.2019.06.018	QELUYTUMUWHWMC-UHFFFAOYSA-N+WEVYAHXRMPXWCK-UHFFFAOYSA-N
neat0472	Edaravone	Acetonitrile	QELUYTUMUWHWMC-UHFFFAOYSA-N	WEVYAHXRMPXWCK-UHFFFAOYSA-N	25	1.57909	-1.74594	2019-Li-10.1016j.jct.2019.06.018	QELUYTUMUWHWMC-UHFFFAOYSA-N+WEVYAHXRMPXWCK-UHFFFAOYSA-N
neat0473	Edaravone	Acetonitrile	QELUYTUMUWHWMC-UHFFFAOYSA-N	WEVYAHXRMPXWCK-UHFFFAOYSA-N	30	1.51707	-1.66194	2019-Li-10.1016j.jct.2019.06.018	QELUYTUMUWHWMC-UHFFFAOYSA-N+WEVYAHXRMPXWCK-UHFFFAOYSA-N
neat0474	Edaravone	Acetonitrile	QELUYTUMUWHWMC-UHFFFAOYSA-N	WEVYAHXRMPXWCK-UHFFFAOYSA-N	35	1.4536	-1.57757	2019-Li-10.1016j.jct.2019.06.018	QELUYTUMUWHWMC-UHFFFAOYSA-N+WEVYAHXRMPXWCK-UHFFFAOYSA-N
neat0475	Edaravone	Acetonitrile	QELUYTUMUWHWMC-UHFFFAOYSA-N	WEVYAHXRMPXWCK-UHFFFAOYSA-N	40	1.38871	-1.50307	2019-Li-10.1016j.jct.2019.06.018	QELUYTUMUWHWMC-UHFFFAOYSA-N+WEVYAHXRMPXWCK-UHFFFAOYSA-N
neat0476	Edaravone	Dichloromethane	QELUYTUMUWHWMC-UHFFFAOYSA-N	YMWUJEATGCHHMB-UHFFFAOYSA-N	10	1.75622	-1.35003	2020-Qiu-10.1021acs.jced.0c00290	QELUYTUMUWHWMC-UHFFFAOYSA-N+YMWUJEATGCHHMB-UHFFFAOYSA-N
neat0477	Edaravone	Dichloromethane	QELUYTUMUWHWMC-UHFFFAOYSA-N	YMWUJEATGCHHMB-UHFFFAOYSA-N	15	1.69869	-1.30231	2020-Qiu-10.1021acs.jced.0c00290	QELUYTUMUWHWMC-UHFFFAOYSA-N+YMWUJEATGCHHMB-UHFFFAOYSA-N
neat0478	Edaravone	Dichloromethane	QELUYTUMUWHWMC-UHFFFAOYSA-N	YMWUJEATGCHHMB-UHFFFAOYSA-N	20	1.63964	-1.23488	2020-Qiu-10.1021acs.jced.0c00290	QELUYTUMUWHWMC-UHFFFAOYSA-N+YMWUJEATGCHHMB-UHFFFAOYSA-N
neat0479	Edaravone	Dichloromethane	QELUYTUMUWHWMC-UHFFFAOYSA-N	YMWUJEATGCHHMB-UHFFFAOYSA-N	25	1.57909	-1.1622	2020-Qiu-10.1021acs.jced.0c00290	QELUYTUMUWHWMC-UHFFFAOYSA-N+YMWUJEATGCHHMB-UHFFFAOYSA-N
neat0480	Edaravone	Dichloromethane	QELUYTUMUWHWMC-UHFFFAOYSA-N	YMWUJEATGCHHMB-UHFFFAOYSA-N	30	1.51707	-1.10326	2020-Qiu-10.1021acs.jced.0c00290	QELUYTUMUWHWMC-UHFFFAOYSA-N+YMWUJEATGCHHMB-UHFFFAOYSA-N
neat0481	Edaravone	Ethyl Acetate	QELUYTUMUWHWMC-UHFFFAOYSA-N	XEKOWRVHYACXOJ-UHFFFAOYSA-N	10	1.75622	-1.8827	2020-Qiu-10.1021acs.jced.0c00290	QELUYTUMUWHWMC-UHFFFAOYSA-N+XEKOWRVHYACXOJ-UHFFFAOYSA-N
neat0482	Edaravone	Ethyl Acetate	QELUYTUMUWHWMC-UHFFFAOYSA-N	XEKOWRVHYACXOJ-UHFFFAOYSA-N	20	1.63964	-1.79743	2020-Qiu-10.1021acs.jced.0c00290	QELUYTUMUWHWMC-UHFFFAOYSA-N+XEKOWRVHYACXOJ-UHFFFAOYSA-N
neat0483	Edaravone	Ethyl Acetate	QELUYTUMUWHWMC-UHFFFAOYSA-N	XEKOWRVHYACXOJ-UHFFFAOYSA-N	30	1.51707	-1.70369	2020-Qiu-10.1021acs.jced.0c00290	QELUYTUMUWHWMC-UHFFFAOYSA-N+XEKOWRVHYACXOJ-UHFFFAOYSA-N
neat0484	Edaravone	Ethyl Acetate	QELUYTUMUWHWMC-UHFFFAOYSA-N	XEKOWRVHYACXOJ-UHFFFAOYSA-N	40	1.38871	-1.47524	2020-Qiu-10.1021acs.jced.0c00290	QELUYTUMUWHWMC-UHFFFAOYSA-N+XEKOWRVHYACXOJ-UHFFFAOYSA-N
neat0485	Edaravone	Ethyl Acetate	QELUYTUMUWHWMC-UHFFFAOYSA-N	XEKOWRVHYACXOJ-UHFFFAOYSA-N	50	1.25474	-1.26324	2020-Qiu-10.1021acs.jced.0c00290	QELUYTUMUWHWMC-UHFFFAOYSA-N+XEKOWRVHYACXOJ-UHFFFAOYSA-N
neat0486	Edaravone	Ethyl Acetate	QELUYTUMUWHWMC-UHFFFAOYSA-N	XEKOWRVHYACXOJ-UHFFFAOYSA-N	0	1.8666	-1.81673	2019-Li-10.1016j.jct.2019.06.018	QELUYTUMUWHWMC-UHFFFAOYSA-N+XEKOWRVHYACXOJ-UHFFFAOYSA-N
neat0487	Edaravone	Ethyl Acetate	QELUYTUMUWHWMC-UHFFFAOYSA-N	XEKOWRVHYACXOJ-UHFFFAOYSA-N	5	1.8122	-1.76221	2019-Li-10.1016j.jct.2019.06.018	QELUYTUMUWHWMC-UHFFFAOYSA-N+XEKOWRVHYACXOJ-UHFFFAOYSA-N
neat0488	Edaravone	Ethyl Acetate	QELUYTUMUWHWMC-UHFFFAOYSA-N	XEKOWRVHYACXOJ-UHFFFAOYSA-N	10	1.75622	-1.70797	2019-Li-10.1016j.jct.2019.06.018	QELUYTUMUWHWMC-UHFFFAOYSA-N+XEKOWRVHYACXOJ-UHFFFAOYSA-N
neat0489	Edaravone	Ethyl Acetate	QELUYTUMUWHWMC-UHFFFAOYSA-N	XEKOWRVHYACXOJ-UHFFFAOYSA-N	15	1.69869	-1.65072	2019-Li-10.1016j.jct.2019.06.018	QELUYTUMUWHWMC-UHFFFAOYSA-N+XEKOWRVHYACXOJ-UHFFFAOYSA-N
neat0490	Edaravone	Ethyl Acetate	QELUYTUMUWHWMC-UHFFFAOYSA-N	XEKOWRVHYACXOJ-UHFFFAOYSA-N	20	1.63964	-1.59774	2019-Li-10.1016j.jct.2019.06.018	QELUYTUMUWHWMC-UHFFFAOYSA-N+XEKOWRVHYACXOJ-UHFFFAOYSA-N
neat0491	Edaravone	Ethyl Acetate	QELUYTUMUWHWMC-UHFFFAOYSA-N	XEKOWRVHYACXOJ-UHFFFAOYSA-N	25	1.57909	-1.54729	2019-Li-10.1016j.jct.2019.06.018	QELUYTUMUWHWMC-UHFFFAOYSA-N+XEKOWRVHYACXOJ-UHFFFAOYSA-N
neat0492	Edaravone	Ethyl Acetate	QELUYTUMUWHWMC-UHFFFAOYSA-N	XEKOWRVHYACXOJ-UHFFFAOYSA-N	30	1.51707	-1.49134	2019-Li-10.1016j.jct.2019.06.018	QELUYTUMUWHWMC-UHFFFAOYSA-N+XEKOWRVHYACXOJ-UHFFFAOYSA-N
neat0493	Edaravone	Ethyl Acetate	QELUYTUMUWHWMC-UHFFFAOYSA-N	XEKOWRVHYACXOJ-UHFFFAOYSA-N	35	1.4536	-1.4338	2019-Li-10.1016j.jct.2019.06.018	QELUYTUMUWHWMC-UHFFFAOYSA-N+XEKOWRVHYACXOJ-UHFFFAOYSA-N
neat0494	Edaravone	Ethyl Acetate	QELUYTUMUWHWMC-UHFFFAOYSA-N	XEKOWRVHYACXOJ-UHFFFAOYSA-N	40	1.38871	-1.37737	2019-Li-10.1016j.jct.2019.06.018	QELUYTUMUWHWMC-UHFFFAOYSA-N+XEKOWRVHYACXOJ-UHFFFAOYSA-N
neat0495	Edaravone	1,4-Dioxane	QELUYTUMUWHWMC-UHFFFAOYSA-N	RYHBNJHYFVUHQT-UHFFFAOYSA-N	15	1.69869	-1.5688	2020-Qiu-10.1021acs.jced.0c00290	QELUYTUMUWHWMC-UHFFFAOYSA-N+RYHBNJHYFVUHQT-UHFFFAOYSA-N
neat0496	Edaravone	1,4-Dioxane	QELUYTUMUWHWMC-UHFFFAOYSA-N	RYHBNJHYFVUHQT-UHFFFAOYSA-N	20	1.63964	-1.46744	2020-Qiu-10.1021acs.jced.0c00290	QELUYTUMUWHWMC-UHFFFAOYSA-N+RYHBNJHYFVUHQT-UHFFFAOYSA-N
neat0497	Edaravone	1,4-Dioxane	QELUYTUMUWHWMC-UHFFFAOYSA-N	RYHBNJHYFVUHQT-UHFFFAOYSA-N	30	1.51707	-1.31571	2020-Qiu-10.1021acs.jced.0c00290	QELUYTUMUWHWMC-UHFFFAOYSA-N+RYHBNJHYFVUHQT-UHFFFAOYSA-N
neat0498	Edaravone	1,4-Dioxane	QELUYTUMUWHWMC-UHFFFAOYSA-N	RYHBNJHYFVUHQT-UHFFFAOYSA-N	40	1.38871	-1.17438	2020-Qiu-10.1021acs.jced.0c00290	QELUYTUMUWHWMC-UHFFFAOYSA-N+RYHBNJHYFVUHQT-UHFFFAOYSA-N
neat0499	Edaravone	1,4-Dioxane	QELUYTUMUWHWMC-UHFFFAOYSA-N	RYHBNJHYFVUHQT-UHFFFAOYSA-N	50	1.25474	-0.998842	2020-Qiu-10.1021acs.jced.0c00290	QELUYTUMUWHWMC-UHFFFAOYSA-N+RYHBNJHYFVUHQT-UHFFFAOYSA-N
neat0500	Edaravone	Toluene	QELUYTUMUWHWMC-UHFFFAOYSA-N	YXFVVABEGXRONW-UHFFFAOYSA-N	0	1.8666	-2.13194	2019-Li-10.1016j.jct.2019.06.018	QELUYTUMUWHWMC-UHFFFAOYSA-N+YXFVVABEGXRONW-UHFFFAOYSA-N
neat0501	Edaravone	Toluene	QELUYTUMUWHWMC-UHFFFAOYSA-N	YXFVVABEGXRONW-UHFFFAOYSA-N	5	1.8122	-2.03763	2019-Li-10.1016j.jct.2019.06.018	QELUYTUMUWHWMC-UHFFFAOYSA-N+YXFVVABEGXRONW-UHFFFAOYSA-N
neat0502	Edaravone	Toluene	QELUYTUMUWHWMC-UHFFFAOYSA-N	YXFVVABEGXRONW-UHFFFAOYSA-N	10	1.75622	-1.9535	2019-Li-10.1016j.jct.2019.06.018	QELUYTUMUWHWMC-UHFFFAOYSA-N+YXFVVABEGXRONW-UHFFFAOYSA-N
neat0503	Edaravone	Toluene	QELUYTUMUWHWMC-UHFFFAOYSA-N	YXFVVABEGXRONW-UHFFFAOYSA-N	15	1.69869	-1.8671	2019-Li-10.1016j.jct.2019.06.018	QELUYTUMUWHWMC-UHFFFAOYSA-N+YXFVVABEGXRONW-UHFFFAOYSA-N
neat0504	Edaravone	Toluene	QELUYTUMUWHWMC-UHFFFAOYSA-N	YXFVVABEGXRONW-UHFFFAOYSA-N	20	1.63964	-1.77754	2019-Li-10.1016j.jct.2019.06.018	QELUYTUMUWHWMC-UHFFFAOYSA-N+YXFVVABEGXRONW-UHFFFAOYSA-N
neat0505	Edaravone	Toluene	QELUYTUMUWHWMC-UHFFFAOYSA-N	YXFVVABEGXRONW-UHFFFAOYSA-N	25	1.57909	-1.69962	2019-Li-10.1016j.jct.2019.06.018	QELUYTUMUWHWMC-UHFFFAOYSA-N+YXFVVABEGXRONW-UHFFFAOYSA-N
neat0506	Edaravone	Toluene	QELUYTUMUWHWMC-UHFFFAOYSA-N	YXFVVABEGXRONW-UHFFFAOYSA-N	30	1.51707	-1.63097	2019-Li-10.1016j.jct.2019.06.018	QELUYTUMUWHWMC-UHFFFAOYSA-N+YXFVVABEGXRONW-UHFFFAOYSA-N
neat0507	Edaravone	Toluene	QELUYTUMUWHWMC-UHFFFAOYSA-N	YXFVVABEGXRONW-UHFFFAOYSA-N	35	1.4536	-1.55424	2019-Li-10.1016j.jct.2019.06.018	QELUYTUMUWHWMC-UHFFFAOYSA-N+YXFVVABEGXRONW-UHFFFAOYSA-N
neat0508	Edaravone	Toluene	QELUYTUMUWHWMC-UHFFFAOYSA-N	YXFVVABEGXRONW-UHFFFAOYSA-N	40	1.38871	-1.49066	2019-Li-10.1016j.jct.2019.06.018	QELUYTUMUWHWMC-UHFFFAOYSA-N+YXFVVABEGXRONW-UHFFFAOYSA-N
neat0509	Edaravone	2,4-dimethylphenol	QELUYTUMUWHWMC-UHFFFAOYSA-N	KUFFULVDNCHOFZ-UHFFFAOYSA-N	25	1.57909	-1.72494	2023-Przybyłeki-10.3390molecules28196877	QELUYTUMUWHWMC-UHFFFAOYSA-N+KUFFULVDNCHOFZ-UHFFFAOYSA-N
neat0510	Edaravone	2,4-dimethylphenol	QELUYTUMUWHWMC-UHFFFAOYSA-N	KUFFULVDNCHOFZ-UHFFFAOYSA-N	30	1.51707	-1.55052	2023-Przybyłeki-10.3390molecules28196877	QELUYTUMUWHWMC-UHFFFAOYSA-N+KUFFULVDNCHOFZ-UHFFFAOYSA-N
neat0511	Edaravone	2,4-dimethylphenol	QELUYTUMUWHWMC-UHFFFAOYSA-N	KUFFULVDNCHOFZ-UHFFFAOYSA-N	35	1.4536	-1.38972	2023-Przybyłeki-10.3390molecules28196877	QELUYTUMUWHWMC-UHFFFAOYSA-N+KUFFULVDNCHOFZ-UHFFFAOYSA-N
neat0512	Edaravone	2,4-dimethylphenol	QELUYTUMUWHWMC-UHFFFAOYSA-N	KUFFULVDNCHOFZ-UHFFFAOYSA-N	40	1.38871	-1.24805	2023-Przybyłeki-10.3390molecules28196877	QELUYTUMUWHWMC-UHFFFAOYSA-N+KUFFULVDNCHOFZ-UHFFFAOYSA-N
neat0513	Edaravone	1-Methyl-2-pyrrolidone	QELUYTUMUWHWMC-UHFFFAOYSA-N	SECXISVLQFMRJM-UHFFFAOYSA-N	25	1.57909	-1.4165	2023-Przybyłeki-10.3390molecules28196877	QELUYTUMUWHWMC-UHFFFAOYSA-N+SECXISVLQFMRJM-UHFFFAOYSA-N
neat0514	Edaravone	1-Methyl-2-pyrrolidone	QELUYTUMUWHWMC-UHFFFAOYSA-N	SECXISVLQFMRJM-UHFFFAOYSA-N	30	1.51707	-1.30453	2023-Przybyłeki-10.3390molecules28196877	QELUYTUMUWHWMC-UHFFFAOYSA-N+SECXISVLQFMRJM-UHFFFAOYSA-N
neat0515	Edaravone	1-Methyl-2-pyrrolidone	QELUYTUMUWHWMC-UHFFFAOYSA-N	SECXISVLQFMRJM-UHFFFAOYSA-N	35	1.4536	-1.15836	2023-Przybyłeki-10.3390molecules28196877	QELUYTUMUWHWMC-UHFFFAOYSA-N+SECXISVLQFMRJM-UHFFFAOYSA-N
neat0516	Edaravone	1-Methyl-2-pyrrolidone	QELUYTUMUWHWMC-UHFFFAOYSA-N	SECXISVLQFMRJM-UHFFFAOYSA-N	40	1.38871	-1.06518	2023-Przybyłeki-10.3390molecules28196877	QELUYTUMUWHWMC-UHFFFAOYSA-N+SECXISVLQFMRJM-UHFFFAOYSA-N
neat0517	Edaravone	diglyme	QELUYTUMUWHWMC-UHFFFAOYSA-N	SBZXBUIDTXKZTM-UHFFFAOYSA-N	25	1.57909	-1.68739	2023-Przybyłeki-10.3390molecules28196877	QELUYTUMUWHWMC-UHFFFAOYSA-N+SBZXBUIDTXKZTM-UHFFFAOYSA-N
neat0518	Edaravone	diglyme	QELUYTUMUWHWMC-UHFFFAOYSA-N	SBZXBUIDTXKZTM-UHFFFAOYSA-N	30	1.51707	-1.57006	2023-Przybyłeki-10.3390molecules28196877	QELUYTUMUWHWMC-UHFFFAOYSA-N+SBZXBUIDTXKZTM-UHFFFAOYSA-N
neat0519	Edaravone	diglyme	QELUYTUMUWHWMC-UHFFFAOYSA-N	SBZXBUIDTXKZTM-UHFFFAOYSA-N	35	1.4536	-1.47738	2023-Przybyłeki-10.3390molecules28196877	QELUYTUMUWHWMC-UHFFFAOYSA-N+SBZXBUIDTXKZTM-UHFFFAOYSA-N
neat0520	Edaravone	diglyme	QELUYTUMUWHWMC-UHFFFAOYSA-N	SBZXBUIDTXKZTM-UHFFFAOYSA-N	40	1.38871	-1.38115	2023-Przybyłeki-10.3390molecules28196877	QELUYTUMUWHWMC-UHFFFAOYSA-N+SBZXBUIDTXKZTM-UHFFFAOYSA-N
neat0521	Edaravone	Triglyme	QELUYTUMUWHWMC-UHFFFAOYSA-N	YFNKIDBQEZZDLK-UHFFFAOYSA-N	25	1.57909	-1.81514	2023-Przybyłeki-10.3390molecules28196877	QELUYTUMUWHWMC-UHFFFAOYSA-N+YFNKIDBQEZZDLK-UHFFFAOYSA-N
neat0522	Edaravone	Triglyme	QELUYTUMUWHWMC-UHFFFAOYSA-N	YFNKIDBQEZZDLK-UHFFFAOYSA-N	30	1.51707	-1.65851	2023-Przybyłeki-10.3390molecules28196877	QELUYTUMUWHWMC-UHFFFAOYSA-N+YFNKIDBQEZZDLK-UHFFFAOYSA-N
neat0523	Edaravone	Triglyme	QELUYTUMUWHWMC-UHFFFAOYSA-N	YFNKIDBQEZZDLK-UHFFFAOYSA-N	35	1.4536	-1.50752	2023-Przybyłeki-10.3390molecules28196877	QELUYTUMUWHWMC-UHFFFAOYSA-N+YFNKIDBQEZZDLK-UHFFFAOYSA-N
neat0524	Edaravone	Triglyme	QELUYTUMUWHWMC-UHFFFAOYSA-N	YFNKIDBQEZZDLK-UHFFFAOYSA-N	40	1.38871	-1.33999	2023-Przybyłeki-10.3390molecules28196877	QELUYTUMUWHWMC-UHFFFAOYSA-N+YFNKIDBQEZZDLK-UHFFFAOYSA-N
neat0525	Edaravone	Tetraglyme	QELUYTUMUWHWMC-UHFFFAOYSA-N	ZUHZGEOKBKGPSW-UHFFFAOYSA-N	25	1.57909	-1.33441	2023-Przybyłeki-10.3390molecules28196877	QELUYTUMUWHWMC-UHFFFAOYSA-N+ZUHZGEOKBKGPSW-UHFFFAOYSA-N
neat0526	Edaravone	Tetraglyme	QELUYTUMUWHWMC-UHFFFAOYSA-N	ZUHZGEOKBKGPSW-UHFFFAOYSA-N	30	1.51707	-1.06416	2023-Przybyłeki-10.3390molecules28196877	QELUYTUMUWHWMC-UHFFFAOYSA-N+ZUHZGEOKBKGPSW-UHFFFAOYSA-N
neat0527	Edaravone	Tetraglyme	QELUYTUMUWHWMC-UHFFFAOYSA-N	ZUHZGEOKBKGPSW-UHFFFAOYSA-N	35	1.4536	-0.884306	2023-Przybyłeki-10.3390molecules28196877	QELUYTUMUWHWMC-UHFFFAOYSA-N+ZUHZGEOKBKGPSW-UHFFFAOYSA-N
neat0528	Edaravone	Tetraglyme	QELUYTUMUWHWMC-UHFFFAOYSA-N	ZUHZGEOKBKGPSW-UHFFFAOYSA-N	40	1.38871	-0.673508	2023-Przybyłeki-10.3390molecules28196877	QELUYTUMUWHWMC-UHFFFAOYSA-N+ZUHZGEOKBKGPSW-UHFFFAOYSA-N
neat0529	Edaravone	DMSO	QELUYTUMUWHWMC-UHFFFAOYSA-N	IAZDPXIOMUYVGZ-UHFFFAOYSA-N	25	1.57909	-1.1204	2023-Przybyłeki-10.3390molecules28196877	QELUYTUMUWHWMC-UHFFFAOYSA-N+IAZDPXIOMUYVGZ-UHFFFAOYSA-N
neat0530	Edaravone	DMSO	QELUYTUMUWHWMC-UHFFFAOYSA-N	IAZDPXIOMUYVGZ-UHFFFAOYSA-N	30	1.51707	-0.912037	2023-Przybyłeki-10.3390molecules28196877	QELUYTUMUWHWMC-UHFFFAOYSA-N+IAZDPXIOMUYVGZ-UHFFFAOYSA-N
neat0531	Edaravone	DMSO	QELUYTUMUWHWMC-UHFFFAOYSA-N	IAZDPXIOMUYVGZ-UHFFFAOYSA-N	35	1.4536	-0.696852	2023-Przybyłeki-10.3390molecules28196877	QELUYTUMUWHWMC-UHFFFAOYSA-N+IAZDPXIOMUYVGZ-UHFFFAOYSA-N
neat0532	Edaravone	DMSO	QELUYTUMUWHWMC-UHFFFAOYSA-N	IAZDPXIOMUYVGZ-UHFFFAOYSA-N	40	1.38871	-0.525687	2023-Przybyłeki-10.3390molecules28196877	QELUYTUMUWHWMC-UHFFFAOYSA-N+IAZDPXIOMUYVGZ-UHFFFAOYSA-N
neat0533	Edaravone	4FM	QELUYTUMUWHWMC-UHFFFAOYSA-N	LCEDQNDDFOCWGG-UHFFFAOYSA-N	25	1.57909	-1.95422	2023-Przybyłeki-10.3390molecules28196877	QELUYTUMUWHWMC-UHFFFAOYSA-N+LCEDQNDDFOCWGG-UHFFFAOYSA-N
neat0534	Edaravone	4FM	QELUYTUMUWHWMC-UHFFFAOYSA-N	LCEDQNDDFOCWGG-UHFFFAOYSA-N	30	1.51707	-1.83696	2023-Przybyłeki-10.3390molecules28196877	QELUYTUMUWHWMC-UHFFFAOYSA-N+LCEDQNDDFOCWGG-UHFFFAOYSA-N
neat0535	Edaravone	4FM	QELUYTUMUWHWMC-UHFFFAOYSA-N	LCEDQNDDFOCWGG-UHFFFAOYSA-N	35	1.4536	-1.75361	2023-Przybyłeki-10.3390molecules28196877	QELUYTUMUWHWMC-UHFFFAOYSA-N+LCEDQNDDFOCWGG-UHFFFAOYSA-N
neat0536	Edaravone	4FM	QELUYTUMUWHWMC-UHFFFAOYSA-N	LCEDQNDDFOCWGG-UHFFFAOYSA-N	40	1.38871	-1.66347	2023-Przybyłeki-10.3390molecules28196877	QELUYTUMUWHWMC-UHFFFAOYSA-N+LCEDQNDDFOCWGG-UHFFFAOYSA-N
neat0537	ibuprofen	1-pentanol	HEFNNWSXXWATRW-UHFFFAOYSA-N	AMQJEAYHLZJPGS-UHFFFAOYSA-N	9.98	1.07583	-0.874194	2010-Wang-10.1021je100255z	HEFNNWSXXWATRW-UHFFFAOYSA-N+AMQJEAYHLZJPGS-UHFFFAOYSA-N
neat0538	ibuprofen	1-pentanol	HEFNNWSXXWATRW-UHFFFAOYSA-N	AMQJEAYHLZJPGS-UHFFFAOYSA-N	14.9	1.00381	-0.801618	2010-Wang-10.1021je100255z	HEFNNWSXXWATRW-UHFFFAOYSA-N+AMQJEAYHLZJPGS-UHFFFAOYSA-N
neat0539	ibuprofen	1-pentanol	HEFNNWSXXWATRW-UHFFFAOYSA-N	AMQJEAYHLZJPGS-UHFFFAOYSA-N	20.22	0.924204	-0.720789	2010-Wang-10.1021je100255z	HEFNNWSXXWATRW-UHFFFAOYSA-N+AMQJEAYHLZJPGS-UHFFFAOYSA-N
neat0540	ibuprofen	1-pentanol	HEFNNWSXXWATRW-UHFFFAOYSA-N	AMQJEAYHLZJPGS-UHFFFAOYSA-N	24.88	0.853026	-0.653843	2010-Wang-10.1021je100255z	HEFNNWSXXWATRW-UHFFFAOYSA-N+AMQJEAYHLZJPGS-UHFFFAOYSA-N
neat0541	ibuprofen	isopropyl myristate	HEFNNWSXXWATRW-UHFFFAOYSA-N	AXISYYRBXTVTFY-UHFFFAOYSA-N	25	0.851176	-0.75721	2004-Garzón-10.1007s10953-004-1051-2	HEFNNWSXXWATRW-UHFFFAOYSA-N+AXISYYRBXTVTFY-UHFFFAOYSA-N
neat0542	ibuprofen	isopropyl myristate	HEFNNWSXXWATRW-UHFFFAOYSA-N	AXISYYRBXTVTFY-UHFFFAOYSA-N	30	0.773288	-0.641684	2004-Garzón-10.1007s10953-004-1051-2	HEFNNWSXXWATRW-UHFFFAOYSA-N+AXISYYRBXTVTFY-UHFFFAOYSA-N
neat0543	ibuprofen	isopropyl myristate	HEFNNWSXXWATRW-UHFFFAOYSA-N	AXISYYRBXTVTFY-UHFFFAOYSA-N	35	0.693892	-0.546682	2004-Garzón-10.1007s10953-004-1051-2	HEFNNWSXXWATRW-UHFFFAOYSA-N+AXISYYRBXTVTFY-UHFFFAOYSA-N
neat0544	ibuprofen	isopropyl myristate	HEFNNWSXXWATRW-UHFFFAOYSA-N	AXISYYRBXTVTFY-UHFFFAOYSA-N	40	0.613013	-0.466101	2004-Garzón-10.1007s10953-004-1051-2	HEFNNWSXXWATRW-UHFFFAOYSA-N+AXISYYRBXTVTFY-UHFFFAOYSA-N
neat0545	ibuprofen	1-propanol	HEFNNWSXXWATRW-UHFFFAOYSA-N	BDERNNFJNOPAEC-UHFFFAOYSA-N	11.02	1.06073	-0.893129	2010-Wang-10.1021je100255z	HEFNNWSXXWATRW-UHFFFAOYSA-N+BDERNNFJNOPAEC-UHFFFAOYSA-N
neat0546	ibuprofen	1-propanol	HEFNNWSXXWATRW-UHFFFAOYSA-N	BDERNNFJNOPAEC-UHFFFAOYSA-N	15.48	0.995215	-0.817585	2010-Wang-10.1021je100255z	HEFNNWSXXWATRW-UHFFFAOYSA-N+BDERNNFJNOPAEC-UHFFFAOYSA-N
neat0547	ibuprofen	1-propanol	HEFNNWSXXWATRW-UHFFFAOYSA-N	BDERNNFJNOPAEC-UHFFFAOYSA-N	20.2	0.924506	-0.751046	2010-Wang-10.1021je100255z	HEFNNWSXXWATRW-UHFFFAOYSA-N+BDERNNFJNOPAEC-UHFFFAOYSA-N
neat0548	ibuprofen	1-propanol	HEFNNWSXXWATRW-UHFFFAOYSA-N	BDERNNFJNOPAEC-UHFFFAOYSA-N	25.1	0.849633	-0.675306	2010-Wang-10.1021je100255z	HEFNNWSXXWATRW-UHFFFAOYSA-N+BDERNNFJNOPAEC-UHFFFAOYSA-N
neat0549	Ibuprofen	acetone	HEFNNWSXXWATRW-UHFFFAOYSA-N	CSCPPACGZOOCGX-UHFFFAOYSA-N	10	1.07554	-0.84784	2002-Gracin-10.1021je0255170	HEFNNWSXXWATRW-UHFFFAOYSA-N+CSCPPACGZOOCGX-UHFFFAOYSA-N
neat0550	Ibuprofen	acetone	HEFNNWSXXWATRW-UHFFFAOYSA-N	CSCPPACGZOOCGX-UHFFFAOYSA-N	15	1.00233	-0.776338	2002-Gracin-10.1021je0255170	HEFNNWSXXWATRW-UHFFFAOYSA-N+CSCPPACGZOOCGX-UHFFFAOYSA-N
neat0551	Ibuprofen	acetone	HEFNNWSXXWATRW-UHFFFAOYSA-N	CSCPPACGZOOCGX-UHFFFAOYSA-N	20	0.927531	-0.700781	2002-Gracin-10.1021je0255170	HEFNNWSXXWATRW-UHFFFAOYSA-N+CSCPPACGZOOCGX-UHFFFAOYSA-N
neat0552	Ibuprofen	Acetone	HEFNNWSXXWATRW-UHFFFAOYSA-N	CSCPPACGZOOCGX-UHFFFAOYSA-N	20	0.927531	-0.632085	2010-Aragon-10.1590S1984-82502010000200009	HEFNNWSXXWATRW-UHFFFAOYSA-N+CSCPPACGZOOCGX-UHFFFAOYSA-N
neat0553	Ibuprofen	Acetone	HEFNNWSXXWATRW-UHFFFAOYSA-N	CSCPPACGZOOCGX-UHFFFAOYSA-N	25	0.851176	-0.570409	2010-Aragon-10.1590S1984-82502010000200009	HEFNNWSXXWATRW-UHFFFAOYSA-N+CSCPPACGZOOCGX-UHFFFAOYSA-N
neat0554	Ibuprofen	acetone	HEFNNWSXXWATRW-UHFFFAOYSA-N	CSCPPACGZOOCGX-UHFFFAOYSA-N	30	0.773288	-0.558382	2002-Gracin-10.1021je0255170	HEFNNWSXXWATRW-UHFFFAOYSA-N+CSCPPACGZOOCGX-UHFFFAOYSA-N
neat0555	Ibuprofen	Acetone	HEFNNWSXXWATRW-UHFFFAOYSA-N	CSCPPACGZOOCGX-UHFFFAOYSA-N	30	0.773288	-0.505706	2010-Aragon-10.1590S1984-82502010000200009	HEFNNWSXXWATRW-UHFFFAOYSA-N+CSCPPACGZOOCGX-UHFFFAOYSA-N
neat0556	Ibuprofen	acetone	HEFNNWSXXWATRW-UHFFFAOYSA-N	CSCPPACGZOOCGX-UHFFFAOYSA-N	35	0.693892	-0.493505	2002-Gracin-10.1021je0255170	HEFNNWSXXWATRW-UHFFFAOYSA-N+CSCPPACGZOOCGX-UHFFFAOYSA-N
neat0557	Ibuprofen	Acetone	HEFNNWSXXWATRW-UHFFFAOYSA-N	CSCPPACGZOOCGX-UHFFFAOYSA-N	35	0.693892	-0.453457	2010-Aragon-10.1590S1984-82502010000200009	HEFNNWSXXWATRW-UHFFFAOYSA-N+CSCPPACGZOOCGX-UHFFFAOYSA-N
neat0558	Ibuprofen	Acetone	HEFNNWSXXWATRW-UHFFFAOYSA-N	CSCPPACGZOOCGX-UHFFFAOYSA-N	40	0.613013	-0.405386	2010-Aragon-10.1590S1984-82502010000200009	HEFNNWSXXWATRW-UHFFFAOYSA-N+CSCPPACGZOOCGX-UHFFFAOYSA-N
neat0559	Ibuprofen	chloroform	HEFNNWSXXWATRW-UHFFFAOYSA-N	HEDRZPFGACZZDS-UHFFFAOYSA-N	10	1.07554	-0.679174	2002-Gracin-10.1021je0255170	HEFNNWSXXWATRW-UHFFFAOYSA-N+HEDRZPFGACZZDS-UHFFFAOYSA-N
neat0560	Ibuprofen	chloroform	HEFNNWSXXWATRW-UHFFFAOYSA-N	HEDRZPFGACZZDS-UHFFFAOYSA-N	15	1.00233	-0.614523	2002-Gracin-10.1021je0255170	HEFNNWSXXWATRW-UHFFFAOYSA-N+HEDRZPFGACZZDS-UHFFFAOYSA-N
neat0561	Ibuprofen	chloroform	HEFNNWSXXWATRW-UHFFFAOYSA-N	HEDRZPFGACZZDS-UHFFFAOYSA-N	20	0.927531	-0.565849	2002-Gracin-10.1021je0255170	HEFNNWSXXWATRW-UHFFFAOYSA-N+HEDRZPFGACZZDS-UHFFFAOYSA-N
neat0562	ibuprofen	chloroform	HEFNNWSXXWATRW-UHFFFAOYSA-N	HEDRZPFGACZZDS-UHFFFAOYSA-N	25	0.851176	-0.430626	2004-Garzón-10.1007s10953-004-1051-2	HEFNNWSXXWATRW-UHFFFAOYSA-N+HEDRZPFGACZZDS-UHFFFAOYSA-N
neat0563	ibuprofen	chloroform	HEFNNWSXXWATRW-UHFFFAOYSA-N	HEDRZPFGACZZDS-UHFFFAOYSA-N	30	0.773288	-0.347077	2004-Garzón-10.1007s10953-004-1051-2	HEFNNWSXXWATRW-UHFFFAOYSA-N+HEDRZPFGACZZDS-UHFFFAOYSA-N
neat0564	ibuprofen	chloroform	HEFNNWSXXWATRW-UHFFFAOYSA-N	HEDRZPFGACZZDS-UHFFFAOYSA-N	35	0.693892	-0.268411	2004-Garzón-10.1007s10953-004-1051-2	HEFNNWSXXWATRW-UHFFFAOYSA-N+HEDRZPFGACZZDS-UHFFFAOYSA-N
neat0565	ibuprofen	chloroform	HEFNNWSXXWATRW-UHFFFAOYSA-N	HEDRZPFGACZZDS-UHFFFAOYSA-N	40	0.613013	-0.188425	2004-Garzón-10.1007s10953-004-1051-2	HEFNNWSXXWATRW-UHFFFAOYSA-N+HEDRZPFGACZZDS-UHFFFAOYSA-N
neat0566	Ibuprofen	Heptane	HEFNNWSXXWATRW-UHFFFAOYSA-N	IMNFDUFMRHMDMM-UHFFFAOYSA-N	8.76	1.09344	-2	2010-Hahnenkamp-10.1016j.ijpharm.2009.12.036	HEFNNWSXXWATRW-UHFFFAOYSA-N+IMNFDUFMRHMDMM-UHFFFAOYSA-N
neat0567	Ibuprofen	Heptane	HEFNNWSXXWATRW-UHFFFAOYSA-N	IMNFDUFMRHMDMM-UHFFFAOYSA-N	17.41	0.966472	-1.69897	2010-Hahnenkamp-10.1016j.ijpharm.2009.12.036	HEFNNWSXXWATRW-UHFFFAOYSA-N+IMNFDUFMRHMDMM-UHFFFAOYSA-N
neat0568	Ibuprofen	Heptane	HEFNNWSXXWATRW-UHFFFAOYSA-N	IMNFDUFMRHMDMM-UHFFFAOYSA-N	22.41	0.890921	-1.52433	2010-Hahnenkamp-10.1016j.ijpharm.2009.12.036	HEFNNWSXXWATRW-UHFFFAOYSA-N+IMNFDUFMRHMDMM-UHFFFAOYSA-N
neat0569	Ibuprofen	Heptane	HEFNNWSXXWATRW-UHFFFAOYSA-N	IMNFDUFMRHMDMM-UHFFFAOYSA-N	26.06	0.834791	-1.39903	2010-Hahnenkamp-10.1016j.ijpharm.2009.12.036	HEFNNWSXXWATRW-UHFFFAOYSA-N+IMNFDUFMRHMDMM-UHFFFAOYSA-N
neat0570	Ibuprofen	Heptane	HEFNNWSXXWATRW-UHFFFAOYSA-N	IMNFDUFMRHMDMM-UHFFFAOYSA-N	28.92	0.79024	-1.30103	2010-Hahnenkamp-10.1016j.ijpharm.2009.12.036	HEFNNWSXXWATRW-UHFFFAOYSA-N+IMNFDUFMRHMDMM-UHFFFAOYSA-N
neat0571	Ibuprofen	isopropyl acetate	HEFNNWSXXWATRW-UHFFFAOYSA-N	JMMWKPVZQRWMSS-UHFFFAOYSA-N	3.18	1.17279	-1	2010-Hahnenkamp-10.1016j.ijpharm.2009.12.036	HEFNNWSXXWATRW-UHFFFAOYSA-N+JMMWKPVZQRWMSS-UHFFFAOYSA-N
neat0572	Ibuprofen	isopropyl acetate	HEFNNWSXXWATRW-UHFFFAOYSA-N	JMMWKPVZQRWMSS-UHFFFAOYSA-N	6.68	1.12326	-0.937042	2010-Hahnenkamp-10.1016j.ijpharm.2009.12.036	HEFNNWSXXWATRW-UHFFFAOYSA-N+JMMWKPVZQRWMSS-UHFFFAOYSA-N
neat0573	Ibuprofen	isopropyl acetate	HEFNNWSXXWATRW-UHFFFAOYSA-N	JMMWKPVZQRWMSS-UHFFFAOYSA-N	9.34	1.08508	-0.891435	2010-Hahnenkamp-10.1016j.ijpharm.2009.12.036	HEFNNWSXXWATRW-UHFFFAOYSA-N+JMMWKPVZQRWMSS-UHFFFAOYSA-N
neat0574	Ibuprofen	isopropyl acetate	HEFNNWSXXWATRW-UHFFFAOYSA-N	JMMWKPVZQRWMSS-UHFFFAOYSA-N	11.97	1.04688	-0.849244	2010-Hahnenkamp-10.1016j.ijpharm.2009.12.036	HEFNNWSXXWATRW-UHFFFAOYSA-N+JMMWKPVZQRWMSS-UHFFFAOYSA-N
neat0575	ibuprofen	octanol	HEFNNWSXXWATRW-UHFFFAOYSA-N	KBPLFHHGFOOTCA-UHFFFAOYSA-N	25	0.851176	-0.464706	2004-Garzón-10.1007s10953-004-1051-2	HEFNNWSXXWATRW-UHFFFAOYSA-N+KBPLFHHGFOOTCA-UHFFFAOYSA-N
neat0576	ibuprofen	octanol	HEFNNWSXXWATRW-UHFFFAOYSA-N	KBPLFHHGFOOTCA-UHFFFAOYSA-N	30	0.773288	-0.354185	2004-Garzón-10.1007s10953-004-1051-2	HEFNNWSXXWATRW-UHFFFAOYSA-N+KBPLFHHGFOOTCA-UHFFFAOYSA-N
neat0577	ibuprofen	octanol	HEFNNWSXXWATRW-UHFFFAOYSA-N	KBPLFHHGFOOTCA-UHFFFAOYSA-N	35	0.693892	-0.258848	2004-Garzón-10.1007s10953-004-1051-2	HEFNNWSXXWATRW-UHFFFAOYSA-N+KBPLFHHGFOOTCA-UHFFFAOYSA-N
neat0578	ibuprofen	octanol	HEFNNWSXXWATRW-UHFFFAOYSA-N	KBPLFHHGFOOTCA-UHFFFAOYSA-N	40	0.613013	-0.153972	2004-Garzón-10.1007s10953-004-1051-2	HEFNNWSXXWATRW-UHFFFAOYSA-N+KBPLFHHGFOOTCA-UHFFFAOYSA-N
neat0579	ibuprofen	1-octanol	HEFNNWSXXWATRW-UHFFFAOYSA-N	KBPLFHHGFOOTCA-UHFFFAOYSA-N	23.55	0.873478	-0.685711	2009-Domańska-10.1021jp900468w	HEFNNWSXXWATRW-UHFFFAOYSA-N+KBPLFHHGFOOTCA-UHFFFAOYSA-N
neat0580	ibuprofen	1-octanol	HEFNNWSXXWATRW-UHFFFAOYSA-N	KBPLFHHGFOOTCA-UHFFFAOYSA-N	30.05	0.772501	-0.600499	2009-Domańska-10.1021jp900468w	HEFNNWSXXWATRW-UHFFFAOYSA-N+KBPLFHHGFOOTCA-UHFFFAOYSA-N
neat0581	ibuprofen	1-octanol	HEFNNWSXXWATRW-UHFFFAOYSA-N	KBPLFHHGFOOTCA-UHFFFAOYSA-N	34.65	0.699498	-0.538052	2009-Domańska-10.1021jp900468w	HEFNNWSXXWATRW-UHFFFAOYSA-N+KBPLFHHGFOOTCA-UHFFFAOYSA-N
neat0582	ibuprofen	1-octanol	HEFNNWSXXWATRW-UHFFFAOYSA-N	KBPLFHHGFOOTCA-UHFFFAOYSA-N	38.95	0.63012	-0.479779	2009-Domańska-10.1021jp900468w	HEFNNWSXXWATRW-UHFFFAOYSA-N+KBPLFHHGFOOTCA-UHFFFAOYSA-N
neat0583	ibuprofen	1-octanol	HEFNNWSXXWATRW-UHFFFAOYSA-N	KBPLFHHGFOOTCA-UHFFFAOYSA-N	42.75	0.567906	-0.438779	2009-Domańska-10.1021jp900468w	HEFNNWSXXWATRW-UHFFFAOYSA-N+KBPLFHHGFOOTCA-UHFFFAOYSA-N
neat0584	ibuprofen	1-octanol	HEFNNWSXXWATRW-UHFFFAOYSA-N	KBPLFHHGFOOTCA-UHFFFAOYSA-N	46.85	0.499845	-0.388808	2009-Domańska-10.1021jp900468w	HEFNNWSXXWATRW-UHFFFAOYSA-N+KBPLFHHGFOOTCA-UHFFFAOYSA-N
neat0585	ibuprofen	1-octanol	HEFNNWSXXWATRW-UHFFFAOYSA-N	KBPLFHHGFOOTCA-UHFFFAOYSA-N	50.55	0.437599	-0.349887	2009-Domańska-10.1021jp900468w	HEFNNWSXXWATRW-UHFFFAOYSA-N+KBPLFHHGFOOTCA-UHFFFAOYSA-N
neat0586	ibuprofen	1-octanol	HEFNNWSXXWATRW-UHFFFAOYSA-N	KBPLFHHGFOOTCA-UHFFFAOYSA-N	53.15	0.393395	-0.309361	2009-Domańska-10.1021jp900468w	HEFNNWSXXWATRW-UHFFFAOYSA-N+KBPLFHHGFOOTCA-UHFFFAOYSA-N
neat0587	ibuprofen	1-octanol	HEFNNWSXXWATRW-UHFFFAOYSA-N	KBPLFHHGFOOTCA-UHFFFAOYSA-N	55.95	0.345368	-0.27368	2009-Domańska-10.1021jp900468w	HEFNNWSXXWATRW-UHFFFAOYSA-N+KBPLFHHGFOOTCA-UHFFFAOYSA-N
neat0588	ibuprofen	1-octanol	HEFNNWSXXWATRW-UHFFFAOYSA-N	KBPLFHHGFOOTCA-UHFFFAOYSA-N	59.25	0.288205	-0.230992	2009-Domańska-10.1021jp900468w	HEFNNWSXXWATRW-UHFFFAOYSA-N+KBPLFHHGFOOTCA-UHFFFAOYSA-N
neat0589	ibuprofen	1-octanol	HEFNNWSXXWATRW-UHFFFAOYSA-N	KBPLFHHGFOOTCA-UHFFFAOYSA-N	61.25	0.253269	-0.20593	2009-Domańska-10.1021jp900468w	HEFNNWSXXWATRW-UHFFFAOYSA-N+KBPLFHHGFOOTCA-UHFFFAOYSA-N
neat0590	ibuprofen	1-octanol	HEFNNWSXXWATRW-UHFFFAOYSA-N	KBPLFHHGFOOTCA-UHFFFAOYSA-N	63.75	0.209292	-0.170761	2009-Domańska-10.1021jp900468w	HEFNNWSXXWATRW-UHFFFAOYSA-N+KBPLFHHGFOOTCA-UHFFFAOYSA-N
neat0591	ibuprofen	1-octanol	HEFNNWSXXWATRW-UHFFFAOYSA-N	KBPLFHHGFOOTCA-UHFFFAOYSA-N	65.55	0.177419	-0.144178	2009-Domańska-10.1021jp900468w	HEFNNWSXXWATRW-UHFFFAOYSA-N+KBPLFHHGFOOTCA-UHFFFAOYSA-N
neat0592	Ibuprofen	2-Propanol	HEFNNWSXXWATRW-UHFFFAOYSA-N	KFZMGEQAYNKOFK-UHFFFAOYSA-N	4.93	1.14812	-1.02319	2010-Hahnenkamp-10.1016j.ijpharm.2009.12.036	HEFNNWSXXWATRW-UHFFFAOYSA-N+KFZMGEQAYNKOFK-UHFFFAOYSA-N
neat0593	ibuprofen	2-Propanol	HEFNNWSXXWATRW-UHFFFAOYSA-N	KFZMGEQAYNKOFK-UHFFFAOYSA-N	9.82	1.07814	-0.895172	2010-Wang-10.1021je100255z	HEFNNWSXXWATRW-UHFFFAOYSA-N+KFZMGEQAYNKOFK-UHFFFAOYSA-N
neat0594	Ibuprofen	2-Propanol	HEFNNWSXXWATRW-UHFFFAOYSA-N	KFZMGEQAYNKOFK-UHFFFAOYSA-N	10	1.07554	-0.89168	2002-Gracin-10.1021je0255170	HEFNNWSXXWATRW-UHFFFAOYSA-N+KFZMGEQAYNKOFK-UHFFFAOYSA-N
neat0595	Ibuprofen	2-Propanol	HEFNNWSXXWATRW-UHFFFAOYSA-N	KFZMGEQAYNKOFK-UHFFFAOYSA-N	10.39	1.06988	-0.886725	2010-Hahnenkamp-10.1016j.ijpharm.2009.12.036	HEFNNWSXXWATRW-UHFFFAOYSA-N+KFZMGEQAYNKOFK-UHFFFAOYSA-N
neat0596	Ibuprofen	2-Propanol	HEFNNWSXXWATRW-UHFFFAOYSA-N	KFZMGEQAYNKOFK-UHFFFAOYSA-N	12.63	1.03723	-0.853872	2010-Hahnenkamp-10.1016j.ijpharm.2009.12.036	HEFNNWSXXWATRW-UHFFFAOYSA-N+KFZMGEQAYNKOFK-UHFFFAOYSA-N
neat0597	ibuprofen	2-Propanol	HEFNNWSXXWATRW-UHFFFAOYSA-N	KFZMGEQAYNKOFK-UHFFFAOYSA-N	14.92	1.00351	-0.815877	2010-Wang-10.1021je100255z	HEFNNWSXXWATRW-UHFFFAOYSA-N+KFZMGEQAYNKOFK-UHFFFAOYSA-N
neat0598	Ibuprofen	2-Propanol	HEFNNWSXXWATRW-UHFFFAOYSA-N	KFZMGEQAYNKOFK-UHFFFAOYSA-N	15	1.00233	-0.793084	2002-Gracin-10.1021je0255170	HEFNNWSXXWATRW-UHFFFAOYSA-N+KFZMGEQAYNKOFK-UHFFFAOYSA-N
neat0599	Ibuprofen	2-Propanol	HEFNNWSXXWATRW-UHFFFAOYSA-N	KFZMGEQAYNKOFK-UHFFFAOYSA-N	20	0.927531	-0.726227	2002-Gracin-10.1021je0255170	HEFNNWSXXWATRW-UHFFFAOYSA-N+KFZMGEQAYNKOFK-UHFFFAOYSA-N
neat0600	ibuprofen	2-Propanol	HEFNNWSXXWATRW-UHFFFAOYSA-N	KFZMGEQAYNKOFK-UHFFFAOYSA-N	20.28	0.923296	-0.726767	2010-Wang-10.1021je100255z	HEFNNWSXXWATRW-UHFFFAOYSA-N+KFZMGEQAYNKOFK-UHFFFAOYSA-N
neat0601	Ibuprofen	2-Propanol	HEFNNWSXXWATRW-UHFFFAOYSA-N	KFZMGEQAYNKOFK-UHFFFAOYSA-N	25	0.851176	-0.631899	2006-Stovall-10.1080/00319100500062546	HEFNNWSXXWATRW-UHFFFAOYSA-N+KFZMGEQAYNKOFK-UHFFFAOYSA-N
neat0602	ibuprofen	2-Propanol	HEFNNWSXXWATRW-UHFFFAOYSA-N	KFZMGEQAYNKOFK-UHFFFAOYSA-N	25.06	0.85025	-0.653843	2010-Wang-10.1021je100255z	HEFNNWSXXWATRW-UHFFFAOYSA-N+KFZMGEQAYNKOFK-UHFFFAOYSA-N
neat0603	Ibuprofen	2-Propanol	HEFNNWSXXWATRW-UHFFFAOYSA-N	KFZMGEQAYNKOFK-UHFFFAOYSA-N	30	0.773288	-0.561855	2002-Gracin-10.1021je0255170	HEFNNWSXXWATRW-UHFFFAOYSA-N+KFZMGEQAYNKOFK-UHFFFAOYSA-N
neat0604	Ibuprofen	2-Propanol	HEFNNWSXXWATRW-UHFFFAOYSA-N	KFZMGEQAYNKOFK-UHFFFAOYSA-N	35	0.693892	-0.509035	2002-Gracin-10.1021je0255170	HEFNNWSXXWATRW-UHFFFAOYSA-N+KFZMGEQAYNKOFK-UHFFFAOYSA-N
neat0605	Ibuprofen	ethanol	HEFNNWSXXWATRW-UHFFFAOYSA-N	LFQSCWFLJHTTHZ-UHFFFAOYSA-N	10	1.07554	-0.932258	2002-Gracin-10.1021je0255170	HEFNNWSXXWATRW-UHFFFAOYSA-N+LFQSCWFLJHTTHZ-UHFFFAOYSA-N
neat0606	ibuprofen	ethanol	HEFNNWSXXWATRW-UHFFFAOYSA-N	LFQSCWFLJHTTHZ-UHFFFAOYSA-N	11.9	1.04791	-0.909389	2010-Wang-10.1021je100255z	HEFNNWSXXWATRW-UHFFFAOYSA-N+LFQSCWFLJHTTHZ-UHFFFAOYSA-N
neat0607	Ibuprofen	ethanol	HEFNNWSXXWATRW-UHFFFAOYSA-N	LFQSCWFLJHTTHZ-UHFFFAOYSA-N	15	1.00233	-0.835492	2002-Gracin-10.1021je0255170	HEFNNWSXXWATRW-UHFFFAOYSA-N+LFQSCWFLJHTTHZ-UHFFFAOYSA-N
neat0608	ibuprofen	ethanol	HEFNNWSXXWATRW-UHFFFAOYSA-N	LFQSCWFLJHTTHZ-UHFFFAOYSA-N	15.5	0.994918	-0.840132	2010-Wang-10.1021je100255z	HEFNNWSXXWATRW-UHFFFAOYSA-N+LFQSCWFLJHTTHZ-UHFFFAOYSA-N
neat0609	Ibuprofen	ethanol	HEFNNWSXXWATRW-UHFFFAOYSA-N	LFQSCWFLJHTTHZ-UHFFFAOYSA-N	20	0.927531	-0.781813	2002-Gracin-10.1021je0255170	HEFNNWSXXWATRW-UHFFFAOYSA-N+LFQSCWFLJHTTHZ-UHFFFAOYSA-N
neat0610	ibuprofen	ethanol	HEFNNWSXXWATRW-UHFFFAOYSA-N	LFQSCWFLJHTTHZ-UHFFFAOYSA-N	20.18	0.924809	-0.777544	2010-Wang-10.1021je100255z	HEFNNWSXXWATRW-UHFFFAOYSA-N+LFQSCWFLJHTTHZ-UHFFFAOYSA-N
neat0611	ibuprofen	ethanol	HEFNNWSXXWATRW-UHFFFAOYSA-N	LFQSCWFLJHTTHZ-UHFFFAOYSA-N	25.32	0.846236	-0.703554	2010-Wang-10.1021je100255z	HEFNNWSXXWATRW-UHFFFAOYSA-N+LFQSCWFLJHTTHZ-UHFFFAOYSA-N
neat0612	Ibuprofen	ethanol	HEFNNWSXXWATRW-UHFFFAOYSA-N	LFQSCWFLJHTTHZ-UHFFFAOYSA-N	30	0.773288	-0.618382	2002-Gracin-10.1021je0255170	HEFNNWSXXWATRW-UHFFFAOYSA-N+LFQSCWFLJHTTHZ-UHFFFAOYSA-N
neat0613	Ibuprofen	ethanol	HEFNNWSXXWATRW-UHFFFAOYSA-N	LFQSCWFLJHTTHZ-UHFFFAOYSA-N	35	0.693892	-0.478258	2002-Gracin-10.1021je0255170	HEFNNWSXXWATRW-UHFFFAOYSA-N+LFQSCWFLJHTTHZ-UHFFFAOYSA-N
neat0614	Ibuprofen	ethanol	HEFNNWSXXWATRW-UHFFFAOYSA-N	LFQSCWFLJHTTHZ-UHFFFAOYSA-N	24.55	0.858111	-0.74642	2009-Domańska-10.1021jp900468w	HEFNNWSXXWATRW-UHFFFAOYSA-N+LFQSCWFLJHTTHZ-UHFFFAOYSA-N
neat0615	Ibuprofen	ethanol	HEFNNWSXXWATRW-UHFFFAOYSA-N	LFQSCWFLJHTTHZ-UHFFFAOYSA-N	28.05	0.803845	-0.709075	2009-Domańska-10.1021jp900468w	HEFNNWSXXWATRW-UHFFFAOYSA-N+LFQSCWFLJHTTHZ-UHFFFAOYSA-N
neat0616	Ibuprofen	ethanol	HEFNNWSXXWATRW-UHFFFAOYSA-N	LFQSCWFLJHTTHZ-UHFFFAOYSA-N	32.05	0.740916	-0.670399	2009-Domańska-10.1021jp900468w	HEFNNWSXXWATRW-UHFFFAOYSA-N+LFQSCWFLJHTTHZ-UHFFFAOYSA-N
neat0617	Ibuprofen	ethanol	HEFNNWSXXWATRW-UHFFFAOYSA-N	LFQSCWFLJHTTHZ-UHFFFAOYSA-N	35.05	0.693091	-0.617443	2009-Domańska-10.1021jp900468w	HEFNNWSXXWATRW-UHFFFAOYSA-N+LFQSCWFLJHTTHZ-UHFFFAOYSA-N
neat0618	Ibuprofen	ethanol	HEFNNWSXXWATRW-UHFFFAOYSA-N	LFQSCWFLJHTTHZ-UHFFFAOYSA-N	37.95	0.646351	-0.569602	2009-Domańska-10.1021jp900468w	HEFNNWSXXWATRW-UHFFFAOYSA-N+LFQSCWFLJHTTHZ-UHFFFAOYSA-N
neat0619	Ibuprofen	ethanol	HEFNNWSXXWATRW-UHFFFAOYSA-N	LFQSCWFLJHTTHZ-UHFFFAOYSA-N	41.05	0.595843	-0.525201	2009-Domańska-10.1021jp900468w	HEFNNWSXXWATRW-UHFFFAOYSA-N+LFQSCWFLJHTTHZ-UHFFFAOYSA-N
neat0620	Ibuprofen	ethanol	HEFNNWSXXWATRW-UHFFFAOYSA-N	LFQSCWFLJHTTHZ-UHFFFAOYSA-N	45.05	0.529844	-0.473144	2009-Domańska-10.1021jp900468w	HEFNNWSXXWATRW-UHFFFAOYSA-N+LFQSCWFLJHTTHZ-UHFFFAOYSA-N
neat0621	Ibuprofen	ethanol	HEFNNWSXXWATRW-UHFFFAOYSA-N	LFQSCWFLJHTTHZ-UHFFFAOYSA-N	48.45	0.473023	-0.424697	2009-Domańska-10.1021jp900468w	HEFNNWSXXWATRW-UHFFFAOYSA-N+LFQSCWFLJHTTHZ-UHFFFAOYSA-N
neat0622	Ibuprofen	ethanol	HEFNNWSXXWATRW-UHFFFAOYSA-N	LFQSCWFLJHTTHZ-UHFFFAOYSA-N	51.55	0.420642	-0.393511	2009-Domańska-10.1021jp900468w	HEFNNWSXXWATRW-UHFFFAOYSA-N+LFQSCWFLJHTTHZ-UHFFFAOYSA-N
neat0623	Ibuprofen	ethanol	HEFNNWSXXWATRW-UHFFFAOYSA-N	LFQSCWFLJHTTHZ-UHFFFAOYSA-N	54.75	0.366004	-0.340274	2009-Domańska-10.1021jp900468w	HEFNNWSXXWATRW-UHFFFAOYSA-N+LFQSCWFLJHTTHZ-UHFFFAOYSA-N
neat0624	Ibuprofen	ethanol	HEFNNWSXXWATRW-UHFFFAOYSA-N	LFQSCWFLJHTTHZ-UHFFFAOYSA-N	57.15	0.324651	-0.30777	2009-Domańska-10.1021jp900468w	HEFNNWSXXWATRW-UHFFFAOYSA-N+LFQSCWFLJHTTHZ-UHFFFAOYSA-N
neat0625	Ibuprofen	ethanol	HEFNNWSXXWATRW-UHFFFAOYSA-N	LFQSCWFLJHTTHZ-UHFFFAOYSA-N	20	0.927531	-0.688246	2007-Pacheco-10.1016j.fluid.2007.07.076	HEFNNWSXXWATRW-UHFFFAOYSA-N+LFQSCWFLJHTTHZ-UHFFFAOYSA-N
neat0626	Ibuprofen	ethanol	HEFNNWSXXWATRW-UHFFFAOYSA-N	LFQSCWFLJHTTHZ-UHFFFAOYSA-N	25	0.851176	-0.617983	2007-Pacheco-10.1016j.fluid.2007.07.076	HEFNNWSXXWATRW-UHFFFAOYSA-N+LFQSCWFLJHTTHZ-UHFFFAOYSA-N
neat0627	Ibuprofen	ethanol	HEFNNWSXXWATRW-UHFFFAOYSA-N	LFQSCWFLJHTTHZ-UHFFFAOYSA-N	30	0.773288	-0.546682	2007-Pacheco-10.1016j.fluid.2007.07.076	HEFNNWSXXWATRW-UHFFFAOYSA-N+LFQSCWFLJHTTHZ-UHFFFAOYSA-N
neat0628	Ibuprofen	ethanol	HEFNNWSXXWATRW-UHFFFAOYSA-N	LFQSCWFLJHTTHZ-UHFFFAOYSA-N	35	0.693892	-0.468521	2007-Pacheco-10.1016j.fluid.2007.07.076	HEFNNWSXXWATRW-UHFFFAOYSA-N+LFQSCWFLJHTTHZ-UHFFFAOYSA-N
neat0629	Ibuprofen	ethanol	HEFNNWSXXWATRW-UHFFFAOYSA-N	LFQSCWFLJHTTHZ-UHFFFAOYSA-N	40	0.613013	-0.435334	2007-Pacheco-10.1016j.fluid.2007.07.076	HEFNNWSXXWATRW-UHFFFAOYSA-N+LFQSCWFLJHTTHZ-UHFFFAOYSA-N
neat0630	Ibuprofen	ethanol	HEFNNWSXXWATRW-UHFFFAOYSA-N	LFQSCWFLJHTTHZ-UHFFFAOYSA-N	20	0.927531	-0.689307	2007-Manrique, Latin American Journal of Pharmacy 26 (3), 344	HEFNNWSXXWATRW-UHFFFAOYSA-N+LFQSCWFLJHTTHZ-UHFFFAOYSA-N
neat0631	Ibuprofen	ethanol	HEFNNWSXXWATRW-UHFFFAOYSA-N	LFQSCWFLJHTTHZ-UHFFFAOYSA-N	25	0.851176	-0.617983	2007-Manrique, Latin American Journal of Pharmacy 26 (3), 344	HEFNNWSXXWATRW-UHFFFAOYSA-N+LFQSCWFLJHTTHZ-UHFFFAOYSA-N
neat0632	Ibuprofen	ethanol	HEFNNWSXXWATRW-UHFFFAOYSA-N	LFQSCWFLJHTTHZ-UHFFFAOYSA-N	30	0.773288	-0.546682	2007-Manrique, Latin American Journal of Pharmacy 26 (3), 344	HEFNNWSXXWATRW-UHFFFAOYSA-N+LFQSCWFLJHTTHZ-UHFFFAOYSA-N
neat0633	Ibuprofen	ethanol	HEFNNWSXXWATRW-UHFFFAOYSA-N	LFQSCWFLJHTTHZ-UHFFFAOYSA-N	35	0.693892	-0.468777	2007-Manrique, Latin American Journal of Pharmacy 26 (3), 344	HEFNNWSXXWATRW-UHFFFAOYSA-N+LFQSCWFLJHTTHZ-UHFFFAOYSA-N
neat0634	Ibuprofen	ethanol	HEFNNWSXXWATRW-UHFFFAOYSA-N	LFQSCWFLJHTTHZ-UHFFFAOYSA-N	40	0.613013	-0.435216	2007-Manrique, Latin American Journal of Pharmacy 26 (3), 344	HEFNNWSXXWATRW-UHFFFAOYSA-N+LFQSCWFLJHTTHZ-UHFFFAOYSA-N
neat0635	ibuprofen	1-butanol	HEFNNWSXXWATRW-UHFFFAOYSA-N	LRHPLDYGYMQRHN-UHFFFAOYSA-N	10.82	1.06364	-0.855737	2010-Wang-10.1021je100255z	HEFNNWSXXWATRW-UHFFFAOYSA-N+LRHPLDYGYMQRHN-UHFFFAOYSA-N
neat0636	ibuprofen	1-butanol	HEFNNWSXXWATRW-UHFFFAOYSA-N	LRHPLDYGYMQRHN-UHFFFAOYSA-N	15.1	1.00085	-0.806319	2010-Wang-10.1021je100255z	HEFNNWSXXWATRW-UHFFFAOYSA-N+LRHPLDYGYMQRHN-UHFFFAOYSA-N
neat0637	ibuprofen	1-butanol	HEFNNWSXXWATRW-UHFFFAOYSA-N	LRHPLDYGYMQRHN-UHFFFAOYSA-N	20.62	0.918147	-0.718512	2010-Wang-10.1021je100255z	HEFNNWSXXWATRW-UHFFFAOYSA-N+LRHPLDYGYMQRHN-UHFFFAOYSA-N
neat0638	ibuprofen	1-butanol	HEFNNWSXXWATRW-UHFFFAOYSA-N	LRHPLDYGYMQRHN-UHFFFAOYSA-N	25.58	0.842219	-0.647625	2010-Wang-10.1021je100255z	HEFNNWSXXWATRW-UHFFFAOYSA-N+LRHPLDYGYMQRHN-UHFFFAOYSA-N
neat0639	Ibuprofen	4-methyl-2-pentanone	HEFNNWSXXWATRW-UHFFFAOYSA-N	NTIZESTWPVYFNL-UHFFFAOYSA-N	10	1.07554	-0.876904	2002-Gracin-10.1021je0255170	HEFNNWSXXWATRW-UHFFFAOYSA-N+NTIZESTWPVYFNL-UHFFFAOYSA-N
neat0640	Ibuprofen	4-methyl-2-pentanone	HEFNNWSXXWATRW-UHFFFAOYSA-N	NTIZESTWPVYFNL-UHFFFAOYSA-N	15	1.00233	-0.797172	2002-Gracin-10.1021je0255170	HEFNNWSXXWATRW-UHFFFAOYSA-N+NTIZESTWPVYFNL-UHFFFAOYSA-N
neat0641	Ibuprofen	4-methyl-2-pentanone	HEFNNWSXXWATRW-UHFFFAOYSA-N	NTIZESTWPVYFNL-UHFFFAOYSA-N	20	0.927531	-0.717911	2002-Gracin-10.1021je0255170	HEFNNWSXXWATRW-UHFFFAOYSA-N+NTIZESTWPVYFNL-UHFFFAOYSA-N
neat0642	Ibuprofen	4-methyl-2-pentanone	HEFNNWSXXWATRW-UHFFFAOYSA-N	NTIZESTWPVYFNL-UHFFFAOYSA-N	30	0.773288	-0.56782	2002-Gracin-10.1021je0255170	HEFNNWSXXWATRW-UHFFFAOYSA-N+NTIZESTWPVYFNL-UHFFFAOYSA-N
neat0643	Ibuprofen	4-methyl-2-pentanone	HEFNNWSXXWATRW-UHFFFAOYSA-N	NTIZESTWPVYFNL-UHFFFAOYSA-N	35	0.693892	-0.49971	2002-Gracin-10.1021je0255170	HEFNNWSXXWATRW-UHFFFAOYSA-N+NTIZESTWPVYFNL-UHFFFAOYSA-N
neat0644	Ibuprofen	methanol	HEFNNWSXXWATRW-UHFFFAOYSA-N	OKKJLVBELUTLKV-UHFFFAOYSA-N	10	1.07554	-0.994314	2002-Gracin-10.1021je0255170	HEFNNWSXXWATRW-UHFFFAOYSA-N+OKKJLVBELUTLKV-UHFFFAOYSA-N
neat0645	Ibuprofen	methanol	HEFNNWSXXWATRW-UHFFFAOYSA-N	OKKJLVBELUTLKV-UHFFFAOYSA-N	15	1.00233	-0.902012	2002-Gracin-10.1021je0255170	HEFNNWSXXWATRW-UHFFFAOYSA-N+OKKJLVBELUTLKV-UHFFFAOYSA-N
neat0646	Ibuprofen	methanol	HEFNNWSXXWATRW-UHFFFAOYSA-N	OKKJLVBELUTLKV-UHFFFAOYSA-N	20	0.927531	-0.858543	2002-Gracin-10.1021je0255170	HEFNNWSXXWATRW-UHFFFAOYSA-N+OKKJLVBELUTLKV-UHFFFAOYSA-N
neat0647	Ibuprofen	methanol	HEFNNWSXXWATRW-UHFFFAOYSA-N	OKKJLVBELUTLKV-UHFFFAOYSA-N	30	0.773288	-0.669739	2002-Gracin-10.1021je0255170	HEFNNWSXXWATRW-UHFFFAOYSA-N+OKKJLVBELUTLKV-UHFFFAOYSA-N
neat0648	Ibuprofen	methanol	HEFNNWSXXWATRW-UHFFFAOYSA-N	OKKJLVBELUTLKV-UHFFFAOYSA-N	35	0.693892	-0.526103	2002-Gracin-10.1021je0255170	HEFNNWSXXWATRW-UHFFFAOYSA-N+OKKJLVBELUTLKV-UHFFFAOYSA-N
neat0649	ibuprofen	3-methyl-1-butanol	HEFNNWSXXWATRW-UHFFFAOYSA-N	PHTQWCKDNZKARW-UHFFFAOYSA-N	10.42	1.06945	-0.918653	2010-Wang-10.1021je100255z	HEFNNWSXXWATRW-UHFFFAOYSA-N+PHTQWCKDNZKARW-UHFFFAOYSA-N
neat0650	ibuprofen	3-methyl-1-butanol	HEFNNWSXXWATRW-UHFFFAOYSA-N	PHTQWCKDNZKARW-UHFFFAOYSA-N	15.46	0.995512	-0.829738	2010-Wang-10.1021je100255z	HEFNNWSXXWATRW-UHFFFAOYSA-N+PHTQWCKDNZKARW-UHFFFAOYSA-N
neat0651	ibuprofen	3-methyl-1-butanol	HEFNNWSXXWATRW-UHFFFAOYSA-N	PHTQWCKDNZKARW-UHFFFAOYSA-N	20.56	0.919056	-0.73969	2010-Wang-10.1021je100255z	HEFNNWSXXWATRW-UHFFFAOYSA-N+PHTQWCKDNZKARW-UHFFFAOYSA-N
neat0652	ibuprofen	3-methyl-1-butanol	HEFNNWSXXWATRW-UHFFFAOYSA-N	PHTQWCKDNZKARW-UHFFFAOYSA-N	24.8	0.854259	-0.675101	2010-Wang-10.1021je100255z	HEFNNWSXXWATRW-UHFFFAOYSA-N+PHTQWCKDNZKARW-UHFFFAOYSA-N
neat0653	Ibuprofen	acetonitrile	HEFNNWSXXWATRW-UHFFFAOYSA-N	WEVYAHXRMPXWCK-UHFFFAOYSA-N	6.93	1.11969	-1.82681	2010-Hahnenkamp-10.1016j.ijpharm.2009.12.036	HEFNNWSXXWATRW-UHFFFAOYSA-N+WEVYAHXRMPXWCK-UHFFFAOYSA-N
neat0654	Ibuprofen	acetonitrile	HEFNNWSXXWATRW-UHFFFAOYSA-N	WEVYAHXRMPXWCK-UHFFFAOYSA-N	11.43	1.05476	-1.70115	2010-Hahnenkamp-10.1016j.ijpharm.2009.12.036	HEFNNWSXXWATRW-UHFFFAOYSA-N+WEVYAHXRMPXWCK-UHFFFAOYSA-N
neat0655	Ibuprofen	acetonitrile	HEFNNWSXXWATRW-UHFFFAOYSA-N	WEVYAHXRMPXWCK-UHFFFAOYSA-N	22.53	0.889088	-1.39577	2010-Hahnenkamp-10.1016j.ijpharm.2009.12.036	HEFNNWSXXWATRW-UHFFFAOYSA-N+WEVYAHXRMPXWCK-UHFFFAOYSA-N
neat0656	Ibuprofen	acetonitrile	HEFNNWSXXWATRW-UHFFFAOYSA-N	WEVYAHXRMPXWCK-UHFFFAOYSA-N	28.67	0.794154	-1.23062	2010-Hahnenkamp-10.1016j.ijpharm.2009.12.036	HEFNNWSXXWATRW-UHFFFAOYSA-N+WEVYAHXRMPXWCK-UHFFFAOYSA-N
neat0657	Ibuprofen	acetonitrile	HEFNNWSXXWATRW-UHFFFAOYSA-N	WEVYAHXRMPXWCK-UHFFFAOYSA-N	30.85	0.759896	-1.16052	2010-Hahnenkamp-10.1016j.ijpharm.2009.12.036	HEFNNWSXXWATRW-UHFFFAOYSA-N+WEVYAHXRMPXWCK-UHFFFAOYSA-N
neat0658	Ibuprofen	acetonitrile	HEFNNWSXXWATRW-UHFFFAOYSA-N	WEVYAHXRMPXWCK-UHFFFAOYSA-N	33.06	0.724875	-1.10018	2010-Hahnenkamp-10.1016j.ijpharm.2009.12.036	HEFNNWSXXWATRW-UHFFFAOYSA-N+WEVYAHXRMPXWCK-UHFFFAOYSA-N
neat0659	ibuprofen	cyclohexane	HEFNNWSXXWATRW-UHFFFAOYSA-N	XDTMQSROBMDMFD-UHFFFAOYSA-N	25	0.851176	-0.950007	2004-Garzón-10.1007s10953-004-1051-2	HEFNNWSXXWATRW-UHFFFAOYSA-N+XDTMQSROBMDMFD-UHFFFAOYSA-N
neat0660	ibuprofen	cyclohexane	HEFNNWSXXWATRW-UHFFFAOYSA-N	XDTMQSROBMDMFD-UHFFFAOYSA-N	30	0.773288	-0.806875	2004-Garzón-10.1007s10953-004-1051-2	HEFNNWSXXWATRW-UHFFFAOYSA-N+XDTMQSROBMDMFD-UHFFFAOYSA-N
neat0661	ibuprofen	cyclohexane	HEFNNWSXXWATRW-UHFFFAOYSA-N	XDTMQSROBMDMFD-UHFFFAOYSA-N	35	0.693892	-0.714893	2004-Garzón-10.1007s10953-004-1051-2	HEFNNWSXXWATRW-UHFFFAOYSA-N+XDTMQSROBMDMFD-UHFFFAOYSA-N
neat0662	ibuprofen	cyclohexane	HEFNNWSXXWATRW-UHFFFAOYSA-N	XDTMQSROBMDMFD-UHFFFAOYSA-N	40	0.613013	-0.519275	2004-Garzón-10.1007s10953-004-1051-2	HEFNNWSXXWATRW-UHFFFAOYSA-N+XDTMQSROBMDMFD-UHFFFAOYSA-N
neat0663	Ibuprofen	ethyl acetate	HEFNNWSXXWATRW-UHFFFAOYSA-N	XEKOWRVHYACXOJ-UHFFFAOYSA-N	10	1.07554	-0.911432	2002-Gracin-10.1021je0255170	HEFNNWSXXWATRW-UHFFFAOYSA-N+XEKOWRVHYACXOJ-UHFFFAOYSA-N
neat0664	ibuprofen	ethyl acetate	HEFNNWSXXWATRW-UHFFFAOYSA-N	XEKOWRVHYACXOJ-UHFFFAOYSA-N	10.02	1.07525	-0.897223	2010-Wang-10.1021je100255z	HEFNNWSXXWATRW-UHFFFAOYSA-N+XEKOWRVHYACXOJ-UHFFFAOYSA-N
neat0665	Ibuprofen	ethyl acetate	HEFNNWSXXWATRW-UHFFFAOYSA-N	XEKOWRVHYACXOJ-UHFFFAOYSA-N	15	1.00233	-0.822435	2002-Gracin-10.1021je0255170	HEFNNWSXXWATRW-UHFFFAOYSA-N+XEKOWRVHYACXOJ-UHFFFAOYSA-N
neat0666	ibuprofen	ethyl acetate	HEFNNWSXXWATRW-UHFFFAOYSA-N	XEKOWRVHYACXOJ-UHFFFAOYSA-N	15.32	0.997587	-0.800245	2010-Wang-10.1021je100255z	HEFNNWSXXWATRW-UHFFFAOYSA-N+XEKOWRVHYACXOJ-UHFFFAOYSA-N
neat0667	Ibuprofen	ethyl acetate	HEFNNWSXXWATRW-UHFFFAOYSA-N	XEKOWRVHYACXOJ-UHFFFAOYSA-N	20	0.927531	-0.732715	2002-Gracin-10.1021je0255170	HEFNNWSXXWATRW-UHFFFAOYSA-N+XEKOWRVHYACXOJ-UHFFFAOYSA-N
neat0668	ibuprofen	ethyl acetate	HEFNNWSXXWATRW-UHFFFAOYSA-N	XEKOWRVHYACXOJ-UHFFFAOYSA-N	20.42	0.921177	-0.713319	2010-Wang-10.1021je100255z	HEFNNWSXXWATRW-UHFFFAOYSA-N+XEKOWRVHYACXOJ-UHFFFAOYSA-N
neat0669	ibuprofen	ethyl acetate	HEFNNWSXXWATRW-UHFFFAOYSA-N	XEKOWRVHYACXOJ-UHFFFAOYSA-N	24.54	0.858265	-0.647046	2010-Wang-10.1021je100255z	HEFNNWSXXWATRW-UHFFFAOYSA-N+XEKOWRVHYACXOJ-UHFFFAOYSA-N
neat0670	Ibuprofen	ethyl acetate	HEFNNWSXXWATRW-UHFFFAOYSA-N	XEKOWRVHYACXOJ-UHFFFAOYSA-N	30	0.773288	-0.572143	2002-Gracin-10.1021je0255170	HEFNNWSXXWATRW-UHFFFAOYSA-N+XEKOWRVHYACXOJ-UHFFFAOYSA-N
neat0671	Ibuprofen	ethyl acetate	HEFNNWSXXWATRW-UHFFFAOYSA-N	XEKOWRVHYACXOJ-UHFFFAOYSA-N	35	0.693892	-0.499652	2002-Gracin-10.1021je0255170	HEFNNWSXXWATRW-UHFFFAOYSA-N+XEKOWRVHYACXOJ-UHFFFAOYSA-N
neat0672	ibuprofen	dichloromethane	HEFNNWSXXWATRW-UHFFFAOYSA-N	YMWUJEATGCHHMB-UHFFFAOYSA-N	20	0.927531	-0.558776	2010-Aragon-10.1590S1984-82502010000200009	HEFNNWSXXWATRW-UHFFFAOYSA-N+YMWUJEATGCHHMB-UHFFFAOYSA-N
neat0673	ibuprofen	dichloromethane	HEFNNWSXXWATRW-UHFFFAOYSA-N	YMWUJEATGCHHMB-UHFFFAOYSA-N	25	0.851176	-0.519849	2010-Aragon-10.1590S1984-82502010000200009	HEFNNWSXXWATRW-UHFFFAOYSA-N+YMWUJEATGCHHMB-UHFFFAOYSA-N
neat0674	ibuprofen	dichloromethane	HEFNNWSXXWATRW-UHFFFAOYSA-N	YMWUJEATGCHHMB-UHFFFAOYSA-N	30	0.773288	-0.470698	2010-Aragon-10.1590S1984-82502010000200009	HEFNNWSXXWATRW-UHFFFAOYSA-N+YMWUJEATGCHHMB-UHFFFAOYSA-N
neat0675	ibuprofen	dichloromethane	HEFNNWSXXWATRW-UHFFFAOYSA-N	YMWUJEATGCHHMB-UHFFFAOYSA-N	35	0.693892	-0.421017	2010-Aragon-10.1590S1984-82502010000200009	HEFNNWSXXWATRW-UHFFFAOYSA-N+YMWUJEATGCHHMB-UHFFFAOYSA-N
neat0676	ibuprofen	dichloromethane	HEFNNWSXXWATRW-UHFFFAOYSA-N	YMWUJEATGCHHMB-UHFFFAOYSA-N	40	0.613013	-0.386475	2010-Aragon-10.1590S1984-82502010000200009	HEFNNWSXXWATRW-UHFFFAOYSA-N+YMWUJEATGCHHMB-UHFFFAOYSA-N
neat0677	Ibuprofen	toluene	HEFNNWSXXWATRW-UHFFFAOYSA-N	YXFVVABEGXRONW-UHFFFAOYSA-N	10	1.07554	-0.985306	2002-Gracin-10.1021je0255170	HEFNNWSXXWATRW-UHFFFAOYSA-N+YXFVVABEGXRONW-UHFFFAOYSA-N
neat0678	Ibuprofen	toluene	HEFNNWSXXWATRW-UHFFFAOYSA-N	YXFVVABEGXRONW-UHFFFAOYSA-N	15	1.00233	-0.876513	2002-Gracin-10.1021je0255170	HEFNNWSXXWATRW-UHFFFAOYSA-N+YXFVVABEGXRONW-UHFFFAOYSA-N
neat0679	Ibuprofen	toluene	HEFNNWSXXWATRW-UHFFFAOYSA-N	YXFVVABEGXRONW-UHFFFAOYSA-N	20	0.927531	-0.770687	2002-Gracin-10.1021je0255170	HEFNNWSXXWATRW-UHFFFAOYSA-N+YXFVVABEGXRONW-UHFFFAOYSA-N
neat0680	Ibuprofen	toluene	HEFNNWSXXWATRW-UHFFFAOYSA-N	YXFVVABEGXRONW-UHFFFAOYSA-N	30	0.773288	-0.600561	2002-Gracin-10.1021je0255170	HEFNNWSXXWATRW-UHFFFAOYSA-N+YXFVVABEGXRONW-UHFFFAOYSA-N
neat0681	Ibuprofen	toluene	HEFNNWSXXWATRW-UHFFFAOYSA-N	YXFVVABEGXRONW-UHFFFAOYSA-N	35	0.693892	-0.523663	2002-Gracin-10.1021je0255170	HEFNNWSXXWATRW-UHFFFAOYSA-N+YXFVVABEGXRONW-UHFFFAOYSA-N
neat0682	Ibuprofen	2-butanone	HEFNNWSXXWATRW-UHFFFAOYSA-N	ZWEHNKRNPOVVGH-UHFFFAOYSA-N	-2.13	1.24638	-0.9859	2010-Hahnenkamp-10.1016j.ijpharm.2009.12.036	HEFNNWSXXWATRW-UHFFFAOYSA-N+ZWEHNKRNPOVVGH-UHFFFAOYSA-N
neat0683	Ibuprofen	2-butanone	HEFNNWSXXWATRW-UHFFFAOYSA-N	ZWEHNKRNPOVVGH-UHFFFAOYSA-N	2.81	1.17798	-0.916497	2010-Hahnenkamp-10.1016j.ijpharm.2009.12.036	HEFNNWSXXWATRW-UHFFFAOYSA-N+ZWEHNKRNPOVVGH-UHFFFAOYSA-N
neat0684	Ibuprofen	2-butanone	HEFNNWSXXWATRW-UHFFFAOYSA-N	ZWEHNKRNPOVVGH-UHFFFAOYSA-N	7.22	1.11555	-0.852942	2010-Hahnenkamp-10.1016j.ijpharm.2009.12.036	HEFNNWSXXWATRW-UHFFFAOYSA-N+ZWEHNKRNPOVVGH-UHFFFAOYSA-N
neat0685	Ibuprofen	2-butanone	HEFNNWSXXWATRW-UHFFFAOYSA-N	ZWEHNKRNPOVVGH-UHFFFAOYSA-N	11.36	1.05578	-0.796423	2010-Hahnenkamp-10.1016j.ijpharm.2009.12.036	HEFNNWSXXWATRW-UHFFFAOYSA-N+ZWEHNKRNPOVVGH-UHFFFAOYSA-N
neat0686	Ibuprofen	2-butanone	HEFNNWSXXWATRW-UHFFFAOYSA-N	ZWEHNKRNPOVVGH-UHFFFAOYSA-N	15.27	0.998328	-0.744245	2010-Hahnenkamp-10.1016j.ijpharm.2009.12.036	HEFNNWSXXWATRW-UHFFFAOYSA-N+ZWEHNKRNPOVVGH-UHFFFAOYSA-N
neat0687	ibuprofen	isobutanol	HEFNNWSXXWATRW-UHFFFAOYSA-N	ZXEKIIBDNHEJCQ-UHFFFAOYSA-N	9.74	1.0793	-0.968592	2010-Wang-10.1021je100255z	HEFNNWSXXWATRW-UHFFFAOYSA-N+ZXEKIIBDNHEJCQ-UHFFFAOYSA-N
neat0688	ibuprofen	isobutanol	HEFNNWSXXWATRW-UHFFFAOYSA-N	ZXEKIIBDNHEJCQ-UHFFFAOYSA-N	14.94	1.00321	-0.871924	2010-Wang-10.1021je100255z	HEFNNWSXXWATRW-UHFFFAOYSA-N+ZXEKIIBDNHEJCQ-UHFFFAOYSA-N
neat0689	ibuprofen	isobutanol	HEFNNWSXXWATRW-UHFFFAOYSA-N	ZXEKIIBDNHEJCQ-UHFFFAOYSA-N	19.92	0.92874	-0.779892	2010-Wang-10.1021je100255z	HEFNNWSXXWATRW-UHFFFAOYSA-N+ZXEKIIBDNHEJCQ-UHFFFAOYSA-N
neat0690	ibuprofen	isobutanol	HEFNNWSXXWATRW-UHFFFAOYSA-N	ZXEKIIBDNHEJCQ-UHFFFAOYSA-N	24.92	0.852409	-0.694219	2010-Wang-10.1021je100255z	HEFNNWSXXWATRW-UHFFFAOYSA-N+ZXEKIIBDNHEJCQ-UHFFFAOYSA-N
neat0691	Ibuprofen	Propylene glycol	HEFNNWSXXWATRW-UHFFFAOYSA-N	DNIAPMSPPWPWGF-UHFFFAOYSA-N	20	0.927531	-1.12668	2007-Pacheco-10.1016j.fluid.2007.07.076	HEFNNWSXXWATRW-UHFFFAOYSA-N+DNIAPMSPPWPWGF-UHFFFAOYSA-N
neat0692	Ibuprofen	Propylene glycol	HEFNNWSXXWATRW-UHFFFAOYSA-N	DNIAPMSPPWPWGF-UHFFFAOYSA-N	25	0.851176	-1.00656	2007-Pacheco-10.1016j.fluid.2007.07.076	HEFNNWSXXWATRW-UHFFFAOYSA-N+DNIAPMSPPWPWGF-UHFFFAOYSA-N
neat0693	Ibuprofen	Propylene glycol	HEFNNWSXXWATRW-UHFFFAOYSA-N	DNIAPMSPPWPWGF-UHFFFAOYSA-N	30	0.773288	-0.850781	2007-Pacheco-10.1016j.fluid.2007.07.076	HEFNNWSXXWATRW-UHFFFAOYSA-N+DNIAPMSPPWPWGF-UHFFFAOYSA-N
neat0694	Ibuprofen	Propylene glycol	HEFNNWSXXWATRW-UHFFFAOYSA-N	DNIAPMSPPWPWGF-UHFFFAOYSA-N	35	0.693892	-0.725842	2007-Pacheco-10.1016j.fluid.2007.07.076	HEFNNWSXXWATRW-UHFFFAOYSA-N+DNIAPMSPPWPWGF-UHFFFAOYSA-N
neat0695	Ibuprofen	Propylene glycol	HEFNNWSXXWATRW-UHFFFAOYSA-N	DNIAPMSPPWPWGF-UHFFFAOYSA-N	40	0.613013	-0.66354	2007-Pacheco-10.1016j.fluid.2007.07.076	HEFNNWSXXWATRW-UHFFFAOYSA-N+DNIAPMSPPWPWGF-UHFFFAOYSA-N
neat0696	Ibuprofen	water	HEFNNWSXXWATRW-UHFFFAOYSA-N	XLYOFNOQVPJJNP-UHFFFAOYSA-N	20	0.927531	-4.95078	2008-Manrique-10.1007s10953-007-9228-0	HEFNNWSXXWATRW-UHFFFAOYSA-N+XLYOFNOQVPJJNP-UHFFFAOYSA-N
neat0697	Ibuprofen	water	HEFNNWSXXWATRW-UHFFFAOYSA-N	XLYOFNOQVPJJNP-UHFFFAOYSA-N	25	0.851176	-4.86646	2008-Manrique-10.1007s10953-007-9228-0	HEFNNWSXXWATRW-UHFFFAOYSA-N+XLYOFNOQVPJJNP-UHFFFAOYSA-N
neat0698	Ibuprofen	water	HEFNNWSXXWATRW-UHFFFAOYSA-N	XLYOFNOQVPJJNP-UHFFFAOYSA-N	30	0.773288	-4.80967	2008-Manrique-10.1007s10953-007-9228-0	HEFNNWSXXWATRW-UHFFFAOYSA-N+XLYOFNOQVPJJNP-UHFFFAOYSA-N
neat0699	Ibuprofen	water	HEFNNWSXXWATRW-UHFFFAOYSA-N	XLYOFNOQVPJJNP-UHFFFAOYSA-N	35	0.693892	-4.72125	2008-Manrique-10.1007s10953-007-9228-0	HEFNNWSXXWATRW-UHFFFAOYSA-N+XLYOFNOQVPJJNP-UHFFFAOYSA-N
neat0700	Ibuprofen	water	HEFNNWSXXWATRW-UHFFFAOYSA-N	XLYOFNOQVPJJNP-UHFFFAOYSA-N	40	0.613013	-4.64975	2008-Manrique-10.1007s10953-007-9228-0	HEFNNWSXXWATRW-UHFFFAOYSA-N+XLYOFNOQVPJJNP-UHFFFAOYSA-N
neat0701	Ibuprofen	water	HEFNNWSXXWATRW-UHFFFAOYSA-N	XLYOFNOQVPJJNP-UHFFFAOYSA-N	20	0.927531	-4.94962	2007-Martinez-LAJP	HEFNNWSXXWATRW-UHFFFAOYSA-N+XLYOFNOQVPJJNP-UHFFFAOYSA-N
neat0702	Ibuprofen	water	HEFNNWSXXWATRW-UHFFFAOYSA-N	XLYOFNOQVPJJNP-UHFFFAOYSA-N	25	0.851176	-4.86519	2007-Martinez-LAJP	HEFNNWSXXWATRW-UHFFFAOYSA-N+XLYOFNOQVPJJNP-UHFFFAOYSA-N
neat0703	Ibuprofen	water	HEFNNWSXXWATRW-UHFFFAOYSA-N	XLYOFNOQVPJJNP-UHFFFAOYSA-N	30	0.773288	-4.81079	2007-Martinez-LAJP	HEFNNWSXXWATRW-UHFFFAOYSA-N+XLYOFNOQVPJJNP-UHFFFAOYSA-N
neat0704	Ibuprofen	water	HEFNNWSXXWATRW-UHFFFAOYSA-N	XLYOFNOQVPJJNP-UHFFFAOYSA-N	35	0.693892	-4.72079	2007-Martinez-LAJP	HEFNNWSXXWATRW-UHFFFAOYSA-N+XLYOFNOQVPJJNP-UHFFFAOYSA-N
neat0705	Ibuprofen	water	HEFNNWSXXWATRW-UHFFFAOYSA-N	XLYOFNOQVPJJNP-UHFFFAOYSA-N	40	0.613013	-4.64936	2007-Martinez-LAJP	HEFNNWSXXWATRW-UHFFFAOYSA-N+XLYOFNOQVPJJNP-UHFFFAOYSA-N
neat0706	Ibuprofen	water	HEFNNWSXXWATRW-UHFFFAOYSA-N	XLYOFNOQVPJJNP-UHFFFAOYSA-N	25	0.851176	-4.74308	2024-Cysewski-molecules-29-02296	HEFNNWSXXWATRW-UHFFFAOYSA-N+XLYOFNOQVPJJNP-UHFFFAOYSA-N
neat0707	Ibuprofen	water	HEFNNWSXXWATRW-UHFFFAOYSA-N	XLYOFNOQVPJJNP-UHFFFAOYSA-N	30	0.773288	-4.69001	2024-Cysewski-molecules-29-02296	HEFNNWSXXWATRW-UHFFFAOYSA-N+XLYOFNOQVPJJNP-UHFFFAOYSA-N
neat0708	Ibuprofen	water	HEFNNWSXXWATRW-UHFFFAOYSA-N	XLYOFNOQVPJJNP-UHFFFAOYSA-N	35	0.693892	-4.63595	2024-Cysewski-molecules-29-02296	HEFNNWSXXWATRW-UHFFFAOYSA-N+XLYOFNOQVPJJNP-UHFFFAOYSA-N
neat0709	Ibuprofen	water	HEFNNWSXXWATRW-UHFFFAOYSA-N	XLYOFNOQVPJJNP-UHFFFAOYSA-N	40	0.613013	-4.58487	2024-Cysewski-molecules-29-02296	HEFNNWSXXWATRW-UHFFFAOYSA-N+XLYOFNOQVPJJNP-UHFFFAOYSA-N
neat0710	Ibuprofen	3-methyl-2-butanone	HEFNNWSXXWATRW-UHFFFAOYSA-N	SYBYTAAJFKOIEJ-UHFFFAOYSA-N	3.64	1.16632	-0.893809	2010-Hahnenkamp-10.1016j.ijpharm.2009.12.036	HEFNNWSXXWATRW-UHFFFAOYSA-N+SYBYTAAJFKOIEJ-UHFFFAOYSA-N
neat0711	Ibuprofen	3-methyl-2-butanone	HEFNNWSXXWATRW-UHFFFAOYSA-N	SYBYTAAJFKOIEJ-UHFFFAOYSA-N	6.65	1.12369	-0.852633	2010-Hahnenkamp-10.1016j.ijpharm.2009.12.036	HEFNNWSXXWATRW-UHFFFAOYSA-N+SYBYTAAJFKOIEJ-UHFFFAOYSA-N
neat0712	Ibuprofen	3-methyl-2-butanone	HEFNNWSXXWATRW-UHFFFAOYSA-N	SYBYTAAJFKOIEJ-UHFFFAOYSA-N	9.57	1.08176	-0.822175	2010-Hahnenkamp-10.1016j.ijpharm.2009.12.036	HEFNNWSXXWATRW-UHFFFAOYSA-N+SYBYTAAJFKOIEJ-UHFFFAOYSA-N
neat0713	ketoprofen	propylene glycol	DKYWVDODHFEZIM-UHFFFAOYSA-N	DNIAPMSPPWPWGF-UHFFFAOYSA-N	20	1.25935	-1.90798	2010-Gantiva-10.1016j.fluid.2010.03.031	DKYWVDODHFEZIM-UHFFFAOYSA-N+DNIAPMSPPWPWGF-UHFFFAOYSA-N
neat0714	ketoprofen	propylene glycol	DKYWVDODHFEZIM-UHFFFAOYSA-N	DNIAPMSPPWPWGF-UHFFFAOYSA-N	25	1.18534	-1.85918	2010-Gantiva-10.1016j.fluid.2010.03.031	DKYWVDODHFEZIM-UHFFFAOYSA-N+DNIAPMSPPWPWGF-UHFFFAOYSA-N
neat0715	ketoprofen	propylene glycol	DKYWVDODHFEZIM-UHFFFAOYSA-N	DNIAPMSPPWPWGF-UHFFFAOYSA-N	30	1.10974	-1.80967	2010-Gantiva-10.1016j.fluid.2010.03.031	DKYWVDODHFEZIM-UHFFFAOYSA-N+DNIAPMSPPWPWGF-UHFFFAOYSA-N
neat0716	ketoprofen	propylene glycol	DKYWVDODHFEZIM-UHFFFAOYSA-N	DNIAPMSPPWPWGF-UHFFFAOYSA-N	35	1.03258	-1.75945	2010-Gantiva-10.1016j.fluid.2010.03.031	DKYWVDODHFEZIM-UHFFFAOYSA-N+DNIAPMSPPWPWGF-UHFFFAOYSA-N
neat0717	ketoprofen	propylene glycol	DKYWVDODHFEZIM-UHFFFAOYSA-N	DNIAPMSPPWPWGF-UHFFFAOYSA-N	40	0.953885	-1.72011	2010-Gantiva-10.1016j.fluid.2010.03.031	DKYWVDODHFEZIM-UHFFFAOYSA-N+DNIAPMSPPWPWGF-UHFFFAOYSA-N
neat0718	ketoprofen	ethanol	DKYWVDODHFEZIM-UHFFFAOYSA-N	LFQSCWFLJHTTHZ-UHFFFAOYSA-N	0	1.53895	-1.39794	2020-Soto-10.1016j.ijpharm.2020.119686	DKYWVDODHFEZIM-UHFFFAOYSA-N+LFQSCWFLJHTTHZ-UHFFFAOYSA-N
neat0719	ketoprofen	ethanol	DKYWVDODHFEZIM-UHFFFAOYSA-N	LFQSCWFLJHTTHZ-UHFFFAOYSA-N	5	1.47157	-1.25181	2020-Soto-10.1016j.ijpharm.2020.119686	DKYWVDODHFEZIM-UHFFFAOYSA-N+LFQSCWFLJHTTHZ-UHFFFAOYSA-N
neat0720	ketoprofen	ethanol	DKYWVDODHFEZIM-UHFFFAOYSA-N	LFQSCWFLJHTTHZ-UHFFFAOYSA-N	10	1.4025	-1.19791	2020-Soto-10.1016j.ijpharm.2020.119686	DKYWVDODHFEZIM-UHFFFAOYSA-N+LFQSCWFLJHTTHZ-UHFFFAOYSA-N
neat0721	ketoprofen	ethanol	DKYWVDODHFEZIM-UHFFFAOYSA-N	LFQSCWFLJHTTHZ-UHFFFAOYSA-N	15	1.33174	-1.07883	2020-Soto-10.1016j.ijpharm.2020.119686	DKYWVDODHFEZIM-UHFFFAOYSA-N+LFQSCWFLJHTTHZ-UHFFFAOYSA-N
neat0722	ketoprofen	ethanol	DKYWVDODHFEZIM-UHFFFAOYSA-N	LFQSCWFLJHTTHZ-UHFFFAOYSA-N	20	1.25935	-0.962574	2020-Soto-10.1016j.ijpharm.2020.119686	DKYWVDODHFEZIM-UHFFFAOYSA-N+LFQSCWFLJHTTHZ-UHFFFAOYSA-N
neat0723	ketoprofen	ethanol	DKYWVDODHFEZIM-UHFFFAOYSA-N	LFQSCWFLJHTTHZ-UHFFFAOYSA-N	25	1.18534	-0.856673	2020-Soto-10.1016j.ijpharm.2020.119686	DKYWVDODHFEZIM-UHFFFAOYSA-N+LFQSCWFLJHTTHZ-UHFFFAOYSA-N
neat0724	ketoprofen	ethanol	DKYWVDODHFEZIM-UHFFFAOYSA-N	LFQSCWFLJHTTHZ-UHFFFAOYSA-N	30	1.10974	-0.771343	2020-Soto-10.1016j.ijpharm.2020.119686	DKYWVDODHFEZIM-UHFFFAOYSA-N+LFQSCWFLJHTTHZ-UHFFFAOYSA-N
neat0725	ketoprofen	cyclohexane	DKYWVDODHFEZIM-UHFFFAOYSA-N	XDTMQSROBMDMFD-UHFFFAOYSA-N	20	1.25935	-4.43616	2010-Gantiva-10.1016j.fluid.2010.03.031	DKYWVDODHFEZIM-UHFFFAOYSA-N+XDTMQSROBMDMFD-UHFFFAOYSA-N
neat0726	ketoprofen	cyclohexane	DKYWVDODHFEZIM-UHFFFAOYSA-N	XDTMQSROBMDMFD-UHFFFAOYSA-N	25	1.18534	-4.2233	2010-Gantiva-10.1016j.fluid.2010.03.031	DKYWVDODHFEZIM-UHFFFAOYSA-N+XDTMQSROBMDMFD-UHFFFAOYSA-N
neat0727	ketoprofen	cyclohexane	DKYWVDODHFEZIM-UHFFFAOYSA-N	XDTMQSROBMDMFD-UHFFFAOYSA-N	30	1.10974	-4.09313	2010-Gantiva-10.1016j.fluid.2010.03.031	DKYWVDODHFEZIM-UHFFFAOYSA-N+XDTMQSROBMDMFD-UHFFFAOYSA-N
neat0728	ketoprofen	cyclohexane	DKYWVDODHFEZIM-UHFFFAOYSA-N	XDTMQSROBMDMFD-UHFFFAOYSA-N	35	1.03258	-3.90658	2010-Gantiva-10.1016j.fluid.2010.03.031	DKYWVDODHFEZIM-UHFFFAOYSA-N+XDTMQSROBMDMFD-UHFFFAOYSA-N
neat0729	ketoprofen	cyclohexane	DKYWVDODHFEZIM-UHFFFAOYSA-N	XDTMQSROBMDMFD-UHFFFAOYSA-N	40	0.953885	-3.79048	2010-Gantiva-10.1016j.fluid.2010.03.031	DKYWVDODHFEZIM-UHFFFAOYSA-N+XDTMQSROBMDMFD-UHFFFAOYSA-N
neat0730	ketoprofen	water	DKYWVDODHFEZIM-UHFFFAOYSA-N	XLYOFNOQVPJJNP-UHFFFAOYSA-N	25	1.18534	-4.74308	2024-Cysewski-molecules-29-02296	DKYWVDODHFEZIM-UHFFFAOYSA-N+XLYOFNOQVPJJNP-UHFFFAOYSA-N
neat0731	ketoprofen	water	DKYWVDODHFEZIM-UHFFFAOYSA-N	XLYOFNOQVPJJNP-UHFFFAOYSA-N	30	1.10974	-4.69001	2024-Cysewski-molecules-29-02296	DKYWVDODHFEZIM-UHFFFAOYSA-N+XLYOFNOQVPJJNP-UHFFFAOYSA-N
neat0732	ketoprofen	water	DKYWVDODHFEZIM-UHFFFAOYSA-N	XLYOFNOQVPJJNP-UHFFFAOYSA-N	35	1.03258	-4.63595	2024-Cysewski-molecules-29-02296	DKYWVDODHFEZIM-UHFFFAOYSA-N+XLYOFNOQVPJJNP-UHFFFAOYSA-N
neat0733	ketoprofen	water	DKYWVDODHFEZIM-UHFFFAOYSA-N	XLYOFNOQVPJJNP-UHFFFAOYSA-N	40	0.953885	-4.58487	2024-Cysewski-molecules-29-02296	DKYWVDODHFEZIM-UHFFFAOYSA-N+XLYOFNOQVPJJNP-UHFFFAOYSA-N
neat0734	ketoprofen	methanol	DKYWVDODHFEZIM-UHFFFAOYSA-N	OKKJLVBELUTLKV-UHFFFAOYSA-N	0	1.53895	-1.35655	2020-Soto-10.1016j.ijpharm.2020.119686	DKYWVDODHFEZIM-UHFFFAOYSA-N+OKKJLVBELUTLKV-UHFFFAOYSA-N
neat0735	ketoprofen	methanol	DKYWVDODHFEZIM-UHFFFAOYSA-N	OKKJLVBELUTLKV-UHFFFAOYSA-N	5	1.47157	-1.22915	2020-Soto-10.1016j.ijpharm.2020.119686	DKYWVDODHFEZIM-UHFFFAOYSA-N+OKKJLVBELUTLKV-UHFFFAOYSA-N
neat0736	ketoprofen	methanol	DKYWVDODHFEZIM-UHFFFAOYSA-N	OKKJLVBELUTLKV-UHFFFAOYSA-N	10	1.4025	-1.13136	2020-Soto-10.1016j.ijpharm.2020.119686	DKYWVDODHFEZIM-UHFFFAOYSA-N+OKKJLVBELUTLKV-UHFFFAOYSA-N
neat0737	ketoprofen	methanol	DKYWVDODHFEZIM-UHFFFAOYSA-N	OKKJLVBELUTLKV-UHFFFAOYSA-N	15	1.33174	-1	2020-Soto-10.1016j.ijpharm.2020.119686	DKYWVDODHFEZIM-UHFFFAOYSA-N+OKKJLVBELUTLKV-UHFFFAOYSA-N
neat0738	ketoprofen	methanol	DKYWVDODHFEZIM-UHFFFAOYSA-N	OKKJLVBELUTLKV-UHFFFAOYSA-N	20	1.25935	-0.88941	2020-Soto-10.1016j.ijpharm.2020.119686	DKYWVDODHFEZIM-UHFFFAOYSA-N+OKKJLVBELUTLKV-UHFFFAOYSA-N
neat0739	ketoprofen	methanol	DKYWVDODHFEZIM-UHFFFAOYSA-N	OKKJLVBELUTLKV-UHFFFAOYSA-N	25	1.18534	-0.774691	2020-Soto-10.1016j.ijpharm.2020.119686	DKYWVDODHFEZIM-UHFFFAOYSA-N+OKKJLVBELUTLKV-UHFFFAOYSA-N
neat0740	ketoprofen	methanol	DKYWVDODHFEZIM-UHFFFAOYSA-N	OKKJLVBELUTLKV-UHFFFAOYSA-N	30	1.10974	-0.716699	2020-Soto-10.1016j.ijpharm.2020.119686	DKYWVDODHFEZIM-UHFFFAOYSA-N+OKKJLVBELUTLKV-UHFFFAOYSA-N
neat0741	ketoprofen	methanol	DKYWVDODHFEZIM-UHFFFAOYSA-N	OKKJLVBELUTLKV-UHFFFAOYSA-N	0	1.53895	-1.32422	2021-Soto10.1021acs.oprd.1c00156	DKYWVDODHFEZIM-UHFFFAOYSA-N+OKKJLVBELUTLKV-UHFFFAOYSA-N
neat0742	ketoprofen	methanol	DKYWVDODHFEZIM-UHFFFAOYSA-N	OKKJLVBELUTLKV-UHFFFAOYSA-N	5	1.47157	-1.2426	2021-Soto10.1021acs.oprd.1c00156	DKYWVDODHFEZIM-UHFFFAOYSA-N+OKKJLVBELUTLKV-UHFFFAOYSA-N
neat0743	ketoprofen	methanol	DKYWVDODHFEZIM-UHFFFAOYSA-N	OKKJLVBELUTLKV-UHFFFAOYSA-N	10	1.4025	-1.13906	2021-Soto10.1021acs.oprd.1c00156	DKYWVDODHFEZIM-UHFFFAOYSA-N+OKKJLVBELUTLKV-UHFFFAOYSA-N
neat0744	ketoprofen	methanol	DKYWVDODHFEZIM-UHFFFAOYSA-N	OKKJLVBELUTLKV-UHFFFAOYSA-N	15	1.33174	-1.02228	2021-Soto10.1021acs.oprd.1c00156	DKYWVDODHFEZIM-UHFFFAOYSA-N+OKKJLVBELUTLKV-UHFFFAOYSA-N
neat0745	ketoprofen	methanol	DKYWVDODHFEZIM-UHFFFAOYSA-N	OKKJLVBELUTLKV-UHFFFAOYSA-N	20	1.25935	-0.906929	2021-Soto10.1021acs.oprd.1c00156	DKYWVDODHFEZIM-UHFFFAOYSA-N+OKKJLVBELUTLKV-UHFFFAOYSA-N
neat0746	ketoprofen	methanol	DKYWVDODHFEZIM-UHFFFAOYSA-N	OKKJLVBELUTLKV-UHFFFAOYSA-N	25	1.18534	-0.802168	2021-Soto10.1021acs.oprd.1c00156	DKYWVDODHFEZIM-UHFFFAOYSA-N+OKKJLVBELUTLKV-UHFFFAOYSA-N
neat0747	ketoprofen	methanol	DKYWVDODHFEZIM-UHFFFAOYSA-N	OKKJLVBELUTLKV-UHFFFAOYSA-N	30	1.10974	-0.713095	2021-Soto10.1021acs.oprd.1c00156	DKYWVDODHFEZIM-UHFFFAOYSA-N+OKKJLVBELUTLKV-UHFFFAOYSA-N
neat0748	ketoprofen	2-propanol	DKYWVDODHFEZIM-UHFFFAOYSA-N	KFZMGEQAYNKOFK-UHFFFAOYSA-N	0	1.53895	-1.63827	2020-Soto-10.1016j.ijpharm.2020.119686	DKYWVDODHFEZIM-UHFFFAOYSA-N+KFZMGEQAYNKOFK-UHFFFAOYSA-N
neat0749	ketoprofen	2-propanol	DKYWVDODHFEZIM-UHFFFAOYSA-N	KFZMGEQAYNKOFK-UHFFFAOYSA-N	5	1.47157	-1.4318	2020-Soto-10.1016j.ijpharm.2020.119686	DKYWVDODHFEZIM-UHFFFAOYSA-N+KFZMGEQAYNKOFK-UHFFFAOYSA-N
neat0750	ketoprofen	2-propanol	DKYWVDODHFEZIM-UHFFFAOYSA-N	KFZMGEQAYNKOFK-UHFFFAOYSA-N	10	1.4025	-1.35655	2020-Soto-10.1016j.ijpharm.2020.119686	DKYWVDODHFEZIM-UHFFFAOYSA-N+KFZMGEQAYNKOFK-UHFFFAOYSA-N
neat0751	ketoprofen	2-propanol	DKYWVDODHFEZIM-UHFFFAOYSA-N	KFZMGEQAYNKOFK-UHFFFAOYSA-N	15	1.33174	-1.20901	2020-Soto-10.1016j.ijpharm.2020.119686	DKYWVDODHFEZIM-UHFFFAOYSA-N+KFZMGEQAYNKOFK-UHFFFAOYSA-N
neat0752	ketoprofen	2-propanol	DKYWVDODHFEZIM-UHFFFAOYSA-N	KFZMGEQAYNKOFK-UHFFFAOYSA-N	20	1.25935	-1.06349	2020-Soto-10.1016j.ijpharm.2020.119686	DKYWVDODHFEZIM-UHFFFAOYSA-N+KFZMGEQAYNKOFK-UHFFFAOYSA-N
neat0753	ketoprofen	2-propanol	DKYWVDODHFEZIM-UHFFFAOYSA-N	KFZMGEQAYNKOFK-UHFFFAOYSA-N	25	1.18534	-0.920819	2020-Soto-10.1016j.ijpharm.2020.119686	DKYWVDODHFEZIM-UHFFFAOYSA-N+KFZMGEQAYNKOFK-UHFFFAOYSA-N
neat0754	ketoprofen	2-propanol	DKYWVDODHFEZIM-UHFFFAOYSA-N	KFZMGEQAYNKOFK-UHFFFAOYSA-N	30	1.10974	-0.810229	2020-Soto-10.1016j.ijpharm.2020.119686	DKYWVDODHFEZIM-UHFFFAOYSA-N+KFZMGEQAYNKOFK-UHFFFAOYSA-N
neat0755	ketoprofen	isopropanol	DKYWVDODHFEZIM-UHFFFAOYSA-N	KFZMGEQAYNKOFK-UHFFFAOYSA-N	0	1.53895	-1.56225	2021-Soto10.1021acs.oprd.1c00156	DKYWVDODHFEZIM-UHFFFAOYSA-N+KFZMGEQAYNKOFK-UHFFFAOYSA-N
neat0756	ketoprofen	isopropanol	DKYWVDODHFEZIM-UHFFFAOYSA-N	KFZMGEQAYNKOFK-UHFFFAOYSA-N	5	1.47157	-1.47886	2021-Soto10.1021acs.oprd.1c00156	DKYWVDODHFEZIM-UHFFFAOYSA-N+KFZMGEQAYNKOFK-UHFFFAOYSA-N
neat0757	ketoprofen	isopropanol	DKYWVDODHFEZIM-UHFFFAOYSA-N	KFZMGEQAYNKOFK-UHFFFAOYSA-N	10	1.4025	-1.38828	2021-Soto10.1021acs.oprd.1c00156	DKYWVDODHFEZIM-UHFFFAOYSA-N+KFZMGEQAYNKOFK-UHFFFAOYSA-N
neat0758	ketoprofen	isopropanol	DKYWVDODHFEZIM-UHFFFAOYSA-N	KFZMGEQAYNKOFK-UHFFFAOYSA-N	15	1.33174	-1.25104	2021-Soto10.1021acs.oprd.1c00156	DKYWVDODHFEZIM-UHFFFAOYSA-N+KFZMGEQAYNKOFK-UHFFFAOYSA-N
neat0759	ketoprofen	isopropanol	DKYWVDODHFEZIM-UHFFFAOYSA-N	KFZMGEQAYNKOFK-UHFFFAOYSA-N	20	1.25935	-1.09474	2021-Soto10.1021acs.oprd.1c00156	DKYWVDODHFEZIM-UHFFFAOYSA-N+KFZMGEQAYNKOFK-UHFFFAOYSA-N
neat0760	ketoprofen	isopropanol	DKYWVDODHFEZIM-UHFFFAOYSA-N	KFZMGEQAYNKOFK-UHFFFAOYSA-N	25	1.18534	-0.943095	2021-Soto10.1021acs.oprd.1c00156	DKYWVDODHFEZIM-UHFFFAOYSA-N+KFZMGEQAYNKOFK-UHFFFAOYSA-N
neat0761	ketoprofen	isopropanol	DKYWVDODHFEZIM-UHFFFAOYSA-N	KFZMGEQAYNKOFK-UHFFFAOYSA-N	30	1.10974	-0.806597	2021-Soto10.1021acs.oprd.1c00156	DKYWVDODHFEZIM-UHFFFAOYSA-N+KFZMGEQAYNKOFK-UHFFFAOYSA-N
neat0762	ketoprofen	1-butanol	DKYWVDODHFEZIM-UHFFFAOYSA-N	LRHPLDYGYMQRHN-UHFFFAOYSA-N	0	1.53895	-1.52288	2020-Soto-10.1016j.ijpharm.2020.119686	DKYWVDODHFEZIM-UHFFFAOYSA-N+LRHPLDYGYMQRHN-UHFFFAOYSA-N
neat0763	ketoprofen	1-butanol	DKYWVDODHFEZIM-UHFFFAOYSA-N	LRHPLDYGYMQRHN-UHFFFAOYSA-N	5	1.47157	-1.37675	2020-Soto-10.1016j.ijpharm.2020.119686	DKYWVDODHFEZIM-UHFFFAOYSA-N+LRHPLDYGYMQRHN-UHFFFAOYSA-N
neat0764	ketoprofen	1-butanol	DKYWVDODHFEZIM-UHFFFAOYSA-N	LRHPLDYGYMQRHN-UHFFFAOYSA-N	10	1.4025	-1.31876	2020-Soto-10.1016j.ijpharm.2020.119686	DKYWVDODHFEZIM-UHFFFAOYSA-N+LRHPLDYGYMQRHN-UHFFFAOYSA-N
neat0765	ketoprofen	1-butanol	DKYWVDODHFEZIM-UHFFFAOYSA-N	LRHPLDYGYMQRHN-UHFFFAOYSA-N	15	1.33174	-1.21325	2020-Soto-10.1016j.ijpharm.2020.119686	DKYWVDODHFEZIM-UHFFFAOYSA-N+LRHPLDYGYMQRHN-UHFFFAOYSA-N
neat0766	ketoprofen	1-butanol	DKYWVDODHFEZIM-UHFFFAOYSA-N	LRHPLDYGYMQRHN-UHFFFAOYSA-N	20	1.25935	-1.08619	2020-Soto-10.1016j.ijpharm.2020.119686	DKYWVDODHFEZIM-UHFFFAOYSA-N+LRHPLDYGYMQRHN-UHFFFAOYSA-N
neat0767	ketoprofen	1-butanol	DKYWVDODHFEZIM-UHFFFAOYSA-N	LRHPLDYGYMQRHN-UHFFFAOYSA-N	25	1.18534	-0.954677	2020-Soto-10.1016j.ijpharm.2020.119686	DKYWVDODHFEZIM-UHFFFAOYSA-N+LRHPLDYGYMQRHN-UHFFFAOYSA-N
neat0768	ketoprofen	1-butanol	DKYWVDODHFEZIM-UHFFFAOYSA-N	LRHPLDYGYMQRHN-UHFFFAOYSA-N	30	1.10974	-0.872895	2020-Soto-10.1016j.ijpharm.2020.119686	DKYWVDODHFEZIM-UHFFFAOYSA-N+LRHPLDYGYMQRHN-UHFFFAOYSA-N
neat0769	ketoprofen	n-butanol	DKYWVDODHFEZIM-UHFFFAOYSA-N	LRHPLDYGYMQRHN-UHFFFAOYSA-N	0	1.53895	-1.4908	2021-Soto10.1021acs.oprd.1c00156	DKYWVDODHFEZIM-UHFFFAOYSA-N+LRHPLDYGYMQRHN-UHFFFAOYSA-N
neat0770	ketoprofen	n-butanol	DKYWVDODHFEZIM-UHFFFAOYSA-N	LRHPLDYGYMQRHN-UHFFFAOYSA-N	5	1.47157	-1.41794	2021-Soto10.1021acs.oprd.1c00156	DKYWVDODHFEZIM-UHFFFAOYSA-N+LRHPLDYGYMQRHN-UHFFFAOYSA-N
neat0771	ketoprofen	n-butanol	DKYWVDODHFEZIM-UHFFFAOYSA-N	LRHPLDYGYMQRHN-UHFFFAOYSA-N	10	1.4025	-1.34294	2021-Soto10.1021acs.oprd.1c00156	DKYWVDODHFEZIM-UHFFFAOYSA-N+LRHPLDYGYMQRHN-UHFFFAOYSA-N
neat0772	ketoprofen	n-butanol	DKYWVDODHFEZIM-UHFFFAOYSA-N	LRHPLDYGYMQRHN-UHFFFAOYSA-N	15	1.33174	-1.23582	2021-Soto10.1021acs.oprd.1c00156	DKYWVDODHFEZIM-UHFFFAOYSA-N+LRHPLDYGYMQRHN-UHFFFAOYSA-N
neat0773	ketoprofen	n-butanol	DKYWVDODHFEZIM-UHFFFAOYSA-N	LRHPLDYGYMQRHN-UHFFFAOYSA-N	20	1.25935	-1.11691	2021-Soto10.1021acs.oprd.1c00156	DKYWVDODHFEZIM-UHFFFAOYSA-N+LRHPLDYGYMQRHN-UHFFFAOYSA-N
neat0774	ketoprofen	n-butanol	DKYWVDODHFEZIM-UHFFFAOYSA-N	LRHPLDYGYMQRHN-UHFFFAOYSA-N	25	1.18534	-0.993962	2021-Soto10.1021acs.oprd.1c00156	DKYWVDODHFEZIM-UHFFFAOYSA-N+LRHPLDYGYMQRHN-UHFFFAOYSA-N
neat0775	ketoprofen	n-butanol	DKYWVDODHFEZIM-UHFFFAOYSA-N	LRHPLDYGYMQRHN-UHFFFAOYSA-N	30	1.10974	-0.87031	2021-Soto10.1021acs.oprd.1c00156	DKYWVDODHFEZIM-UHFFFAOYSA-N+LRHPLDYGYMQRHN-UHFFFAOYSA-N
neat0776	ketoprofen	Acetonitrile	DKYWVDODHFEZIM-UHFFFAOYSA-N	WEVYAHXRMPXWCK-UHFFFAOYSA-N	0	1.53895	-2.01773	2020-Soto-10.1016j.ijpharm.2020.119686	DKYWVDODHFEZIM-UHFFFAOYSA-N+WEVYAHXRMPXWCK-UHFFFAOYSA-N
neat0777	ketoprofen	Acetonitrile	DKYWVDODHFEZIM-UHFFFAOYSA-N	WEVYAHXRMPXWCK-UHFFFAOYSA-N	5	1.47157	-1.92082	2020-Soto-10.1016j.ijpharm.2020.119686	DKYWVDODHFEZIM-UHFFFAOYSA-N+WEVYAHXRMPXWCK-UHFFFAOYSA-N
neat0778	ketoprofen	Acetonitrile	DKYWVDODHFEZIM-UHFFFAOYSA-N	WEVYAHXRMPXWCK-UHFFFAOYSA-N	10	1.4025	-1.83565	2020-Soto-10.1016j.ijpharm.2020.119686	DKYWVDODHFEZIM-UHFFFAOYSA-N+WEVYAHXRMPXWCK-UHFFFAOYSA-N
neat0779	ketoprofen	Acetonitrile	DKYWVDODHFEZIM-UHFFFAOYSA-N	WEVYAHXRMPXWCK-UHFFFAOYSA-N	15	1.33174	-1.72125	2020-Soto-10.1016j.ijpharm.2020.119686	DKYWVDODHFEZIM-UHFFFAOYSA-N+WEVYAHXRMPXWCK-UHFFFAOYSA-N
neat0780	ketoprofen	Acetonitrile	DKYWVDODHFEZIM-UHFFFAOYSA-N	WEVYAHXRMPXWCK-UHFFFAOYSA-N	20	1.25935	-1.6038	2020-Soto-10.1016j.ijpharm.2020.119686	DKYWVDODHFEZIM-UHFFFAOYSA-N+WEVYAHXRMPXWCK-UHFFFAOYSA-N
neat0781	ketoprofen	Acetonitrile	DKYWVDODHFEZIM-UHFFFAOYSA-N	WEVYAHXRMPXWCK-UHFFFAOYSA-N	25	1.18534	-1.48135	2020-Soto-10.1016j.ijpharm.2020.119686	DKYWVDODHFEZIM-UHFFFAOYSA-N+WEVYAHXRMPXWCK-UHFFFAOYSA-N
neat0782	ketoprofen	Acetonitrile	DKYWVDODHFEZIM-UHFFFAOYSA-N	WEVYAHXRMPXWCK-UHFFFAOYSA-N	30	1.10974	-1.36452	2020-Soto-10.1016j.ijpharm.2020.119686	DKYWVDODHFEZIM-UHFFFAOYSA-N+WEVYAHXRMPXWCK-UHFFFAOYSA-N
neat0783	ketoprofen	acetonitrile	DKYWVDODHFEZIM-UHFFFAOYSA-N	WEVYAHXRMPXWCK-UHFFFAOYSA-N	0	1.53895	-2.01323	2021-Soto10.1021acs.oprd.1c00156	DKYWVDODHFEZIM-UHFFFAOYSA-N+WEVYAHXRMPXWCK-UHFFFAOYSA-N
neat0784	ketoprofen	acetonitrile	DKYWVDODHFEZIM-UHFFFAOYSA-N	WEVYAHXRMPXWCK-UHFFFAOYSA-N	5	1.47157	-1.92812	2021-Soto10.1021acs.oprd.1c00156	DKYWVDODHFEZIM-UHFFFAOYSA-N+WEVYAHXRMPXWCK-UHFFFAOYSA-N
neat0785	ketoprofen	acetonitrile	DKYWVDODHFEZIM-UHFFFAOYSA-N	WEVYAHXRMPXWCK-UHFFFAOYSA-N	10	1.4025	-1.82974	2021-Soto10.1021acs.oprd.1c00156	DKYWVDODHFEZIM-UHFFFAOYSA-N+WEVYAHXRMPXWCK-UHFFFAOYSA-N
neat0786	ketoprofen	acetonitrile	DKYWVDODHFEZIM-UHFFFAOYSA-N	WEVYAHXRMPXWCK-UHFFFAOYSA-N	15	1.33174	-1.72584	2021-Soto10.1021acs.oprd.1c00156	DKYWVDODHFEZIM-UHFFFAOYSA-N+WEVYAHXRMPXWCK-UHFFFAOYSA-N
neat0787	ketoprofen	acetonitrile	DKYWVDODHFEZIM-UHFFFAOYSA-N	WEVYAHXRMPXWCK-UHFFFAOYSA-N	20	1.25935	-1.61261	2021-Soto10.1021acs.oprd.1c00156	DKYWVDODHFEZIM-UHFFFAOYSA-N+WEVYAHXRMPXWCK-UHFFFAOYSA-N
neat0788	ketoprofen	acetonitrile	DKYWVDODHFEZIM-UHFFFAOYSA-N	WEVYAHXRMPXWCK-UHFFFAOYSA-N	25	1.18534	-1.49349	2021-Soto10.1021acs.oprd.1c00156	DKYWVDODHFEZIM-UHFFFAOYSA-N+WEVYAHXRMPXWCK-UHFFFAOYSA-N
neat0789	ketoprofen	acetonitrile	DKYWVDODHFEZIM-UHFFFAOYSA-N	WEVYAHXRMPXWCK-UHFFFAOYSA-N	30	1.10974	-1.36351	2021-Soto10.1021acs.oprd.1c00156	DKYWVDODHFEZIM-UHFFFAOYSA-N+WEVYAHXRMPXWCK-UHFFFAOYSA-N
neat0790	ketoprofen	ethyl acetate	DKYWVDODHFEZIM-UHFFFAOYSA-N	XEKOWRVHYACXOJ-UHFFFAOYSA-N	0	1.53895	-1.34679	2020-Soto-10.1016j.ijpharm.2020.119686	DKYWVDODHFEZIM-UHFFFAOYSA-N+XEKOWRVHYACXOJ-UHFFFAOYSA-N
neat0791	ketoprofen	ethyl acetate	DKYWVDODHFEZIM-UHFFFAOYSA-N	XEKOWRVHYACXOJ-UHFFFAOYSA-N	5	1.47157	-1.30103	2020-Soto-10.1016j.ijpharm.2020.119686	DKYWVDODHFEZIM-UHFFFAOYSA-N+XEKOWRVHYACXOJ-UHFFFAOYSA-N
neat0792	ketoprofen	ethyl acetate	DKYWVDODHFEZIM-UHFFFAOYSA-N	XEKOWRVHYACXOJ-UHFFFAOYSA-N	10	1.4025	-1.25964	2020-Soto-10.1016j.ijpharm.2020.119686	DKYWVDODHFEZIM-UHFFFAOYSA-N+XEKOWRVHYACXOJ-UHFFFAOYSA-N
neat0793	ketoprofen	ethyl acetate	DKYWVDODHFEZIM-UHFFFAOYSA-N	XEKOWRVHYACXOJ-UHFFFAOYSA-N	15	1.33174	-1.18046	2020-Soto-10.1016j.ijpharm.2020.119686	DKYWVDODHFEZIM-UHFFFAOYSA-N+XEKOWRVHYACXOJ-UHFFFAOYSA-N
neat0794	ketoprofen	ethyl acetate	DKYWVDODHFEZIM-UHFFFAOYSA-N	XEKOWRVHYACXOJ-UHFFFAOYSA-N	20	1.25935	-1.09691	2020-Soto-10.1016j.ijpharm.2020.119686	DKYWVDODHFEZIM-UHFFFAOYSA-N+XEKOWRVHYACXOJ-UHFFFAOYSA-N
neat0795	ketoprofen	ethyl acetate	DKYWVDODHFEZIM-UHFFFAOYSA-N	XEKOWRVHYACXOJ-UHFFFAOYSA-N	25	1.18534	-1.02	2020-Soto-10.1016j.ijpharm.2020.119686	DKYWVDODHFEZIM-UHFFFAOYSA-N+XEKOWRVHYACXOJ-UHFFFAOYSA-N
neat0796	ketoprofen	ethyl acetate	DKYWVDODHFEZIM-UHFFFAOYSA-N	XEKOWRVHYACXOJ-UHFFFAOYSA-N	30	1.10974	-0.950782	2020-Soto-10.1016j.ijpharm.2020.119686	DKYWVDODHFEZIM-UHFFFAOYSA-N+XEKOWRVHYACXOJ-UHFFFAOYSA-N
neat0797	ketoprofen	ethyl acetate	DKYWVDODHFEZIM-UHFFFAOYSA-N	XEKOWRVHYACXOJ-UHFFFAOYSA-N	0	1.53895	-1.36653	2021-Soto10.1021acs.oprd.1c00156	DKYWVDODHFEZIM-UHFFFAOYSA-N+XEKOWRVHYACXOJ-UHFFFAOYSA-N
neat0798	ketoprofen	ethyl acetate	DKYWVDODHFEZIM-UHFFFAOYSA-N	XEKOWRVHYACXOJ-UHFFFAOYSA-N	5	1.47157	-1.30892	2021-Soto10.1021acs.oprd.1c00156	DKYWVDODHFEZIM-UHFFFAOYSA-N+XEKOWRVHYACXOJ-UHFFFAOYSA-N
neat0799	ketoprofen	ethyl acetate	DKYWVDODHFEZIM-UHFFFAOYSA-N	XEKOWRVHYACXOJ-UHFFFAOYSA-N	10	1.4025	-1.24033	2021-Soto10.1021acs.oprd.1c00156	DKYWVDODHFEZIM-UHFFFAOYSA-N+XEKOWRVHYACXOJ-UHFFFAOYSA-N
neat0800	ketoprofen	ethyl acetate	DKYWVDODHFEZIM-UHFFFAOYSA-N	XEKOWRVHYACXOJ-UHFFFAOYSA-N	15	1.33174	-1.15864	2021-Soto10.1021acs.oprd.1c00156	DKYWVDODHFEZIM-UHFFFAOYSA-N+XEKOWRVHYACXOJ-UHFFFAOYSA-N
neat0801	ketoprofen	ethyl acetate	DKYWVDODHFEZIM-UHFFFAOYSA-N	XEKOWRVHYACXOJ-UHFFFAOYSA-N	20	1.25935	-1.08145	2021-Soto10.1021acs.oprd.1c00156	DKYWVDODHFEZIM-UHFFFAOYSA-N+XEKOWRVHYACXOJ-UHFFFAOYSA-N
neat0802	ketoprofen	ethyl acetate	DKYWVDODHFEZIM-UHFFFAOYSA-N	XEKOWRVHYACXOJ-UHFFFAOYSA-N	25	1.18534	-1.01954	2021-Soto10.1021acs.oprd.1c00156	DKYWVDODHFEZIM-UHFFFAOYSA-N+XEKOWRVHYACXOJ-UHFFFAOYSA-N
neat0803	ketoprofen	ethyl acetate	DKYWVDODHFEZIM-UHFFFAOYSA-N	XEKOWRVHYACXOJ-UHFFFAOYSA-N	30	1.10974	-0.955852	2021-Soto10.1021acs.oprd.1c00156	DKYWVDODHFEZIM-UHFFFAOYSA-N+XEKOWRVHYACXOJ-UHFFFAOYSA-N
neat0804	ketoprofen	dioxane	DKYWVDODHFEZIM-UHFFFAOYSA-N	RYHBNJHYFVUHQT-UHFFFAOYSA-N	0	1.53895	-0.754487	2020-Soto-10.1016j.ijpharm.2020.119686	DKYWVDODHFEZIM-UHFFFAOYSA-N+RYHBNJHYFVUHQT-UHFFFAOYSA-N
neat0805	ketoprofen	dioxane	DKYWVDODHFEZIM-UHFFFAOYSA-N	RYHBNJHYFVUHQT-UHFFFAOYSA-N	5	1.47157	-0.721246	2020-Soto-10.1016j.ijpharm.2020.119686	DKYWVDODHFEZIM-UHFFFAOYSA-N+RYHBNJHYFVUHQT-UHFFFAOYSA-N
neat0806	ketoprofen	dioxane	DKYWVDODHFEZIM-UHFFFAOYSA-N	RYHBNJHYFVUHQT-UHFFFAOYSA-N	10	1.4025	-0.69037	2020-Soto-10.1016j.ijpharm.2020.119686	DKYWVDODHFEZIM-UHFFFAOYSA-N+RYHBNJHYFVUHQT-UHFFFAOYSA-N
neat0807	ketoprofen	dioxane	DKYWVDODHFEZIM-UHFFFAOYSA-N	RYHBNJHYFVUHQT-UHFFFAOYSA-N	15	1.33174	-0.655608	2020-Soto-10.1016j.ijpharm.2020.119686	DKYWVDODHFEZIM-UHFFFAOYSA-N+RYHBNJHYFVUHQT-UHFFFAOYSA-N
neat0808	ketoprofen	dioxane	DKYWVDODHFEZIM-UHFFFAOYSA-N	RYHBNJHYFVUHQT-UHFFFAOYSA-N	20	1.25935	-0.605548	2020-Soto-10.1016j.ijpharm.2020.119686	DKYWVDODHFEZIM-UHFFFAOYSA-N+RYHBNJHYFVUHQT-UHFFFAOYSA-N
neat0809	ketoprofen	dioxane	DKYWVDODHFEZIM-UHFFFAOYSA-N	RYHBNJHYFVUHQT-UHFFFAOYSA-N	25	1.18534	-0.585027	2020-Soto-10.1016j.ijpharm.2020.119686	DKYWVDODHFEZIM-UHFFFAOYSA-N+RYHBNJHYFVUHQT-UHFFFAOYSA-N
neat0810	ketoprofen	dioxane	DKYWVDODHFEZIM-UHFFFAOYSA-N	RYHBNJHYFVUHQT-UHFFFAOYSA-N	30	1.10974	-0.560667	2020-Soto-10.1016j.ijpharm.2020.119686	DKYWVDODHFEZIM-UHFFFAOYSA-N+RYHBNJHYFVUHQT-UHFFFAOYSA-N
neat0811	ketoprofen	1,4-dioxane	DKYWVDODHFEZIM-UHFFFAOYSA-N	RYHBNJHYFVUHQT-UHFFFAOYSA-N	0	1.53895	-0.758205	2021-Soto10.1021acs.oprd.1c00156	DKYWVDODHFEZIM-UHFFFAOYSA-N+RYHBNJHYFVUHQT-UHFFFAOYSA-N
neat0812	ketoprofen	1,4-dioxane	DKYWVDODHFEZIM-UHFFFAOYSA-N	RYHBNJHYFVUHQT-UHFFFAOYSA-N	5	1.47157	-0.718967	2021-Soto10.1021acs.oprd.1c00156	DKYWVDODHFEZIM-UHFFFAOYSA-N+RYHBNJHYFVUHQT-UHFFFAOYSA-N
neat0813	ketoprofen	1,4-dioxane	DKYWVDODHFEZIM-UHFFFAOYSA-N	RYHBNJHYFVUHQT-UHFFFAOYSA-N	10	1.4025	-0.682982	2021-Soto10.1021acs.oprd.1c00156	DKYWVDODHFEZIM-UHFFFAOYSA-N+RYHBNJHYFVUHQT-UHFFFAOYSA-N
neat0814	ketoprofen	1,4-dioxane	DKYWVDODHFEZIM-UHFFFAOYSA-N	RYHBNJHYFVUHQT-UHFFFAOYSA-N	15	1.33174	-0.649752	2021-Soto10.1021acs.oprd.1c00156	DKYWVDODHFEZIM-UHFFFAOYSA-N+RYHBNJHYFVUHQT-UHFFFAOYSA-N
neat0815	ketoprofen	1,4-dioxane	DKYWVDODHFEZIM-UHFFFAOYSA-N	RYHBNJHYFVUHQT-UHFFFAOYSA-N	20	1.25935	-0.618885	2021-Soto10.1021acs.oprd.1c00156	DKYWVDODHFEZIM-UHFFFAOYSA-N+RYHBNJHYFVUHQT-UHFFFAOYSA-N
neat0816	ketoprofen	1,4-dioxane	DKYWVDODHFEZIM-UHFFFAOYSA-N	RYHBNJHYFVUHQT-UHFFFAOYSA-N	25	1.18534	-0.590067	2021-Soto10.1021acs.oprd.1c00156	DKYWVDODHFEZIM-UHFFFAOYSA-N+RYHBNJHYFVUHQT-UHFFFAOYSA-N
neat0817	ketoprofen	1,4-dioxane	DKYWVDODHFEZIM-UHFFFAOYSA-N	RYHBNJHYFVUHQT-UHFFFAOYSA-N	30	1.10974	-0.563043	2021-Soto10.1021acs.oprd.1c00156	DKYWVDODHFEZIM-UHFFFAOYSA-N+RYHBNJHYFVUHQT-UHFFFAOYSA-N
neat0818	ketoprofen	toluene	DKYWVDODHFEZIM-UHFFFAOYSA-N	YXFVVABEGXRONW-UHFFFAOYSA-N	0	1.53895	-2.22185	2020-Soto-10.1016j.ijpharm.2020.119686	DKYWVDODHFEZIM-UHFFFAOYSA-N+YXFVVABEGXRONW-UHFFFAOYSA-N
neat0819	ketoprofen	toluene	DKYWVDODHFEZIM-UHFFFAOYSA-N	YXFVVABEGXRONW-UHFFFAOYSA-N	5	1.47157	-2.11805	2020-Soto-10.1016j.ijpharm.2020.119686	DKYWVDODHFEZIM-UHFFFAOYSA-N+YXFVVABEGXRONW-UHFFFAOYSA-N
neat0820	ketoprofen	toluene	DKYWVDODHFEZIM-UHFFFAOYSA-N	YXFVVABEGXRONW-UHFFFAOYSA-N	10	1.4025	-1.97062	2020-Soto-10.1016j.ijpharm.2020.119686	DKYWVDODHFEZIM-UHFFFAOYSA-N+YXFVVABEGXRONW-UHFFFAOYSA-N
neat0821	ketoprofen	toluene	DKYWVDODHFEZIM-UHFFFAOYSA-N	YXFVVABEGXRONW-UHFFFAOYSA-N	15	1.33174	-1.86967	2020-Soto-10.1016j.ijpharm.2020.119686	DKYWVDODHFEZIM-UHFFFAOYSA-N+YXFVVABEGXRONW-UHFFFAOYSA-N
neat0822	ketoprofen	toluene	DKYWVDODHFEZIM-UHFFFAOYSA-N	YXFVVABEGXRONW-UHFFFAOYSA-N	20	1.25935	-1.73283	2020-Soto-10.1016j.ijpharm.2020.119686	DKYWVDODHFEZIM-UHFFFAOYSA-N+YXFVVABEGXRONW-UHFFFAOYSA-N
neat0823	ketoprofen	toluene	DKYWVDODHFEZIM-UHFFFAOYSA-N	YXFVVABEGXRONW-UHFFFAOYSA-N	25	1.18534	-1.59517	2020-Soto-10.1016j.ijpharm.2020.119686	DKYWVDODHFEZIM-UHFFFAOYSA-N+YXFVVABEGXRONW-UHFFFAOYSA-N
neat0824	ketoprofen	toluene	DKYWVDODHFEZIM-UHFFFAOYSA-N	YXFVVABEGXRONW-UHFFFAOYSA-N	30	1.10974	-1.46852	2020-Soto-10.1016j.ijpharm.2020.119686	DKYWVDODHFEZIM-UHFFFAOYSA-N+YXFVVABEGXRONW-UHFFFAOYSA-N
neat0825	ketoprofen	toluene	DKYWVDODHFEZIM-UHFFFAOYSA-N	YXFVVABEGXRONW-UHFFFAOYSA-N	5	1.47157	-2.14267	2021-Soto10.1021acs.oprd.1c00156	DKYWVDODHFEZIM-UHFFFAOYSA-N+YXFVVABEGXRONW-UHFFFAOYSA-N
neat0826	ketoprofen	toluene	DKYWVDODHFEZIM-UHFFFAOYSA-N	YXFVVABEGXRONW-UHFFFAOYSA-N	10	1.4025	-1.99568	2021-Soto10.1021acs.oprd.1c00156	DKYWVDODHFEZIM-UHFFFAOYSA-N+YXFVVABEGXRONW-UHFFFAOYSA-N
neat0827	ketoprofen	toluene	DKYWVDODHFEZIM-UHFFFAOYSA-N	YXFVVABEGXRONW-UHFFFAOYSA-N	15	1.33174	-1.85699	2021-Soto10.1021acs.oprd.1c00156	DKYWVDODHFEZIM-UHFFFAOYSA-N+YXFVVABEGXRONW-UHFFFAOYSA-N
neat0828	ketoprofen	toluene	DKYWVDODHFEZIM-UHFFFAOYSA-N	YXFVVABEGXRONW-UHFFFAOYSA-N	20	1.25935	-1.75203	2021-Soto10.1021acs.oprd.1c00156	DKYWVDODHFEZIM-UHFFFAOYSA-N+YXFVVABEGXRONW-UHFFFAOYSA-N
neat0829	ketoprofen	toluene	DKYWVDODHFEZIM-UHFFFAOYSA-N	YXFVVABEGXRONW-UHFFFAOYSA-N	25	1.18534	-1.62342	2021-Soto10.1021acs.oprd.1c00156	DKYWVDODHFEZIM-UHFFFAOYSA-N+YXFVVABEGXRONW-UHFFFAOYSA-N
neat0830	ketoprofen	toluene	DKYWVDODHFEZIM-UHFFFAOYSA-N	YXFVVABEGXRONW-UHFFFAOYSA-N	30	1.10974	-1.48945	2021-Soto10.1021acs.oprd.1c00156	DKYWVDODHFEZIM-UHFFFAOYSA-N+YXFVVABEGXRONW-UHFFFAOYSA-N
neat0831	curcumin	ethanol	VFLDPWHFBUODDF-FCXRPNKRSA-N	LFQSCWFLJHTTHZ-UHFFFAOYSA-N	5	3.28526	-3.39083	2019-Shen-10.1016j.jct.2018.11.022	VFLDPWHFBUODDF-FCXRPNKRSA-N+LFQSCWFLJHTTHZ-UHFFFAOYSA-N
neat0832	curcumin	ethanol	VFLDPWHFBUODDF-FCXRPNKRSA-N	LFQSCWFLJHTTHZ-UHFFFAOYSA-N	10	3.22162	-3.30356	2019-Shen-10.1016j.jct.2018.11.022	VFLDPWHFBUODDF-FCXRPNKRSA-N+LFQSCWFLJHTTHZ-UHFFFAOYSA-N
neat0833	curcumin	ethanol	VFLDPWHFBUODDF-FCXRPNKRSA-N	LFQSCWFLJHTTHZ-UHFFFAOYSA-N	15	3.15584	-3.242	2019-Shen-10.1016j.jct.2018.11.022	VFLDPWHFBUODDF-FCXRPNKRSA-N+LFQSCWFLJHTTHZ-UHFFFAOYSA-N
neat0834	curcumin	ethanol	VFLDPWHFBUODDF-FCXRPNKRSA-N	LFQSCWFLJHTTHZ-UHFFFAOYSA-N	20	3.08795	-3.17934	2019-Shen-10.1016j.jct.2018.11.022	VFLDPWHFBUODDF-FCXRPNKRSA-N+LFQSCWFLJHTTHZ-UHFFFAOYSA-N
neat0835	curcumin	ethanol	VFLDPWHFBUODDF-FCXRPNKRSA-N	LFQSCWFLJHTTHZ-UHFFFAOYSA-N	25	3.01798	-3.11407	2019-Shen-10.1016j.jct.2018.11.022	VFLDPWHFBUODDF-FCXRPNKRSA-N+LFQSCWFLJHTTHZ-UHFFFAOYSA-N
neat0836	curcumin	ethanol	VFLDPWHFBUODDF-FCXRPNKRSA-N	LFQSCWFLJHTTHZ-UHFFFAOYSA-N	30	2.94598	-3.05154	2019-Shen-10.1016j.jct.2018.11.022	VFLDPWHFBUODDF-FCXRPNKRSA-N+LFQSCWFLJHTTHZ-UHFFFAOYSA-N
neat0837	curcumin	ethanol	VFLDPWHFBUODDF-FCXRPNKRSA-N	LFQSCWFLJHTTHZ-UHFFFAOYSA-N	35	2.87197	-2.9974	2019-Shen-10.1016j.jct.2018.11.022	VFLDPWHFBUODDF-FCXRPNKRSA-N+LFQSCWFLJHTTHZ-UHFFFAOYSA-N
neat0838	curcumin	ethanol	VFLDPWHFBUODDF-FCXRPNKRSA-N	LFQSCWFLJHTTHZ-UHFFFAOYSA-N	40	2.79598	-2.94654	2019-Shen-10.1016j.jct.2018.11.022	VFLDPWHFBUODDF-FCXRPNKRSA-N+LFQSCWFLJHTTHZ-UHFFFAOYSA-N
neat0839	curcumin	ethanol	VFLDPWHFBUODDF-FCXRPNKRSA-N	LFQSCWFLJHTTHZ-UHFFFAOYSA-N	45	2.71806	-2.89177	2019-Shen-10.1016j.jct.2018.11.022	VFLDPWHFBUODDF-FCXRPNKRSA-N+LFQSCWFLJHTTHZ-UHFFFAOYSA-N
neat0840	curcumin	Ethanol	VFLDPWHFBUODDF-FCXRPNKRSA-N	LFQSCWFLJHTTHZ-UHFFFAOYSA-N	5	3.28526	-3.38722	2021-Cui_MOLLIQ-D-21-00690_recenzowana	VFLDPWHFBUODDF-FCXRPNKRSA-N+LFQSCWFLJHTTHZ-UHFFFAOYSA-N
neat0841	curcumin	Ethanol	VFLDPWHFBUODDF-FCXRPNKRSA-N	LFQSCWFLJHTTHZ-UHFFFAOYSA-N	10	3.22162	-3.31876	2021-Cui_MOLLIQ-D-21-00690_recenzowana	VFLDPWHFBUODDF-FCXRPNKRSA-N+LFQSCWFLJHTTHZ-UHFFFAOYSA-N
neat0842	curcumin	Ethanol	VFLDPWHFBUODDF-FCXRPNKRSA-N	LFQSCWFLJHTTHZ-UHFFFAOYSA-N	15	3.15584	-3.25181	2021-Cui_MOLLIQ-D-21-00690_recenzowana	VFLDPWHFBUODDF-FCXRPNKRSA-N+LFQSCWFLJHTTHZ-UHFFFAOYSA-N
neat0843	curcumin	Ethanol	VFLDPWHFBUODDF-FCXRPNKRSA-N	LFQSCWFLJHTTHZ-UHFFFAOYSA-N	20	3.08795	-3.18709	2021-Cui_MOLLIQ-D-21-00690_recenzowana	VFLDPWHFBUODDF-FCXRPNKRSA-N+LFQSCWFLJHTTHZ-UHFFFAOYSA-N
neat0844	curcumin	Ethanol	VFLDPWHFBUODDF-FCXRPNKRSA-N	LFQSCWFLJHTTHZ-UHFFFAOYSA-N	25	3.01798	-3.12494	2021-Cui_MOLLIQ-D-21-00690_recenzowana	VFLDPWHFBUODDF-FCXRPNKRSA-N+LFQSCWFLJHTTHZ-UHFFFAOYSA-N
neat0845	curcumin	Ethanol	VFLDPWHFBUODDF-FCXRPNKRSA-N	LFQSCWFLJHTTHZ-UHFFFAOYSA-N	30	2.94598	-3.0655	2021-Cui_MOLLIQ-D-21-00690_recenzowana	VFLDPWHFBUODDF-FCXRPNKRSA-N+LFQSCWFLJHTTHZ-UHFFFAOYSA-N
neat0846	curcumin	Ethanol	VFLDPWHFBUODDF-FCXRPNKRSA-N	LFQSCWFLJHTTHZ-UHFFFAOYSA-N	35	2.87197	-3.00877	2021-Cui_MOLLIQ-D-21-00690_recenzowana	VFLDPWHFBUODDF-FCXRPNKRSA-N+LFQSCWFLJHTTHZ-UHFFFAOYSA-N
neat0847	curcumin	Ethanol	VFLDPWHFBUODDF-FCXRPNKRSA-N	LFQSCWFLJHTTHZ-UHFFFAOYSA-N	40	2.79598	-2.95468	2021-Cui_MOLLIQ-D-21-00690_recenzowana	VFLDPWHFBUODDF-FCXRPNKRSA-N+LFQSCWFLJHTTHZ-UHFFFAOYSA-N
neat0848	curcumin	Ethanol	VFLDPWHFBUODDF-FCXRPNKRSA-N	LFQSCWFLJHTTHZ-UHFFFAOYSA-N	45	2.71806	-2.8962	2021-Cui_MOLLIQ-D-21-00690_recenzowana	VFLDPWHFBUODDF-FCXRPNKRSA-N+LFQSCWFLJHTTHZ-UHFFFAOYSA-N
neat0849	curcumin	Ethanol	VFLDPWHFBUODDF-FCXRPNKRSA-N	LFQSCWFLJHTTHZ-UHFFFAOYSA-N	50	2.63822	-2.83863	2021-Cui_MOLLIQ-D-21-00690_recenzowana	VFLDPWHFBUODDF-FCXRPNKRSA-N+LFQSCWFLJHTTHZ-UHFFFAOYSA-N
neat0850	Curcumin	Ethanol	VFLDPWHFBUODDF-FCXRPNKRSA-N	LFQSCWFLJHTTHZ-UHFFFAOYSA-N	10	3.22162	-3.28823	2015-Liu-10.1002jps.24463	VFLDPWHFBUODDF-FCXRPNKRSA-N+LFQSCWFLJHTTHZ-UHFFFAOYSA-N
neat0851	Curcumin	Ethanol	VFLDPWHFBUODDF-FCXRPNKRSA-N	LFQSCWFLJHTTHZ-UHFFFAOYSA-N	15	3.15584	-3.26967	2015-Liu-10.1002jps.24463	VFLDPWHFBUODDF-FCXRPNKRSA-N+LFQSCWFLJHTTHZ-UHFFFAOYSA-N
neat0852	Curcumin	Ethanol	VFLDPWHFBUODDF-FCXRPNKRSA-N	LFQSCWFLJHTTHZ-UHFFFAOYSA-N	20	3.08795	-3.2042	2015-Liu-10.1002jps.24463	VFLDPWHFBUODDF-FCXRPNKRSA-N+LFQSCWFLJHTTHZ-UHFFFAOYSA-N
neat0853	Curcumin	Ethanol	VFLDPWHFBUODDF-FCXRPNKRSA-N	LFQSCWFLJHTTHZ-UHFFFAOYSA-N	25	3.01798	-3.12363	2015-Liu-10.1002jps.24463	VFLDPWHFBUODDF-FCXRPNKRSA-N+LFQSCWFLJHTTHZ-UHFFFAOYSA-N
neat0854	Curcumin	Ethanol	VFLDPWHFBUODDF-FCXRPNKRSA-N	LFQSCWFLJHTTHZ-UHFFFAOYSA-N	30	2.94598	-3.07719	2015-Liu-10.1002jps.24463	VFLDPWHFBUODDF-FCXRPNKRSA-N+LFQSCWFLJHTTHZ-UHFFFAOYSA-N
neat0855	Curcumin	Ethanol	VFLDPWHFBUODDF-FCXRPNKRSA-N	LFQSCWFLJHTTHZ-UHFFFAOYSA-N	35	2.87197	-3.0225	2015-Liu-10.1002jps.24463	VFLDPWHFBUODDF-FCXRPNKRSA-N+LFQSCWFLJHTTHZ-UHFFFAOYSA-N
neat0856	Curcumin	Ethanol	VFLDPWHFBUODDF-FCXRPNKRSA-N	LFQSCWFLJHTTHZ-UHFFFAOYSA-N	40	2.79598	-2.94435	2015-Liu-10.1002jps.24463	VFLDPWHFBUODDF-FCXRPNKRSA-N+LFQSCWFLJHTTHZ-UHFFFAOYSA-N
neat0857	Curcumin	Ethanol	VFLDPWHFBUODDF-FCXRPNKRSA-N	LFQSCWFLJHTTHZ-UHFFFAOYSA-N	45	2.71806	-2.87006	2015-Liu-10.1002jps.24463	VFLDPWHFBUODDF-FCXRPNKRSA-N+LFQSCWFLJHTTHZ-UHFFFAOYSA-N
neat0858	Curcumin	Ethanol	VFLDPWHFBUODDF-FCXRPNKRSA-N	LFQSCWFLJHTTHZ-UHFFFAOYSA-N	50	2.63822	-2.82437	2015-Liu-10.1002jps.24463	VFLDPWHFBUODDF-FCXRPNKRSA-N+LFQSCWFLJHTTHZ-UHFFFAOYSA-N
neat0859	Curcumin	Ethanol	VFLDPWHFBUODDF-FCXRPNKRSA-N	LFQSCWFLJHTTHZ-UHFFFAOYSA-N	10	3.22162	-3.26465	2015-Liu-10.1002jps.24463	VFLDPWHFBUODDF-FCXRPNKRSA-N+LFQSCWFLJHTTHZ-UHFFFAOYSA-N
neat0860	Curcumin	Ethanol	VFLDPWHFBUODDF-FCXRPNKRSA-N	LFQSCWFLJHTTHZ-UHFFFAOYSA-N	15	3.15584	-3.20944	2015-Liu-10.1002jps.24463	VFLDPWHFBUODDF-FCXRPNKRSA-N+LFQSCWFLJHTTHZ-UHFFFAOYSA-N
neat0861	Curcumin	Ethanol	VFLDPWHFBUODDF-FCXRPNKRSA-N	LFQSCWFLJHTTHZ-UHFFFAOYSA-N	20	3.08795	-3.15579	2015-Liu-10.1002jps.24463	VFLDPWHFBUODDF-FCXRPNKRSA-N+LFQSCWFLJHTTHZ-UHFFFAOYSA-N
neat0862	Curcumin	Ethanol	VFLDPWHFBUODDF-FCXRPNKRSA-N	LFQSCWFLJHTTHZ-UHFFFAOYSA-N	25	3.01798	-3.09168	2015-Liu-10.1002jps.24463	VFLDPWHFBUODDF-FCXRPNKRSA-N+LFQSCWFLJHTTHZ-UHFFFAOYSA-N
neat0863	Curcumin	Ethanol	VFLDPWHFBUODDF-FCXRPNKRSA-N	LFQSCWFLJHTTHZ-UHFFFAOYSA-N	30	2.94598	-2.99486	2015-Liu-10.1002jps.24463	VFLDPWHFBUODDF-FCXRPNKRSA-N+LFQSCWFLJHTTHZ-UHFFFAOYSA-N
neat0864	Curcumin	Ethanol	VFLDPWHFBUODDF-FCXRPNKRSA-N	LFQSCWFLJHTTHZ-UHFFFAOYSA-N	35	2.87197	-2.90344	2015-Liu-10.1002jps.24463	VFLDPWHFBUODDF-FCXRPNKRSA-N+LFQSCWFLJHTTHZ-UHFFFAOYSA-N
neat0865	curcumin	water	VFLDPWHFBUODDF-FCXRPNKRSA-N	XLYOFNOQVPJJNP-UHFFFAOYSA-N	5	3.28526	-8.07899	2019-Shen-10.1016j.jct.2018.11.022	VFLDPWHFBUODDF-FCXRPNKRSA-N+XLYOFNOQVPJJNP-UHFFFAOYSA-N
neat0866	curcumin	water	VFLDPWHFBUODDF-FCXRPNKRSA-N	XLYOFNOQVPJJNP-UHFFFAOYSA-N	10	3.22162	-7.93704	2019-Shen-10.1016j.jct.2018.11.022	VFLDPWHFBUODDF-FCXRPNKRSA-N+XLYOFNOQVPJJNP-UHFFFAOYSA-N
neat0867	curcumin	water	VFLDPWHFBUODDF-FCXRPNKRSA-N	XLYOFNOQVPJJNP-UHFFFAOYSA-N	15	3.15584	-7.79915	2019-Shen-10.1016j.jct.2018.11.022	VFLDPWHFBUODDF-FCXRPNKRSA-N+XLYOFNOQVPJJNP-UHFFFAOYSA-N
neat0868	curcumin	water	VFLDPWHFBUODDF-FCXRPNKRSA-N	XLYOFNOQVPJJNP-UHFFFAOYSA-N	20	3.08795	-7.66797	2019-Shen-10.1016j.jct.2018.11.022	VFLDPWHFBUODDF-FCXRPNKRSA-N+XLYOFNOQVPJJNP-UHFFFAOYSA-N
neat0869	curcumin	water	VFLDPWHFBUODDF-FCXRPNKRSA-N	XLYOFNOQVPJJNP-UHFFFAOYSA-N	25	3.01798	-7.53136	2019-Shen-10.1016j.jct.2018.11.022	VFLDPWHFBUODDF-FCXRPNKRSA-N+XLYOFNOQVPJJNP-UHFFFAOYSA-N
neat0870	curcumin	water	VFLDPWHFBUODDF-FCXRPNKRSA-N	XLYOFNOQVPJJNP-UHFFFAOYSA-N	30	2.94598	-7.39459	2019-Shen-10.1016j.jct.2018.11.022	VFLDPWHFBUODDF-FCXRPNKRSA-N+XLYOFNOQVPJJNP-UHFFFAOYSA-N
neat0871	curcumin	water	VFLDPWHFBUODDF-FCXRPNKRSA-N	XLYOFNOQVPJJNP-UHFFFAOYSA-N	35	2.87197	-7.26954	2019-Shen-10.1016j.jct.2018.11.022	VFLDPWHFBUODDF-FCXRPNKRSA-N+XLYOFNOQVPJJNP-UHFFFAOYSA-N
neat0872	curcumin	water	VFLDPWHFBUODDF-FCXRPNKRSA-N	XLYOFNOQVPJJNP-UHFFFAOYSA-N	40	2.79598	-7.15113	2019-Shen-10.1016j.jct.2018.11.022	VFLDPWHFBUODDF-FCXRPNKRSA-N+XLYOFNOQVPJJNP-UHFFFAOYSA-N
neat0873	curcumin	water	VFLDPWHFBUODDF-FCXRPNKRSA-N	XLYOFNOQVPJJNP-UHFFFAOYSA-N	45	2.71806	-7.03063	2019-Shen-10.1016j.jct.2018.11.022	VFLDPWHFBUODDF-FCXRPNKRSA-N+XLYOFNOQVPJJNP-UHFFFAOYSA-N
neat0874	curcumin	n-propanol	VFLDPWHFBUODDF-FCXRPNKRSA-N	BDERNNFJNOPAEC-UHFFFAOYSA-N	5	3.28526	-2.63846	2019-Shen-10.1016j.jct.2018.11.022	VFLDPWHFBUODDF-FCXRPNKRSA-N+BDERNNFJNOPAEC-UHFFFAOYSA-N
neat0875	curcumin	n-propanol	VFLDPWHFBUODDF-FCXRPNKRSA-N	BDERNNFJNOPAEC-UHFFFAOYSA-N	10	3.22162	-2.58486	2019-Shen-10.1016j.jct.2018.11.022	VFLDPWHFBUODDF-FCXRPNKRSA-N+BDERNNFJNOPAEC-UHFFFAOYSA-N
neat0876	curcumin	n-propanol	VFLDPWHFBUODDF-FCXRPNKRSA-N	BDERNNFJNOPAEC-UHFFFAOYSA-N	15	3.15584	-2.53566	2019-Shen-10.1016j.jct.2018.11.022	VFLDPWHFBUODDF-FCXRPNKRSA-N+BDERNNFJNOPAEC-UHFFFAOYSA-N
neat0877	curcumin	n-propanol	VFLDPWHFBUODDF-FCXRPNKRSA-N	BDERNNFJNOPAEC-UHFFFAOYSA-N	20	3.08795	-2.48758	2019-Shen-10.1016j.jct.2018.11.022	VFLDPWHFBUODDF-FCXRPNKRSA-N+BDERNNFJNOPAEC-UHFFFAOYSA-N
neat0878	curcumin	n-propanol	VFLDPWHFBUODDF-FCXRPNKRSA-N	BDERNNFJNOPAEC-UHFFFAOYSA-N	25	3.01798	-2.44418	2019-Shen-10.1016j.jct.2018.11.022	VFLDPWHFBUODDF-FCXRPNKRSA-N+BDERNNFJNOPAEC-UHFFFAOYSA-N
neat0879	curcumin	n-propanol	VFLDPWHFBUODDF-FCXRPNKRSA-N	BDERNNFJNOPAEC-UHFFFAOYSA-N	30	2.94598	-2.39642	2019-Shen-10.1016j.jct.2018.11.022	VFLDPWHFBUODDF-FCXRPNKRSA-N+BDERNNFJNOPAEC-UHFFFAOYSA-N
neat0880	curcumin	n-propanol	VFLDPWHFBUODDF-FCXRPNKRSA-N	BDERNNFJNOPAEC-UHFFFAOYSA-N	35	2.87197	-2.35962	2019-Shen-10.1016j.jct.2018.11.022	VFLDPWHFBUODDF-FCXRPNKRSA-N+BDERNNFJNOPAEC-UHFFFAOYSA-N
neat0881	curcumin	n-propanol	VFLDPWHFBUODDF-FCXRPNKRSA-N	BDERNNFJNOPAEC-UHFFFAOYSA-N	40	2.79598	-2.31489	2019-Shen-10.1016j.jct.2018.11.022	VFLDPWHFBUODDF-FCXRPNKRSA-N+BDERNNFJNOPAEC-UHFFFAOYSA-N
neat0882	curcumin	n-propanol	VFLDPWHFBUODDF-FCXRPNKRSA-N	BDERNNFJNOPAEC-UHFFFAOYSA-N	45	2.71806	-2.27918	2019-Shen-10.1016j.jct.2018.11.022	VFLDPWHFBUODDF-FCXRPNKRSA-N+BDERNNFJNOPAEC-UHFFFAOYSA-N
neat0883	curcumin	isopropanol	VFLDPWHFBUODDF-FCXRPNKRSA-N	KFZMGEQAYNKOFK-UHFFFAOYSA-N	5	3.28526	-2.83594	2019-Shen-10.1016j.jct.2018.11.022	VFLDPWHFBUODDF-FCXRPNKRSA-N+KFZMGEQAYNKOFK-UHFFFAOYSA-N
neat0884	curcumin	isopropanol	VFLDPWHFBUODDF-FCXRPNKRSA-N	KFZMGEQAYNKOFK-UHFFFAOYSA-N	10	3.22162	-2.77057	2019-Shen-10.1016j.jct.2018.11.022	VFLDPWHFBUODDF-FCXRPNKRSA-N+KFZMGEQAYNKOFK-UHFFFAOYSA-N
neat0885	curcumin	isopropanol	VFLDPWHFBUODDF-FCXRPNKRSA-N	KFZMGEQAYNKOFK-UHFFFAOYSA-N	15	3.15584	-2.71242	2019-Shen-10.1016j.jct.2018.11.022	VFLDPWHFBUODDF-FCXRPNKRSA-N+KFZMGEQAYNKOFK-UHFFFAOYSA-N
neat0886	curcumin	isopropanol	VFLDPWHFBUODDF-FCXRPNKRSA-N	KFZMGEQAYNKOFK-UHFFFAOYSA-N	20	3.08795	-2.65896	2019-Shen-10.1016j.jct.2018.11.022	VFLDPWHFBUODDF-FCXRPNKRSA-N+KFZMGEQAYNKOFK-UHFFFAOYSA-N
neat0887	curcumin	isopropanol	VFLDPWHFBUODDF-FCXRPNKRSA-N	KFZMGEQAYNKOFK-UHFFFAOYSA-N	25	3.01798	-2.59825	2019-Shen-10.1016j.jct.2018.11.022	VFLDPWHFBUODDF-FCXRPNKRSA-N+KFZMGEQAYNKOFK-UHFFFAOYSA-N
neat0888	curcumin	isopropanol	VFLDPWHFBUODDF-FCXRPNKRSA-N	KFZMGEQAYNKOFK-UHFFFAOYSA-N	30	2.94598	-2.54714	2019-Shen-10.1016j.jct.2018.11.022	VFLDPWHFBUODDF-FCXRPNKRSA-N+KFZMGEQAYNKOFK-UHFFFAOYSA-N
neat0889	curcumin	isopropanol	VFLDPWHFBUODDF-FCXRPNKRSA-N	KFZMGEQAYNKOFK-UHFFFAOYSA-N	35	2.87197	-2.49867	2019-Shen-10.1016j.jct.2018.11.022	VFLDPWHFBUODDF-FCXRPNKRSA-N+KFZMGEQAYNKOFK-UHFFFAOYSA-N
neat0890	curcumin	isopropanol	VFLDPWHFBUODDF-FCXRPNKRSA-N	KFZMGEQAYNKOFK-UHFFFAOYSA-N	40	2.79598	-2.4477	2019-Shen-10.1016j.jct.2018.11.022	VFLDPWHFBUODDF-FCXRPNKRSA-N+KFZMGEQAYNKOFK-UHFFFAOYSA-N
neat0891	curcumin	isopropanol	VFLDPWHFBUODDF-FCXRPNKRSA-N	KFZMGEQAYNKOFK-UHFFFAOYSA-N	45	2.71806	-2.39805	2019-Shen-10.1016j.jct.2018.11.022	VFLDPWHFBUODDF-FCXRPNKRSA-N+KFZMGEQAYNKOFK-UHFFFAOYSA-N
neat0892	curcumin	Isopropanol	VFLDPWHFBUODDF-FCXRPNKRSA-N	KFZMGEQAYNKOFK-UHFFFAOYSA-N	5	3.28526	-2.80688	2021-Cui_MOLLIQ-D-21-00690_recenzowana	VFLDPWHFBUODDF-FCXRPNKRSA-N+KFZMGEQAYNKOFK-UHFFFAOYSA-N
neat0893	curcumin	Isopropanol	VFLDPWHFBUODDF-FCXRPNKRSA-N	KFZMGEQAYNKOFK-UHFFFAOYSA-N	10	3.22162	-2.75203	2021-Cui_MOLLIQ-D-21-00690_recenzowana	VFLDPWHFBUODDF-FCXRPNKRSA-N+KFZMGEQAYNKOFK-UHFFFAOYSA-N
neat0894	curcumin	Isopropanol	VFLDPWHFBUODDF-FCXRPNKRSA-N	KFZMGEQAYNKOFK-UHFFFAOYSA-N	15	3.15584	-2.69897	2021-Cui_MOLLIQ-D-21-00690_recenzowana	VFLDPWHFBUODDF-FCXRPNKRSA-N+KFZMGEQAYNKOFK-UHFFFAOYSA-N
neat0895	curcumin	Isopropanol	VFLDPWHFBUODDF-FCXRPNKRSA-N	KFZMGEQAYNKOFK-UHFFFAOYSA-N	20	3.08795	-2.64589	2021-Cui_MOLLIQ-D-21-00690_recenzowana	VFLDPWHFBUODDF-FCXRPNKRSA-N+KFZMGEQAYNKOFK-UHFFFAOYSA-N
neat0896	curcumin	Isopropanol	VFLDPWHFBUODDF-FCXRPNKRSA-N	KFZMGEQAYNKOFK-UHFFFAOYSA-N	25	3.01798	-2.59517	2021-Cui_MOLLIQ-D-21-00690_recenzowana	VFLDPWHFBUODDF-FCXRPNKRSA-N+KFZMGEQAYNKOFK-UHFFFAOYSA-N
neat0897	curcumin	Isopropanol	VFLDPWHFBUODDF-FCXRPNKRSA-N	KFZMGEQAYNKOFK-UHFFFAOYSA-N	30	2.94598	-2.54516	2021-Cui_MOLLIQ-D-21-00690_recenzowana	VFLDPWHFBUODDF-FCXRPNKRSA-N+KFZMGEQAYNKOFK-UHFFFAOYSA-N
neat0898	curcumin	Isopropanol	VFLDPWHFBUODDF-FCXRPNKRSA-N	KFZMGEQAYNKOFK-UHFFFAOYSA-N	35	2.87197	-2.49621	2021-Cui_MOLLIQ-D-21-00690_recenzowana	VFLDPWHFBUODDF-FCXRPNKRSA-N+KFZMGEQAYNKOFK-UHFFFAOYSA-N
neat0899	curcumin	Isopropanol	VFLDPWHFBUODDF-FCXRPNKRSA-N	KFZMGEQAYNKOFK-UHFFFAOYSA-N	40	2.79598	-2.44855	2021-Cui_MOLLIQ-D-21-00690_recenzowana	VFLDPWHFBUODDF-FCXRPNKRSA-N+KFZMGEQAYNKOFK-UHFFFAOYSA-N
neat0900	curcumin	Isopropanol	VFLDPWHFBUODDF-FCXRPNKRSA-N	KFZMGEQAYNKOFK-UHFFFAOYSA-N	45	2.71806	-2.40012	2021-Cui_MOLLIQ-D-21-00690_recenzowana	VFLDPWHFBUODDF-FCXRPNKRSA-N+KFZMGEQAYNKOFK-UHFFFAOYSA-N
neat0901	curcumin	Isopropanol	VFLDPWHFBUODDF-FCXRPNKRSA-N	KFZMGEQAYNKOFK-UHFFFAOYSA-N	50	2.63822	-2.35262	2021-Cui_MOLLIQ-D-21-00690_recenzowana	VFLDPWHFBUODDF-FCXRPNKRSA-N+KFZMGEQAYNKOFK-UHFFFAOYSA-N
neat0902	curcumin	propylene glycol	VFLDPWHFBUODDF-FCXRPNKRSA-N	DNIAPMSPPWPWGF-UHFFFAOYSA-N	5	3.28526	-3.14575	2019-Shen-10.1016j.jct.2018.11.022	VFLDPWHFBUODDF-FCXRPNKRSA-N+DNIAPMSPPWPWGF-UHFFFAOYSA-N
neat0903	curcumin	propylene glycol	VFLDPWHFBUODDF-FCXRPNKRSA-N	DNIAPMSPPWPWGF-UHFFFAOYSA-N	10	3.22162	-3.08255	2019-Shen-10.1016j.jct.2018.11.022	VFLDPWHFBUODDF-FCXRPNKRSA-N+DNIAPMSPPWPWGF-UHFFFAOYSA-N
neat0904	curcumin	propylene glycol	VFLDPWHFBUODDF-FCXRPNKRSA-N	DNIAPMSPPWPWGF-UHFFFAOYSA-N	15	3.15584	-3.01453	2019-Shen-10.1016j.jct.2018.11.022	VFLDPWHFBUODDF-FCXRPNKRSA-N+DNIAPMSPPWPWGF-UHFFFAOYSA-N
neat0905	curcumin	propylene glycol	VFLDPWHFBUODDF-FCXRPNKRSA-N	DNIAPMSPPWPWGF-UHFFFAOYSA-N	20	3.08795	-2.96019	2019-Shen-10.1016j.jct.2018.11.022	VFLDPWHFBUODDF-FCXRPNKRSA-N+DNIAPMSPPWPWGF-UHFFFAOYSA-N
neat0906	curcumin	propylene glycol	VFLDPWHFBUODDF-FCXRPNKRSA-N	DNIAPMSPPWPWGF-UHFFFAOYSA-N	25	3.01798	-2.90032	2019-Shen-10.1016j.jct.2018.11.022	VFLDPWHFBUODDF-FCXRPNKRSA-N+DNIAPMSPPWPWGF-UHFFFAOYSA-N
neat0907	curcumin	propylene glycol	VFLDPWHFBUODDF-FCXRPNKRSA-N	DNIAPMSPPWPWGF-UHFFFAOYSA-N	30	2.94598	-2.84375	2019-Shen-10.1016j.jct.2018.11.022	VFLDPWHFBUODDF-FCXRPNKRSA-N+DNIAPMSPPWPWGF-UHFFFAOYSA-N
neat0908	curcumin	propylene glycol	VFLDPWHFBUODDF-FCXRPNKRSA-N	DNIAPMSPPWPWGF-UHFFFAOYSA-N	35	2.87197	-2.79317	2019-Shen-10.1016j.jct.2018.11.022	VFLDPWHFBUODDF-FCXRPNKRSA-N+DNIAPMSPPWPWGF-UHFFFAOYSA-N
neat0909	curcumin	propylene glycol	VFLDPWHFBUODDF-FCXRPNKRSA-N	DNIAPMSPPWPWGF-UHFFFAOYSA-N	40	2.79598	-2.73921	2019-Shen-10.1016j.jct.2018.11.022	VFLDPWHFBUODDF-FCXRPNKRSA-N+DNIAPMSPPWPWGF-UHFFFAOYSA-N
neat0910	curcumin	propylene glycol	VFLDPWHFBUODDF-FCXRPNKRSA-N	DNIAPMSPPWPWGF-UHFFFAOYSA-N	45	2.71806	-2.68677	2019-Shen-10.1016j.jct.2018.11.022	VFLDPWHFBUODDF-FCXRPNKRSA-N+DNIAPMSPPWPWGF-UHFFFAOYSA-N
neat0911	Curcumin	ethyl acetate	VFLDPWHFBUODDF-FCXRPNKRSA-N	XEKOWRVHYACXOJ-UHFFFAOYSA-N	10	3.22162	-2.57712	2015-Liu-10.1002jps.24463	VFLDPWHFBUODDF-FCXRPNKRSA-N+XEKOWRVHYACXOJ-UHFFFAOYSA-N
neat0912	Curcumin	ethyl acetate	VFLDPWHFBUODDF-FCXRPNKRSA-N	XEKOWRVHYACXOJ-UHFFFAOYSA-N	15	3.15584	-2.53126	2015-Liu-10.1002jps.24463	VFLDPWHFBUODDF-FCXRPNKRSA-N+XEKOWRVHYACXOJ-UHFFFAOYSA-N
neat0913	Curcumin	ethyl acetate	VFLDPWHFBUODDF-FCXRPNKRSA-N	XEKOWRVHYACXOJ-UHFFFAOYSA-N	20	3.08795	-2.49882	2015-Liu-10.1002jps.24463	VFLDPWHFBUODDF-FCXRPNKRSA-N+XEKOWRVHYACXOJ-UHFFFAOYSA-N
neat0914	Curcumin	ethyl acetate	VFLDPWHFBUODDF-FCXRPNKRSA-N	XEKOWRVHYACXOJ-UHFFFAOYSA-N	25	3.01798	-2.45403	2015-Liu-10.1002jps.24463	VFLDPWHFBUODDF-FCXRPNKRSA-N+XEKOWRVHYACXOJ-UHFFFAOYSA-N
neat0915	Curcumin	ethyl acetate	VFLDPWHFBUODDF-FCXRPNKRSA-N	XEKOWRVHYACXOJ-UHFFFAOYSA-N	30	2.94598	-2.39516	2015-Liu-10.1002jps.24463	VFLDPWHFBUODDF-FCXRPNKRSA-N+XEKOWRVHYACXOJ-UHFFFAOYSA-N
neat0916	Curcumin	ethyl acetate	VFLDPWHFBUODDF-FCXRPNKRSA-N	XEKOWRVHYACXOJ-UHFFFAOYSA-N	35	2.87197	-2.32668	2015-Liu-10.1002jps.24463	VFLDPWHFBUODDF-FCXRPNKRSA-N+XEKOWRVHYACXOJ-UHFFFAOYSA-N
neat0917	Curcumin	ethyl acetate	VFLDPWHFBUODDF-FCXRPNKRSA-N	XEKOWRVHYACXOJ-UHFFFAOYSA-N	40	2.79598	-2.2851	2015-Liu-10.1002jps.24463	VFLDPWHFBUODDF-FCXRPNKRSA-N+XEKOWRVHYACXOJ-UHFFFAOYSA-N
neat0918	Curcumin	ethyl acetate	VFLDPWHFBUODDF-FCXRPNKRSA-N	XEKOWRVHYACXOJ-UHFFFAOYSA-N	45	2.71806	-2.25821	2015-Liu-10.1002jps.24463	VFLDPWHFBUODDF-FCXRPNKRSA-N+XEKOWRVHYACXOJ-UHFFFAOYSA-N
neat0919	Curcumin	ethyl acetate	VFLDPWHFBUODDF-FCXRPNKRSA-N	XEKOWRVHYACXOJ-UHFFFAOYSA-N	50	2.63822	-2.14728	2015-Liu-10.1002jps.24463	VFLDPWHFBUODDF-FCXRPNKRSA-N+XEKOWRVHYACXOJ-UHFFFAOYSA-N
neat0920	curcumin	Ethyl acetate	VFLDPWHFBUODDF-FCXRPNKRSA-N	XEKOWRVHYACXOJ-UHFFFAOYSA-N	5	3.28526	-2.75449	2021-Cui_MOLLIQ-D-21-00690	VFLDPWHFBUODDF-FCXRPNKRSA-N+XEKOWRVHYACXOJ-UHFFFAOYSA-N
neat0921	curcumin	Ethyl acetate	VFLDPWHFBUODDF-FCXRPNKRSA-N	XEKOWRVHYACXOJ-UHFFFAOYSA-N	10	3.22162	-2.70115	2021-Cui_MOLLIQ-D-21-00690	VFLDPWHFBUODDF-FCXRPNKRSA-N+XEKOWRVHYACXOJ-UHFFFAOYSA-N
neat0922	curcumin	Ethyl acetate	VFLDPWHFBUODDF-FCXRPNKRSA-N	XEKOWRVHYACXOJ-UHFFFAOYSA-N	15	3.15584	-2.64397	2021-Cui_MOLLIQ-D-21-00690	VFLDPWHFBUODDF-FCXRPNKRSA-N+XEKOWRVHYACXOJ-UHFFFAOYSA-N
neat0923	curcumin	Ethyl acetate	VFLDPWHFBUODDF-FCXRPNKRSA-N	XEKOWRVHYACXOJ-UHFFFAOYSA-N	20	3.08795	-2.59688	2021-Cui_MOLLIQ-D-21-00690	VFLDPWHFBUODDF-FCXRPNKRSA-N+XEKOWRVHYACXOJ-UHFFFAOYSA-N
neat0924	curcumin	Ethyl acetate	VFLDPWHFBUODDF-FCXRPNKRSA-N	XEKOWRVHYACXOJ-UHFFFAOYSA-N	25	3.01798	-2.54516	2021-Cui_MOLLIQ-D-21-00690	VFLDPWHFBUODDF-FCXRPNKRSA-N+XEKOWRVHYACXOJ-UHFFFAOYSA-N
neat0925	curcumin	Ethyl acetate	VFLDPWHFBUODDF-FCXRPNKRSA-N	XEKOWRVHYACXOJ-UHFFFAOYSA-N	30	2.94598	-2.49621	2021-Cui_MOLLIQ-D-21-00690	VFLDPWHFBUODDF-FCXRPNKRSA-N+XEKOWRVHYACXOJ-UHFFFAOYSA-N
neat0926	curcumin	Ethyl acetate	VFLDPWHFBUODDF-FCXRPNKRSA-N	XEKOWRVHYACXOJ-UHFFFAOYSA-N	35	2.87197	-2.44733	2021-Cui_MOLLIQ-D-21-00690	VFLDPWHFBUODDF-FCXRPNKRSA-N+XEKOWRVHYACXOJ-UHFFFAOYSA-N
neat0927	curcumin	Ethyl acetate	VFLDPWHFBUODDF-FCXRPNKRSA-N	XEKOWRVHYACXOJ-UHFFFAOYSA-N	40	2.79598	-2.39903	2021-Cui_MOLLIQ-D-21-00690	VFLDPWHFBUODDF-FCXRPNKRSA-N+XEKOWRVHYACXOJ-UHFFFAOYSA-N
neat0928	curcumin	Ethyl acetate	VFLDPWHFBUODDF-FCXRPNKRSA-N	XEKOWRVHYACXOJ-UHFFFAOYSA-N	45	2.71806	-2.34969	2021-Cui_MOLLIQ-D-21-00690	VFLDPWHFBUODDF-FCXRPNKRSA-N+XEKOWRVHYACXOJ-UHFFFAOYSA-N
neat0929	curcumin	Ethyl acetate	VFLDPWHFBUODDF-FCXRPNKRSA-N	XEKOWRVHYACXOJ-UHFFFAOYSA-N	50	2.63822	-2.30016	2021-Cui_MOLLIQ-D-21-00690	VFLDPWHFBUODDF-FCXRPNKRSA-N+XEKOWRVHYACXOJ-UHFFFAOYSA-N
neat0930	curcumin	Dimethyl sulfoxide	VFLDPWHFBUODDF-FCXRPNKRSA-N	IAZDPXIOMUYVGZ-UHFFFAOYSA-N	5	3.28526	-0.862298	2021-Cui_MOLLIQ-D-21-00690	VFLDPWHFBUODDF-FCXRPNKRSA-N+IAZDPXIOMUYVGZ-UHFFFAOYSA-N
neat0931	curcumin	Dimethyl sulfoxide	VFLDPWHFBUODDF-FCXRPNKRSA-N	IAZDPXIOMUYVGZ-UHFFFAOYSA-N	10	3.22162	-0.797158	2021-Cui_MOLLIQ-D-21-00690	VFLDPWHFBUODDF-FCXRPNKRSA-N+IAZDPXIOMUYVGZ-UHFFFAOYSA-N
neat0932	curcumin	Dimethyl sulfoxide	VFLDPWHFBUODDF-FCXRPNKRSA-N	IAZDPXIOMUYVGZ-UHFFFAOYSA-N	15	3.15584	-0.73497	2021-Cui_MOLLIQ-D-21-00690	VFLDPWHFBUODDF-FCXRPNKRSA-N+IAZDPXIOMUYVGZ-UHFFFAOYSA-N
neat0933	curcumin	Dimethyl sulfoxide	VFLDPWHFBUODDF-FCXRPNKRSA-N	IAZDPXIOMUYVGZ-UHFFFAOYSA-N	20	3.08795	-0.675512	2021-Cui_MOLLIQ-D-21-00690	VFLDPWHFBUODDF-FCXRPNKRSA-N+IAZDPXIOMUYVGZ-UHFFFAOYSA-N
neat0934	curcumin	Dimethyl sulfoxide	VFLDPWHFBUODDF-FCXRPNKRSA-N	IAZDPXIOMUYVGZ-UHFFFAOYSA-N	25	3.01798	-0.620459	2021-Cui_MOLLIQ-D-21-00690	VFLDPWHFBUODDF-FCXRPNKRSA-N+IAZDPXIOMUYVGZ-UHFFFAOYSA-N
neat0935	curcumin	Dimethyl sulfoxide	VFLDPWHFBUODDF-FCXRPNKRSA-N	IAZDPXIOMUYVGZ-UHFFFAOYSA-N	30	2.94598	-0.567624	2021-Cui_MOLLIQ-D-21-00690	VFLDPWHFBUODDF-FCXRPNKRSA-N+IAZDPXIOMUYVGZ-UHFFFAOYSA-N
neat0936	curcumin	Dimethyl sulfoxide	VFLDPWHFBUODDF-FCXRPNKRSA-N	IAZDPXIOMUYVGZ-UHFFFAOYSA-N	35	2.87197	-0.518214	2021-Cui_MOLLIQ-D-21-00690	VFLDPWHFBUODDF-FCXRPNKRSA-N+IAZDPXIOMUYVGZ-UHFFFAOYSA-N
neat0937	curcumin	Dimethyl sulfoxide	VFLDPWHFBUODDF-FCXRPNKRSA-N	IAZDPXIOMUYVGZ-UHFFFAOYSA-N	40	2.79598	-0.47107	2021-Cui_MOLLIQ-D-21-00690	VFLDPWHFBUODDF-FCXRPNKRSA-N+IAZDPXIOMUYVGZ-UHFFFAOYSA-N
neat0938	curcumin	Dimethyl sulfoxide	VFLDPWHFBUODDF-FCXRPNKRSA-N	IAZDPXIOMUYVGZ-UHFFFAOYSA-N	45	2.71806	-0.426409	2021-Cui_MOLLIQ-D-21-00690	VFLDPWHFBUODDF-FCXRPNKRSA-N+IAZDPXIOMUYVGZ-UHFFFAOYSA-N
neat0939	curcumin	Dimethyl sulfoxide	VFLDPWHFBUODDF-FCXRPNKRSA-N	IAZDPXIOMUYVGZ-UHFFFAOYSA-N	50	2.63822	-0.383766	2021-Cui_MOLLIQ-D-21-00690	VFLDPWHFBUODDF-FCXRPNKRSA-N+IAZDPXIOMUYVGZ-UHFFFAOYSA-N
neat0940	curcumin	Tetrahydrofuran	VFLDPWHFBUODDF-FCXRPNKRSA-N	WYURNTSHIVDZCO-UHFFFAOYSA-N	5	3.28526	-0.946038	2021-Cui_MOLLIQ-D-21-00690	VFLDPWHFBUODDF-FCXRPNKRSA-N+WYURNTSHIVDZCO-UHFFFAOYSA-N
neat0941	curcumin	Tetrahydrofuran	VFLDPWHFBUODDF-FCXRPNKRSA-N	WYURNTSHIVDZCO-UHFFFAOYSA-N	10	3.22162	-0.872021	2021-Cui_MOLLIQ-D-21-00690	VFLDPWHFBUODDF-FCXRPNKRSA-N+WYURNTSHIVDZCO-UHFFFAOYSA-N
neat0942	curcumin	Tetrahydrofuran	VFLDPWHFBUODDF-FCXRPNKRSA-N	WYURNTSHIVDZCO-UHFFFAOYSA-N	15	3.15584	-0.80283	2021-Cui_MOLLIQ-D-21-00690	VFLDPWHFBUODDF-FCXRPNKRSA-N+WYURNTSHIVDZCO-UHFFFAOYSA-N
neat0943	curcumin	Tetrahydrofuran	VFLDPWHFBUODDF-FCXRPNKRSA-N	WYURNTSHIVDZCO-UHFFFAOYSA-N	20	3.08795	-0.738119	2021-Cui_MOLLIQ-D-21-00690	VFLDPWHFBUODDF-FCXRPNKRSA-N+WYURNTSHIVDZCO-UHFFFAOYSA-N
neat0944	curcumin	Tetrahydrofuran	VFLDPWHFBUODDF-FCXRPNKRSA-N	WYURNTSHIVDZCO-UHFFFAOYSA-N	25	3.01798	-0.676068	2021-Cui_MOLLIQ-D-21-00690	VFLDPWHFBUODDF-FCXRPNKRSA-N+WYURNTSHIVDZCO-UHFFFAOYSA-N
neat0945	curcumin	Tetrahydrofuran	VFLDPWHFBUODDF-FCXRPNKRSA-N	WYURNTSHIVDZCO-UHFFFAOYSA-N	30	2.94598	-0.620985	2021-Cui_MOLLIQ-D-21-00690	VFLDPWHFBUODDF-FCXRPNKRSA-N+WYURNTSHIVDZCO-UHFFFAOYSA-N
neat0946	curcumin	Tetrahydrofuran	VFLDPWHFBUODDF-FCXRPNKRSA-N	WYURNTSHIVDZCO-UHFFFAOYSA-N	35	2.87197	-0.569167	2021-Cui_MOLLIQ-D-21-00690	VFLDPWHFBUODDF-FCXRPNKRSA-N+WYURNTSHIVDZCO-UHFFFAOYSA-N
neat0947	curcumin	Tetrahydrofuran	VFLDPWHFBUODDF-FCXRPNKRSA-N	WYURNTSHIVDZCO-UHFFFAOYSA-N	40	2.79598	-0.519849	2021-Cui_MOLLIQ-D-21-00690	VFLDPWHFBUODDF-FCXRPNKRSA-N+WYURNTSHIVDZCO-UHFFFAOYSA-N
neat0948	curcumin	Tetrahydrofuran	VFLDPWHFBUODDF-FCXRPNKRSA-N	WYURNTSHIVDZCO-UHFFFAOYSA-N	45	2.71806	-0.474191	2021-Cui_MOLLIQ-D-21-00690	VFLDPWHFBUODDF-FCXRPNKRSA-N+WYURNTSHIVDZCO-UHFFFAOYSA-N
neat0949	curcumin	Tetrahydrofuran	VFLDPWHFBUODDF-FCXRPNKRSA-N	WYURNTSHIVDZCO-UHFFFAOYSA-N	50	2.63822	-0.430977	2021-Cui_MOLLIQ-D-21-00690	VFLDPWHFBUODDF-FCXRPNKRSA-N+WYURNTSHIVDZCO-UHFFFAOYSA-N
neat0950	curcumin	Acetone	VFLDPWHFBUODDF-FCXRPNKRSA-N	CSCPPACGZOOCGX-UHFFFAOYSA-N	5	3.28526	-2.07883	2021-Cui_MOLLIQ-D-21-00690	VFLDPWHFBUODDF-FCXRPNKRSA-N+CSCPPACGZOOCGX-UHFFFAOYSA-N
neat0951	curcumin	Acetone	VFLDPWHFBUODDF-FCXRPNKRSA-N	CSCPPACGZOOCGX-UHFFFAOYSA-N	10	3.22162	-2.00612	2021-Cui_MOLLIQ-D-21-00690	VFLDPWHFBUODDF-FCXRPNKRSA-N+CSCPPACGZOOCGX-UHFFFAOYSA-N
neat0952	curcumin	Acetone	VFLDPWHFBUODDF-FCXRPNKRSA-N	CSCPPACGZOOCGX-UHFFFAOYSA-N	15	3.15584	-1.92959	2021-Cui_MOLLIQ-D-21-00690	VFLDPWHFBUODDF-FCXRPNKRSA-N+CSCPPACGZOOCGX-UHFFFAOYSA-N
neat0953	curcumin	Acetone	VFLDPWHFBUODDF-FCXRPNKRSA-N	CSCPPACGZOOCGX-UHFFFAOYSA-N	20	3.08795	-1.86044	2021-Cui_MOLLIQ-D-21-00690	VFLDPWHFBUODDF-FCXRPNKRSA-N+CSCPPACGZOOCGX-UHFFFAOYSA-N
neat0954	curcumin	Acetone	VFLDPWHFBUODDF-FCXRPNKRSA-N	CSCPPACGZOOCGX-UHFFFAOYSA-N	25	3.01798	-1.79048	2021-Cui_MOLLIQ-D-21-00690	VFLDPWHFBUODDF-FCXRPNKRSA-N+CSCPPACGZOOCGX-UHFFFAOYSA-N
neat0955	curcumin	Acetone	VFLDPWHFBUODDF-FCXRPNKRSA-N	CSCPPACGZOOCGX-UHFFFAOYSA-N	30	2.94598	-1.72262	2021-Cui_MOLLIQ-D-21-00690	VFLDPWHFBUODDF-FCXRPNKRSA-N+CSCPPACGZOOCGX-UHFFFAOYSA-N
neat0956	curcumin	Acetone	VFLDPWHFBUODDF-FCXRPNKRSA-N	CSCPPACGZOOCGX-UHFFFAOYSA-N	35	2.87197	-1.65817	2021-Cui_MOLLIQ-D-21-00690	VFLDPWHFBUODDF-FCXRPNKRSA-N+CSCPPACGZOOCGX-UHFFFAOYSA-N
neat0957	curcumin	Acetone	VFLDPWHFBUODDF-FCXRPNKRSA-N	CSCPPACGZOOCGX-UHFFFAOYSA-N	40	2.79598	-1.5899	2021-Cui_MOLLIQ-D-21-00690	VFLDPWHFBUODDF-FCXRPNKRSA-N+CSCPPACGZOOCGX-UHFFFAOYSA-N
neat0958	curcumin	Acetone	VFLDPWHFBUODDF-FCXRPNKRSA-N	CSCPPACGZOOCGX-UHFFFAOYSA-N	45	2.71806	-1.52506	2021-Cui_MOLLIQ-D-21-00690	VFLDPWHFBUODDF-FCXRPNKRSA-N+CSCPPACGZOOCGX-UHFFFAOYSA-N
neat0959	curcumin	Acetone	VFLDPWHFBUODDF-FCXRPNKRSA-N	CSCPPACGZOOCGX-UHFFFAOYSA-N	50	2.63822	-1.46168	2021-Cui_MOLLIQ-D-21-00690	VFLDPWHFBUODDF-FCXRPNKRSA-N+CSCPPACGZOOCGX-UHFFFAOYSA-N
neat0960	curcumin	Acetonitrile	VFLDPWHFBUODDF-FCXRPNKRSA-N	WEVYAHXRMPXWCK-UHFFFAOYSA-N	5	3.28526	-3.14874	2021-Cui_MOLLIQ-D-21-00690	VFLDPWHFBUODDF-FCXRPNKRSA-N+WEVYAHXRMPXWCK-UHFFFAOYSA-N
neat0961	curcumin	Acetonitrile	VFLDPWHFBUODDF-FCXRPNKRSA-N	WEVYAHXRMPXWCK-UHFFFAOYSA-N	10	3.22162	-3.08092	2021-Cui_MOLLIQ-D-21-00690	VFLDPWHFBUODDF-FCXRPNKRSA-N+WEVYAHXRMPXWCK-UHFFFAOYSA-N
neat0962	curcumin	Acetonitrile	VFLDPWHFBUODDF-FCXRPNKRSA-N	WEVYAHXRMPXWCK-UHFFFAOYSA-N	15	3.15584	-3.01323	2021-Cui_MOLLIQ-D-21-00690	VFLDPWHFBUODDF-FCXRPNKRSA-N+WEVYAHXRMPXWCK-UHFFFAOYSA-N
neat0963	curcumin	Acetonitrile	VFLDPWHFBUODDF-FCXRPNKRSA-N	WEVYAHXRMPXWCK-UHFFFAOYSA-N	20	3.08795	-2.94692	2021-Cui_MOLLIQ-D-21-00690	VFLDPWHFBUODDF-FCXRPNKRSA-N+WEVYAHXRMPXWCK-UHFFFAOYSA-N
neat0964	curcumin	Acetonitrile	VFLDPWHFBUODDF-FCXRPNKRSA-N	WEVYAHXRMPXWCK-UHFFFAOYSA-N	25	3.01798	-2.88941	2021-Cui_MOLLIQ-D-21-00690	VFLDPWHFBUODDF-FCXRPNKRSA-N+WEVYAHXRMPXWCK-UHFFFAOYSA-N
neat0965	curcumin	Acetonitrile	VFLDPWHFBUODDF-FCXRPNKRSA-N	WEVYAHXRMPXWCK-UHFFFAOYSA-N	30	2.94598	-2.82681	2021-Cui_MOLLIQ-D-21-00690	VFLDPWHFBUODDF-FCXRPNKRSA-N+WEVYAHXRMPXWCK-UHFFFAOYSA-N
neat0966	curcumin	Acetonitrile	VFLDPWHFBUODDF-FCXRPNKRSA-N	WEVYAHXRMPXWCK-UHFFFAOYSA-N	35	2.87197	-2.77211	2021-Cui_MOLLIQ-D-21-00690	VFLDPWHFBUODDF-FCXRPNKRSA-N+WEVYAHXRMPXWCK-UHFFFAOYSA-N
neat0967	curcumin	Acetonitrile	VFLDPWHFBUODDF-FCXRPNKRSA-N	WEVYAHXRMPXWCK-UHFFFAOYSA-N	40	2.79598	-2.7122	2021-Cui_MOLLIQ-D-21-00690	VFLDPWHFBUODDF-FCXRPNKRSA-N+WEVYAHXRMPXWCK-UHFFFAOYSA-N
neat0968	curcumin	Acetonitrile	VFLDPWHFBUODDF-FCXRPNKRSA-N	WEVYAHXRMPXWCK-UHFFFAOYSA-N	45	2.71806	-2.65561	2021-Cui_MOLLIQ-D-21-00690	VFLDPWHFBUODDF-FCXRPNKRSA-N+WEVYAHXRMPXWCK-UHFFFAOYSA-N
neat0969	curcumin	Acetonitrile	VFLDPWHFBUODDF-FCXRPNKRSA-N	WEVYAHXRMPXWCK-UHFFFAOYSA-N	50	2.63822	-2.59688	2021-Cui_MOLLIQ-D-21-00690	VFLDPWHFBUODDF-FCXRPNKRSA-N+WEVYAHXRMPXWCK-UHFFFAOYSA-N
neat0970	curcumin	1-Butanol	VFLDPWHFBUODDF-FCXRPNKRSA-N	LRHPLDYGYMQRHN-UHFFFAOYSA-N	5	3.28526	-3.3098	2021-Cui_MOLLIQ-D-21-00690	VFLDPWHFBUODDF-FCXRPNKRSA-N+LRHPLDYGYMQRHN-UHFFFAOYSA-N
neat0971	curcumin	1-Butanol	VFLDPWHFBUODDF-FCXRPNKRSA-N	LRHPLDYGYMQRHN-UHFFFAOYSA-N	10	3.22162	-3.24413	2021-Cui_MOLLIQ-D-21-00690	VFLDPWHFBUODDF-FCXRPNKRSA-N+LRHPLDYGYMQRHN-UHFFFAOYSA-N
neat0972	curcumin	1-Butanol	VFLDPWHFBUODDF-FCXRPNKRSA-N	LRHPLDYGYMQRHN-UHFFFAOYSA-N	15	3.15584	-3.18046	2021-Cui_MOLLIQ-D-21-00690	VFLDPWHFBUODDF-FCXRPNKRSA-N+LRHPLDYGYMQRHN-UHFFFAOYSA-N
neat0973	curcumin	1-Butanol	VFLDPWHFBUODDF-FCXRPNKRSA-N	LRHPLDYGYMQRHN-UHFFFAOYSA-N	20	3.08795	-3.12494	2021-Cui_MOLLIQ-D-21-00690	VFLDPWHFBUODDF-FCXRPNKRSA-N+LRHPLDYGYMQRHN-UHFFFAOYSA-N
neat0974	curcumin	1-Butanol	VFLDPWHFBUODDF-FCXRPNKRSA-N	LRHPLDYGYMQRHN-UHFFFAOYSA-N	25	3.01798	-3.0655	2021-Cui_MOLLIQ-D-21-00690	VFLDPWHFBUODDF-FCXRPNKRSA-N+LRHPLDYGYMQRHN-UHFFFAOYSA-N
neat0975	curcumin	1-Butanol	VFLDPWHFBUODDF-FCXRPNKRSA-N	LRHPLDYGYMQRHN-UHFFFAOYSA-N	30	2.94598	-3.00436	2021-Cui_MOLLIQ-D-21-00690	VFLDPWHFBUODDF-FCXRPNKRSA-N+LRHPLDYGYMQRHN-UHFFFAOYSA-N
neat0976	curcumin	1-Butanol	VFLDPWHFBUODDF-FCXRPNKRSA-N	LRHPLDYGYMQRHN-UHFFFAOYSA-N	35	2.87197	-2.9431	2021-Cui_MOLLIQ-D-21-00690	VFLDPWHFBUODDF-FCXRPNKRSA-N+LRHPLDYGYMQRHN-UHFFFAOYSA-N
neat0977	curcumin	1-Butanol	VFLDPWHFBUODDF-FCXRPNKRSA-N	LRHPLDYGYMQRHN-UHFFFAOYSA-N	40	2.79598	-2.88273	2021-Cui_MOLLIQ-D-21-00690	VFLDPWHFBUODDF-FCXRPNKRSA-N+LRHPLDYGYMQRHN-UHFFFAOYSA-N
neat0978	curcumin	1-Butanol	VFLDPWHFBUODDF-FCXRPNKRSA-N	LRHPLDYGYMQRHN-UHFFFAOYSA-N	45	2.71806	-2.82102	2021-Cui_MOLLIQ-D-21-00690	VFLDPWHFBUODDF-FCXRPNKRSA-N+LRHPLDYGYMQRHN-UHFFFAOYSA-N
neat0979	curcumin	1-Butanol	VFLDPWHFBUODDF-FCXRPNKRSA-N	LRHPLDYGYMQRHN-UHFFFAOYSA-N	50	2.63822	-2.75696	2021-Cui_MOLLIQ-D-21-00690	VFLDPWHFBUODDF-FCXRPNKRSA-N+LRHPLDYGYMQRHN-UHFFFAOYSA-N
neat0980	curcumin	Methanol	VFLDPWHFBUODDF-FCXRPNKRSA-N	OKKJLVBELUTLKV-UHFFFAOYSA-N	5	3.28526	-3.5376	2021-Cui_MOLLIQ-D-21-00690	VFLDPWHFBUODDF-FCXRPNKRSA-N+OKKJLVBELUTLKV-UHFFFAOYSA-N
neat0981	curcumin	Methanol	VFLDPWHFBUODDF-FCXRPNKRSA-N	OKKJLVBELUTLKV-UHFFFAOYSA-N	10	3.22162	-3.48149	2021-Cui_MOLLIQ-D-21-00690	VFLDPWHFBUODDF-FCXRPNKRSA-N+OKKJLVBELUTLKV-UHFFFAOYSA-N
neat0982	curcumin	Methanol	VFLDPWHFBUODDF-FCXRPNKRSA-N	OKKJLVBELUTLKV-UHFFFAOYSA-N	15	3.15584	-3.42022	2021-Cui_MOLLIQ-D-21-00690	VFLDPWHFBUODDF-FCXRPNKRSA-N+OKKJLVBELUTLKV-UHFFFAOYSA-N
neat0983	curcumin	Methanol	VFLDPWHFBUODDF-FCXRPNKRSA-N	OKKJLVBELUTLKV-UHFFFAOYSA-N	20	3.08795	-3.35655	2021-Cui_MOLLIQ-D-21-00690	VFLDPWHFBUODDF-FCXRPNKRSA-N+OKKJLVBELUTLKV-UHFFFAOYSA-N
neat0984	curcumin	Methanol	VFLDPWHFBUODDF-FCXRPNKRSA-N	OKKJLVBELUTLKV-UHFFFAOYSA-N	25	3.01798	-3.30103	2021-Cui_MOLLIQ-D-21-00690	VFLDPWHFBUODDF-FCXRPNKRSA-N+OKKJLVBELUTLKV-UHFFFAOYSA-N
neat0985	curcumin	Methanol	VFLDPWHFBUODDF-FCXRPNKRSA-N	OKKJLVBELUTLKV-UHFFFAOYSA-N	30	2.94598	-3.24413	2021-Cui_MOLLIQ-D-21-00690	VFLDPWHFBUODDF-FCXRPNKRSA-N+OKKJLVBELUTLKV-UHFFFAOYSA-N
neat0986	curcumin	Methanol	VFLDPWHFBUODDF-FCXRPNKRSA-N	OKKJLVBELUTLKV-UHFFFAOYSA-N	35	2.87197	-3.18046	2021-Cui_MOLLIQ-D-21-00690	VFLDPWHFBUODDF-FCXRPNKRSA-N+OKKJLVBELUTLKV-UHFFFAOYSA-N
neat0987	curcumin	Methanol	VFLDPWHFBUODDF-FCXRPNKRSA-N	OKKJLVBELUTLKV-UHFFFAOYSA-N	40	2.79598	-3.12494	2021-Cui_MOLLIQ-D-21-00690	VFLDPWHFBUODDF-FCXRPNKRSA-N+OKKJLVBELUTLKV-UHFFFAOYSA-N
neat0988	curcumin	Methanol	VFLDPWHFBUODDF-FCXRPNKRSA-N	OKKJLVBELUTLKV-UHFFFAOYSA-N	45	2.71806	-3.06048	2021-Cui_MOLLIQ-D-21-00690	VFLDPWHFBUODDF-FCXRPNKRSA-N+OKKJLVBELUTLKV-UHFFFAOYSA-N
neat0989	curcumin	Methanol	VFLDPWHFBUODDF-FCXRPNKRSA-N	OKKJLVBELUTLKV-UHFFFAOYSA-N	50	2.63822	-3	2021-Cui_MOLLIQ-D-21-00690	VFLDPWHFBUODDF-FCXRPNKRSA-N+OKKJLVBELUTLKV-UHFFFAOYSA-N
neat0990	curcumin	p-Xylene	VFLDPWHFBUODDF-FCXRPNKRSA-N	URLKBWYHVLBVBO-UHFFFAOYSA-N	5	3.28526	-3.82391	2021-Cui_MOLLIQ-D-21-00690	VFLDPWHFBUODDF-FCXRPNKRSA-N+URLKBWYHVLBVBO-UHFFFAOYSA-N
neat0991	curcumin	p-Xylene	VFLDPWHFBUODDF-FCXRPNKRSA-N	URLKBWYHVLBVBO-UHFFFAOYSA-N	10	3.22162	-3.74473	2021-Cui_MOLLIQ-D-21-00690	VFLDPWHFBUODDF-FCXRPNKRSA-N+URLKBWYHVLBVBO-UHFFFAOYSA-N
neat0992	curcumin	p-Xylene	VFLDPWHFBUODDF-FCXRPNKRSA-N	URLKBWYHVLBVBO-UHFFFAOYSA-N	15	3.15584	-3.65758	2021-Cui_MOLLIQ-D-21-00690	VFLDPWHFBUODDF-FCXRPNKRSA-N+URLKBWYHVLBVBO-UHFFFAOYSA-N
neat0993	curcumin	p-Xylene	VFLDPWHFBUODDF-FCXRPNKRSA-N	URLKBWYHVLBVBO-UHFFFAOYSA-N	20	3.08795	-3.58503	2021-Cui_MOLLIQ-D-21-00690	VFLDPWHFBUODDF-FCXRPNKRSA-N+URLKBWYHVLBVBO-UHFFFAOYSA-N
neat0994	curcumin	p-Xylene	VFLDPWHFBUODDF-FCXRPNKRSA-N	URLKBWYHVLBVBO-UHFFFAOYSA-N	25	3.01798	-3.50864	2021-Cui_MOLLIQ-D-21-00690	VFLDPWHFBUODDF-FCXRPNKRSA-N+URLKBWYHVLBVBO-UHFFFAOYSA-N
neat0995	curcumin	p-Xylene	VFLDPWHFBUODDF-FCXRPNKRSA-N	URLKBWYHVLBVBO-UHFFFAOYSA-N	30	2.94598	-3.4437	2021-Cui_MOLLIQ-D-21-00690	VFLDPWHFBUODDF-FCXRPNKRSA-N+URLKBWYHVLBVBO-UHFFFAOYSA-N
neat0996	curcumin	p-Xylene	VFLDPWHFBUODDF-FCXRPNKRSA-N	URLKBWYHVLBVBO-UHFFFAOYSA-N	35	2.87197	-3.37675	2021-Cui_MOLLIQ-D-21-00690	VFLDPWHFBUODDF-FCXRPNKRSA-N+URLKBWYHVLBVBO-UHFFFAOYSA-N
neat0997	curcumin	p-Xylene	VFLDPWHFBUODDF-FCXRPNKRSA-N	URLKBWYHVLBVBO-UHFFFAOYSA-N	40	2.79598	-3.3098	2021-Cui_MOLLIQ-D-21-00690	VFLDPWHFBUODDF-FCXRPNKRSA-N+URLKBWYHVLBVBO-UHFFFAOYSA-N
neat0998	curcumin	p-Xylene	VFLDPWHFBUODDF-FCXRPNKRSA-N	URLKBWYHVLBVBO-UHFFFAOYSA-N	45	2.71806	-3.24413	2021-Cui_MOLLIQ-D-21-00690	VFLDPWHFBUODDF-FCXRPNKRSA-N+URLKBWYHVLBVBO-UHFFFAOYSA-N
neat0999	curcumin	p-Xylene	VFLDPWHFBUODDF-FCXRPNKRSA-N	URLKBWYHVLBVBO-UHFFFAOYSA-N	50	2.63822	-3.18046	2021-Cui_MOLLIQ-D-21-00690	VFLDPWHFBUODDF-FCXRPNKRSA-N+URLKBWYHVLBVBO-UHFFFAOYSA-N
neat1000	curcumin	n-Hexane	VFLDPWHFBUODDF-FCXRPNKRSA-N	VLKZOEOYAKHREP-UHFFFAOYSA-N	5	3.28526	-4.1549	2021-Cui_MOLLIQ-D-21-00690	VFLDPWHFBUODDF-FCXRPNKRSA-N+VLKZOEOYAKHREP-UHFFFAOYSA-N
neat1001	curcumin	n-Hexane	VFLDPWHFBUODDF-FCXRPNKRSA-N	VLKZOEOYAKHREP-UHFFFAOYSA-N	10	3.22162	-3.95861	2021-Cui_MOLLIQ-D-21-00690	VFLDPWHFBUODDF-FCXRPNKRSA-N+VLKZOEOYAKHREP-UHFFFAOYSA-N
neat1002	curcumin	n-Hexane	VFLDPWHFBUODDF-FCXRPNKRSA-N	VLKZOEOYAKHREP-UHFFFAOYSA-N	15	3.15584	-3.82391	2021-Cui_MOLLIQ-D-21-00690	VFLDPWHFBUODDF-FCXRPNKRSA-N+VLKZOEOYAKHREP-UHFFFAOYSA-N
neat1003	curcumin	n-Hexane	VFLDPWHFBUODDF-FCXRPNKRSA-N	VLKZOEOYAKHREP-UHFFFAOYSA-N	20	3.08795	-3.72125	2021-Cui_MOLLIQ-D-21-00690	VFLDPWHFBUODDF-FCXRPNKRSA-N+VLKZOEOYAKHREP-UHFFFAOYSA-N
neat1004	curcumin	n-Hexane	VFLDPWHFBUODDF-FCXRPNKRSA-N	VLKZOEOYAKHREP-UHFFFAOYSA-N	25	3.01798	-3.61979	2021-Cui_MOLLIQ-D-21-00690	VFLDPWHFBUODDF-FCXRPNKRSA-N+VLKZOEOYAKHREP-UHFFFAOYSA-N
neat1005	curcumin	n-Hexane	VFLDPWHFBUODDF-FCXRPNKRSA-N	VLKZOEOYAKHREP-UHFFFAOYSA-N	30	2.94598	-3.5376	2021-Cui_MOLLIQ-D-21-00690	VFLDPWHFBUODDF-FCXRPNKRSA-N+VLKZOEOYAKHREP-UHFFFAOYSA-N
neat1006	curcumin	n-Hexane	VFLDPWHFBUODDF-FCXRPNKRSA-N	VLKZOEOYAKHREP-UHFFFAOYSA-N	35	2.87197	-3.45593	2021-Cui_MOLLIQ-D-21-00690	VFLDPWHFBUODDF-FCXRPNKRSA-N+VLKZOEOYAKHREP-UHFFFAOYSA-N
neat1007	curcumin	n-Hexane	VFLDPWHFBUODDF-FCXRPNKRSA-N	VLKZOEOYAKHREP-UHFFFAOYSA-N	40	2.79598	-3.38722	2021-Cui_MOLLIQ-D-21-00690	VFLDPWHFBUODDF-FCXRPNKRSA-N+VLKZOEOYAKHREP-UHFFFAOYSA-N
neat1008	curcumin	n-Hexane	VFLDPWHFBUODDF-FCXRPNKRSA-N	VLKZOEOYAKHREP-UHFFFAOYSA-N	45	2.71806	-3.31876	2021-Cui_MOLLIQ-D-21-00690	VFLDPWHFBUODDF-FCXRPNKRSA-N+VLKZOEOYAKHREP-UHFFFAOYSA-N
neat1009	curcumin	n-Hexane	VFLDPWHFBUODDF-FCXRPNKRSA-N	VLKZOEOYAKHREP-UHFFFAOYSA-N	50	2.63822	-3.24413	2021-Cui_MOLLIQ-D-21-00690	VFLDPWHFBUODDF-FCXRPNKRSA-N+VLKZOEOYAKHREP-UHFFFAOYSA-N
neat1010	curcumin	n-Heptane	VFLDPWHFBUODDF-FCXRPNKRSA-N	IMNFDUFMRHMDMM-UHFFFAOYSA-N	5	3.28526	-4.30103	2021-Cui_MOLLIQ-D-21-00690	VFLDPWHFBUODDF-FCXRPNKRSA-N+IMNFDUFMRHMDMM-UHFFFAOYSA-N
neat1011	curcumin	n-Heptane	VFLDPWHFBUODDF-FCXRPNKRSA-N	IMNFDUFMRHMDMM-UHFFFAOYSA-N	10	3.22162	-4.04576	2021-Cui_MOLLIQ-D-21-00690	VFLDPWHFBUODDF-FCXRPNKRSA-N+IMNFDUFMRHMDMM-UHFFFAOYSA-N
neat1012	curcumin	n-Heptane	VFLDPWHFBUODDF-FCXRPNKRSA-N	IMNFDUFMRHMDMM-UHFFFAOYSA-N	15	3.15584	-3.88606	2021-Cui_MOLLIQ-D-21-00690	VFLDPWHFBUODDF-FCXRPNKRSA-N+IMNFDUFMRHMDMM-UHFFFAOYSA-N
neat1013	curcumin	n-Heptane	VFLDPWHFBUODDF-FCXRPNKRSA-N	IMNFDUFMRHMDMM-UHFFFAOYSA-N	20	3.08795	-3.76955	2021-Cui_MOLLIQ-D-21-00690	VFLDPWHFBUODDF-FCXRPNKRSA-N+IMNFDUFMRHMDMM-UHFFFAOYSA-N
neat1014	curcumin	n-Heptane	VFLDPWHFBUODDF-FCXRPNKRSA-N	IMNFDUFMRHMDMM-UHFFFAOYSA-N	25	3.01798	-3.65758	2021-Cui_MOLLIQ-D-21-00690	VFLDPWHFBUODDF-FCXRPNKRSA-N+IMNFDUFMRHMDMM-UHFFFAOYSA-N
neat1015	curcumin	n-Heptane	VFLDPWHFBUODDF-FCXRPNKRSA-N	IMNFDUFMRHMDMM-UHFFFAOYSA-N	30	2.94598	-3.56864	2021-Cui_MOLLIQ-D-21-00690	VFLDPWHFBUODDF-FCXRPNKRSA-N+IMNFDUFMRHMDMM-UHFFFAOYSA-N
neat1016	curcumin	n-Heptane	VFLDPWHFBUODDF-FCXRPNKRSA-N	IMNFDUFMRHMDMM-UHFFFAOYSA-N	35	2.87197	-3.49485	2021-Cui_MOLLIQ-D-21-00690	VFLDPWHFBUODDF-FCXRPNKRSA-N+IMNFDUFMRHMDMM-UHFFFAOYSA-N
neat1017	curcumin	n-Heptane	VFLDPWHFBUODDF-FCXRPNKRSA-N	IMNFDUFMRHMDMM-UHFFFAOYSA-N	40	2.79598	-3.42022	2021-Cui_MOLLIQ-D-21-00690	VFLDPWHFBUODDF-FCXRPNKRSA-N+IMNFDUFMRHMDMM-UHFFFAOYSA-N
neat1018	curcumin	n-Heptane	VFLDPWHFBUODDF-FCXRPNKRSA-N	IMNFDUFMRHMDMM-UHFFFAOYSA-N	45	2.71806	-3.35655	2021-Cui_MOLLIQ-D-21-00690	VFLDPWHFBUODDF-FCXRPNKRSA-N+IMNFDUFMRHMDMM-UHFFFAOYSA-N
neat1019	curcumin	n-Heptane	VFLDPWHFBUODDF-FCXRPNKRSA-N	IMNFDUFMRHMDMM-UHFFFAOYSA-N	50	2.63822	-3.284	2021-Cui_MOLLIQ-D-21-00690	VFLDPWHFBUODDF-FCXRPNKRSA-N+IMNFDUFMRHMDMM-UHFFFAOYSA-N
neat1020	dapsone	Methanol	MQJKPEGWNLWLTK-UHFFFAOYSA-N	OKKJLVBELUTLKV-UHFFFAOYSA-N	10	2.01618	-2.17496	2019-Li-10.1016j.molliq.2019.02.023	MQJKPEGWNLWLTK-UHFFFAOYSA-N+OKKJLVBELUTLKV-UHFFFAOYSA-N
neat1021	dapsone	Methanol	MQJKPEGWNLWLTK-UHFFFAOYSA-N	OKKJLVBELUTLKV-UHFFFAOYSA-N	15	1.97585	-2.12453	2019-Li-10.1016j.molliq.2019.02.023	MQJKPEGWNLWLTK-UHFFFAOYSA-N+OKKJLVBELUTLKV-UHFFFAOYSA-N
neat1022	dapsone	Methanol	MQJKPEGWNLWLTK-UHFFFAOYSA-N	OKKJLVBELUTLKV-UHFFFAOYSA-N	20	1.93422	-2.08397	2019-Li-10.1016j.molliq.2019.02.023	MQJKPEGWNLWLTK-UHFFFAOYSA-N+OKKJLVBELUTLKV-UHFFFAOYSA-N
neat1023	dapsone	Methanol	MQJKPEGWNLWLTK-UHFFFAOYSA-N	OKKJLVBELUTLKV-UHFFFAOYSA-N	25	1.89131	-2.04297	2019-Li-10.1016j.molliq.2019.02.023	MQJKPEGWNLWLTK-UHFFFAOYSA-N+OKKJLVBELUTLKV-UHFFFAOYSA-N
neat1024	dapsone	Methanol	MQJKPEGWNLWLTK-UHFFFAOYSA-N	OKKJLVBELUTLKV-UHFFFAOYSA-N	30	1.84713	-1.98242	2019-Li-10.1016j.molliq.2019.02.023	MQJKPEGWNLWLTK-UHFFFAOYSA-N+OKKJLVBELUTLKV-UHFFFAOYSA-N
neat1025	dapsone	Methanol	MQJKPEGWNLWLTK-UHFFFAOYSA-N	OKKJLVBELUTLKV-UHFFFAOYSA-N	35	1.80172	-1.93007	2019-Li-10.1016j.molliq.2019.02.023	MQJKPEGWNLWLTK-UHFFFAOYSA-N+OKKJLVBELUTLKV-UHFFFAOYSA-N
neat1026	dapsone	Methanol	MQJKPEGWNLWLTK-UHFFFAOYSA-N	OKKJLVBELUTLKV-UHFFFAOYSA-N	40	1.75508	-1.88134	2019-Li-10.1016j.molliq.2019.02.023	MQJKPEGWNLWLTK-UHFFFAOYSA-N+OKKJLVBELUTLKV-UHFFFAOYSA-N
neat1027	dapsone	Methanol	MQJKPEGWNLWLTK-UHFFFAOYSA-N	OKKJLVBELUTLKV-UHFFFAOYSA-N	45	1.70724	-1.80568	2019-Li-10.1016j.molliq.2019.02.023	MQJKPEGWNLWLTK-UHFFFAOYSA-N+OKKJLVBELUTLKV-UHFFFAOYSA-N
neat1028	dapsone	Methanol	MQJKPEGWNLWLTK-UHFFFAOYSA-N	OKKJLVBELUTLKV-UHFFFAOYSA-N	50	1.65821	-1.72946	2019-Li-10.1016j.molliq.2019.02.023	MQJKPEGWNLWLTK-UHFFFAOYSA-N+OKKJLVBELUTLKV-UHFFFAOYSA-N
neat1029	dapsone	methanol	MQJKPEGWNLWLTK-UHFFFAOYSA-N	OKKJLVBELUTLKV-UHFFFAOYSA-N	5	2.05517	-2.28895	2021-Li-10.1016j.molliq.2021.117403	MQJKPEGWNLWLTK-UHFFFAOYSA-N+OKKJLVBELUTLKV-UHFFFAOYSA-N
neat1030	dapsone	methanol	MQJKPEGWNLWLTK-UHFFFAOYSA-N	OKKJLVBELUTLKV-UHFFFAOYSA-N	10	2.01618	-2.21631	2021-Li-10.1016j.molliq.2021.117403	MQJKPEGWNLWLTK-UHFFFAOYSA-N+OKKJLVBELUTLKV-UHFFFAOYSA-N
neat1031	dapsone	methanol	MQJKPEGWNLWLTK-UHFFFAOYSA-N	OKKJLVBELUTLKV-UHFFFAOYSA-N	15	1.97585	-2.14594	2021-Li-10.1016j.molliq.2021.117403	MQJKPEGWNLWLTK-UHFFFAOYSA-N+OKKJLVBELUTLKV-UHFFFAOYSA-N
neat1032	dapsone	methanol	MQJKPEGWNLWLTK-UHFFFAOYSA-N	OKKJLVBELUTLKV-UHFFFAOYSA-N	20	1.93422	-2.08014	2021-Li-10.1016j.molliq.2021.117403	MQJKPEGWNLWLTK-UHFFFAOYSA-N+OKKJLVBELUTLKV-UHFFFAOYSA-N
neat1033	dapsone	methanol	MQJKPEGWNLWLTK-UHFFFAOYSA-N	OKKJLVBELUTLKV-UHFFFAOYSA-N	25	1.89131	-2.01207	2021-Li-10.1016j.molliq.2021.117403	MQJKPEGWNLWLTK-UHFFFAOYSA-N+OKKJLVBELUTLKV-UHFFFAOYSA-N
neat1034	dapsone	methanol	MQJKPEGWNLWLTK-UHFFFAOYSA-N	OKKJLVBELUTLKV-UHFFFAOYSA-N	30	1.84713	-1.95468	2021-Li-10.1016j.molliq.2021.117403	MQJKPEGWNLWLTK-UHFFFAOYSA-N+OKKJLVBELUTLKV-UHFFFAOYSA-N
neat1035	dapsone	methanol	MQJKPEGWNLWLTK-UHFFFAOYSA-N	OKKJLVBELUTLKV-UHFFFAOYSA-N	35	1.80172	-1.89381	2021-Li-10.1016j.molliq.2021.117403	MQJKPEGWNLWLTK-UHFFFAOYSA-N+OKKJLVBELUTLKV-UHFFFAOYSA-N
neat1036	dapsone	methanol	MQJKPEGWNLWLTK-UHFFFAOYSA-N	OKKJLVBELUTLKV-UHFFFAOYSA-N	40	1.75508	-1.83298	2021-Li-10.1016j.molliq.2021.117403	MQJKPEGWNLWLTK-UHFFFAOYSA-N+OKKJLVBELUTLKV-UHFFFAOYSA-N
neat1037	dapsone	methanol	MQJKPEGWNLWLTK-UHFFFAOYSA-N	OKKJLVBELUTLKV-UHFFFAOYSA-N	45	1.70724	-1.77624	2021-Li-10.1016j.molliq.2021.117403	MQJKPEGWNLWLTK-UHFFFAOYSA-N+OKKJLVBELUTLKV-UHFFFAOYSA-N
neat1038	dapsone	methanol	MQJKPEGWNLWLTK-UHFFFAOYSA-N	OKKJLVBELUTLKV-UHFFFAOYSA-N	50	1.65821	-1.71602	2021-Li-10.1016j.molliq.2021.117403	MQJKPEGWNLWLTK-UHFFFAOYSA-N+OKKJLVBELUTLKV-UHFFFAOYSA-N
neat1039	dapsone	1-butanol	MQJKPEGWNLWLTK-UHFFFAOYSA-N	LRHPLDYGYMQRHN-UHFFFAOYSA-N	10	2.01618	-2.89313	2019-Li-10.1016j.molliq.2019.02.023	MQJKPEGWNLWLTK-UHFFFAOYSA-N+LRHPLDYGYMQRHN-UHFFFAOYSA-N
neat1040	dapsone	1-butanol	MQJKPEGWNLWLTK-UHFFFAOYSA-N	LRHPLDYGYMQRHN-UHFFFAOYSA-N	15	1.97585	-2.77624	2019-Li-10.1016j.molliq.2019.02.023	MQJKPEGWNLWLTK-UHFFFAOYSA-N+LRHPLDYGYMQRHN-UHFFFAOYSA-N
neat1041	dapsone	1-butanol	MQJKPEGWNLWLTK-UHFFFAOYSA-N	LRHPLDYGYMQRHN-UHFFFAOYSA-N	20	1.93422	-2.75622	2019-Li-10.1016j.molliq.2019.02.023	MQJKPEGWNLWLTK-UHFFFAOYSA-N+LRHPLDYGYMQRHN-UHFFFAOYSA-N
neat1042	dapsone	1-butanol	MQJKPEGWNLWLTK-UHFFFAOYSA-N	LRHPLDYGYMQRHN-UHFFFAOYSA-N	25	1.89131	-2.66494	2019-Li-10.1016j.molliq.2019.02.023	MQJKPEGWNLWLTK-UHFFFAOYSA-N+LRHPLDYGYMQRHN-UHFFFAOYSA-N
neat1043	dapsone	1-butanol	MQJKPEGWNLWLTK-UHFFFAOYSA-N	LRHPLDYGYMQRHN-UHFFFAOYSA-N	30	1.84713	-2.60502	2019-Li-10.1016j.molliq.2019.02.023	MQJKPEGWNLWLTK-UHFFFAOYSA-N+LRHPLDYGYMQRHN-UHFFFAOYSA-N
neat1044	dapsone	1-butanol	MQJKPEGWNLWLTK-UHFFFAOYSA-N	LRHPLDYGYMQRHN-UHFFFAOYSA-N	35	1.80172	-2.573	2019-Li-10.1016j.molliq.2019.02.023	MQJKPEGWNLWLTK-UHFFFAOYSA-N+LRHPLDYGYMQRHN-UHFFFAOYSA-N
neat1045	dapsone	1-butanol	MQJKPEGWNLWLTK-UHFFFAOYSA-N	LRHPLDYGYMQRHN-UHFFFAOYSA-N	40	1.75508	-2.49336	2019-Li-10.1016j.molliq.2019.02.023	MQJKPEGWNLWLTK-UHFFFAOYSA-N+LRHPLDYGYMQRHN-UHFFFAOYSA-N
neat1046	dapsone	1-butanol	MQJKPEGWNLWLTK-UHFFFAOYSA-N	LRHPLDYGYMQRHN-UHFFFAOYSA-N	45	1.70724	-2.4338	2019-Li-10.1016j.molliq.2019.02.023	MQJKPEGWNLWLTK-UHFFFAOYSA-N+LRHPLDYGYMQRHN-UHFFFAOYSA-N
neat1047	dapsone	1-butanol	MQJKPEGWNLWLTK-UHFFFAOYSA-N	LRHPLDYGYMQRHN-UHFFFAOYSA-N	50	1.65821	-2.37356	2019-Li-10.1016j.molliq.2019.02.023	MQJKPEGWNLWLTK-UHFFFAOYSA-N+LRHPLDYGYMQRHN-UHFFFAOYSA-N
neat1048	dapsone	n-Pentanol	MQJKPEGWNLWLTK-UHFFFAOYSA-N	AMQJEAYHLZJPGS-UHFFFAOYSA-N	10	2.01618	-3.09151	2019-Li-10.1016j.molliq.2019.02.023	MQJKPEGWNLWLTK-UHFFFAOYSA-N+AMQJEAYHLZJPGS-UHFFFAOYSA-N
neat1049	dapsone	n-Pentanol	MQJKPEGWNLWLTK-UHFFFAOYSA-N	AMQJEAYHLZJPGS-UHFFFAOYSA-N	15	1.97585	-3.0013	2019-Li-10.1016j.molliq.2019.02.023	MQJKPEGWNLWLTK-UHFFFAOYSA-N+AMQJEAYHLZJPGS-UHFFFAOYSA-N
neat1050	dapsone	n-Pentanol	MQJKPEGWNLWLTK-UHFFFAOYSA-N	AMQJEAYHLZJPGS-UHFFFAOYSA-N	20	1.93422	-2.8962	2019-Li-10.1016j.molliq.2019.02.023	MQJKPEGWNLWLTK-UHFFFAOYSA-N+AMQJEAYHLZJPGS-UHFFFAOYSA-N
neat1051	dapsone	n-Pentanol	MQJKPEGWNLWLTK-UHFFFAOYSA-N	AMQJEAYHLZJPGS-UHFFFAOYSA-N	25	1.89131	-2.8216	2019-Li-10.1016j.molliq.2019.02.023	MQJKPEGWNLWLTK-UHFFFAOYSA-N+AMQJEAYHLZJPGS-UHFFFAOYSA-N
neat1052	dapsone	n-Pentanol	MQJKPEGWNLWLTK-UHFFFAOYSA-N	AMQJEAYHLZJPGS-UHFFFAOYSA-N	30	1.84713	-2.77237	2019-Li-10.1016j.molliq.2019.02.023	MQJKPEGWNLWLTK-UHFFFAOYSA-N+AMQJEAYHLZJPGS-UHFFFAOYSA-N
neat1053	dapsone	n-Pentanol	MQJKPEGWNLWLTK-UHFFFAOYSA-N	AMQJEAYHLZJPGS-UHFFFAOYSA-N	35	1.80172	-2.66075	2019-Li-10.1016j.molliq.2019.02.023	MQJKPEGWNLWLTK-UHFFFAOYSA-N+AMQJEAYHLZJPGS-UHFFFAOYSA-N
neat1054	dapsone	n-Pentanol	MQJKPEGWNLWLTK-UHFFFAOYSA-N	AMQJEAYHLZJPGS-UHFFFAOYSA-N	40	1.75508	-2.60137	2019-Li-10.1016j.molliq.2019.02.023	MQJKPEGWNLWLTK-UHFFFAOYSA-N+AMQJEAYHLZJPGS-UHFFFAOYSA-N
neat1055	dapsone	n-Pentanol	MQJKPEGWNLWLTK-UHFFFAOYSA-N	AMQJEAYHLZJPGS-UHFFFAOYSA-N	45	1.70724	-2.53566	2019-Li-10.1016j.molliq.2019.02.023	MQJKPEGWNLWLTK-UHFFFAOYSA-N+AMQJEAYHLZJPGS-UHFFFAOYSA-N
neat1056	dapsone	n-Pentanol	MQJKPEGWNLWLTK-UHFFFAOYSA-N	AMQJEAYHLZJPGS-UHFFFAOYSA-N	50	1.65821	-2.49174	2019-Li-10.1016j.molliq.2019.02.023	MQJKPEGWNLWLTK-UHFFFAOYSA-N+AMQJEAYHLZJPGS-UHFFFAOYSA-N
neat1057	dapsone	Methyl acetate	MQJKPEGWNLWLTK-UHFFFAOYSA-N	KXKVLQRXCPHEJC-UHFFFAOYSA-N	10	2.01618	-1.67246	2019-Li-10.1016j.molliq.2019.02.023	MQJKPEGWNLWLTK-UHFFFAOYSA-N+KXKVLQRXCPHEJC-UHFFFAOYSA-N
neat1058	dapsone	Methyl acetate	MQJKPEGWNLWLTK-UHFFFAOYSA-N	KXKVLQRXCPHEJC-UHFFFAOYSA-N	15	1.97585	-1.64964	2019-Li-10.1016j.molliq.2019.02.023	MQJKPEGWNLWLTK-UHFFFAOYSA-N+KXKVLQRXCPHEJC-UHFFFAOYSA-N
neat1059	dapsone	Methyl acetate	MQJKPEGWNLWLTK-UHFFFAOYSA-N	KXKVLQRXCPHEJC-UHFFFAOYSA-N	20	1.93422	-1.63712	2019-Li-10.1016j.molliq.2019.02.023	MQJKPEGWNLWLTK-UHFFFAOYSA-N+KXKVLQRXCPHEJC-UHFFFAOYSA-N
neat1060	dapsone	Methyl acetate	MQJKPEGWNLWLTK-UHFFFAOYSA-N	KXKVLQRXCPHEJC-UHFFFAOYSA-N	25	1.89131	-1.62147	2019-Li-10.1016j.molliq.2019.02.023	MQJKPEGWNLWLTK-UHFFFAOYSA-N+KXKVLQRXCPHEJC-UHFFFAOYSA-N
neat1061	dapsone	Methyl acetate	MQJKPEGWNLWLTK-UHFFFAOYSA-N	KXKVLQRXCPHEJC-UHFFFAOYSA-N	30	1.84713	-1.59815	2019-Li-10.1016j.molliq.2019.02.023	MQJKPEGWNLWLTK-UHFFFAOYSA-N+KXKVLQRXCPHEJC-UHFFFAOYSA-N
neat1062	dapsone	Methyl acetate	MQJKPEGWNLWLTK-UHFFFAOYSA-N	KXKVLQRXCPHEJC-UHFFFAOYSA-N	35	1.80172	-1.57841	2019-Li-10.1016j.molliq.2019.02.023	MQJKPEGWNLWLTK-UHFFFAOYSA-N+KXKVLQRXCPHEJC-UHFFFAOYSA-N
neat1063	dapsone	Methyl acetate	MQJKPEGWNLWLTK-UHFFFAOYSA-N	KXKVLQRXCPHEJC-UHFFFAOYSA-N	40	1.75508	-1.54772	2019-Li-10.1016j.molliq.2019.02.023	MQJKPEGWNLWLTK-UHFFFAOYSA-N+KXKVLQRXCPHEJC-UHFFFAOYSA-N
neat1064	dapsone	Methyl acetate	MQJKPEGWNLWLTK-UHFFFAOYSA-N	KXKVLQRXCPHEJC-UHFFFAOYSA-N	45	1.70724	-1.51361	2019-Li-10.1016j.molliq.2019.02.023	MQJKPEGWNLWLTK-UHFFFAOYSA-N+KXKVLQRXCPHEJC-UHFFFAOYSA-N
neat1065	dapsone	Methyl acetate	MQJKPEGWNLWLTK-UHFFFAOYSA-N	KXKVLQRXCPHEJC-UHFFFAOYSA-N	50	1.65821	-1.48976	2019-Li-10.1016j.molliq.2019.02.023	MQJKPEGWNLWLTK-UHFFFAOYSA-N+KXKVLQRXCPHEJC-UHFFFAOYSA-N
neat1066	dapsone	Ethyl propionate	MQJKPEGWNLWLTK-UHFFFAOYSA-N	FKRCODPIKNYEAC-UHFFFAOYSA-N	10	2.01618	-2.18482	2019-Li-10.1016j.molliq.2019.02.023	MQJKPEGWNLWLTK-UHFFFAOYSA-N+FKRCODPIKNYEAC-UHFFFAOYSA-N
neat1067	dapsone	Ethyl propionate	MQJKPEGWNLWLTK-UHFFFAOYSA-N	FKRCODPIKNYEAC-UHFFFAOYSA-N	15	1.97585	-2.17757	2019-Li-10.1016j.molliq.2019.02.023	MQJKPEGWNLWLTK-UHFFFAOYSA-N+FKRCODPIKNYEAC-UHFFFAOYSA-N
neat1068	dapsone	Ethyl propionate	MQJKPEGWNLWLTK-UHFFFAOYSA-N	FKRCODPIKNYEAC-UHFFFAOYSA-N	20	1.93422	-2.16444	2019-Li-10.1016j.molliq.2019.02.023	MQJKPEGWNLWLTK-UHFFFAOYSA-N+FKRCODPIKNYEAC-UHFFFAOYSA-N
neat1069	dapsone	Ethyl propionate	MQJKPEGWNLWLTK-UHFFFAOYSA-N	FKRCODPIKNYEAC-UHFFFAOYSA-N	25	1.89131	-2.14315	2019-Li-10.1016j.molliq.2019.02.023	MQJKPEGWNLWLTK-UHFFFAOYSA-N+FKRCODPIKNYEAC-UHFFFAOYSA-N
neat1070	dapsone	Ethyl propionate	MQJKPEGWNLWLTK-UHFFFAOYSA-N	FKRCODPIKNYEAC-UHFFFAOYSA-N	30	1.84713	-2.13247	2019-Li-10.1016j.molliq.2019.02.023	MQJKPEGWNLWLTK-UHFFFAOYSA-N+FKRCODPIKNYEAC-UHFFFAOYSA-N
neat1071	dapsone	Ethyl propionate	MQJKPEGWNLWLTK-UHFFFAOYSA-N	FKRCODPIKNYEAC-UHFFFAOYSA-N	35	1.80172	-2.10188	2019-Li-10.1016j.molliq.2019.02.023	MQJKPEGWNLWLTK-UHFFFAOYSA-N+FKRCODPIKNYEAC-UHFFFAOYSA-N
neat1072	dapsone	Ethyl propionate	MQJKPEGWNLWLTK-UHFFFAOYSA-N	FKRCODPIKNYEAC-UHFFFAOYSA-N	40	1.75508	-2.08181	2019-Li-10.1016j.molliq.2019.02.023	MQJKPEGWNLWLTK-UHFFFAOYSA-N+FKRCODPIKNYEAC-UHFFFAOYSA-N
neat1073	dapsone	Ethyl propionate	MQJKPEGWNLWLTK-UHFFFAOYSA-N	FKRCODPIKNYEAC-UHFFFAOYSA-N	45	1.70724	-2.06946	2019-Li-10.1016j.molliq.2019.02.023	MQJKPEGWNLWLTK-UHFFFAOYSA-N+FKRCODPIKNYEAC-UHFFFAOYSA-N
neat1074	dapsone	Ethyl propionate	MQJKPEGWNLWLTK-UHFFFAOYSA-N	FKRCODPIKNYEAC-UHFFFAOYSA-N	50	1.65821	-2.05705	2019-Li-10.1016j.molliq.2019.02.023	MQJKPEGWNLWLTK-UHFFFAOYSA-N+FKRCODPIKNYEAC-UHFFFAOYSA-N
neat1075	dapsone	Butyl acetate	MQJKPEGWNLWLTK-UHFFFAOYSA-N	DKPFZGUDAPQIHT-UHFFFAOYSA-N	10	2.01618	-2.47289	2019-Li-10.1016j.molliq.2019.02.023	MQJKPEGWNLWLTK-UHFFFAOYSA-N+DKPFZGUDAPQIHT-UHFFFAOYSA-N
neat1076	dapsone	Butyl acetate	MQJKPEGWNLWLTK-UHFFFAOYSA-N	DKPFZGUDAPQIHT-UHFFFAOYSA-N	15	1.97585	-2.44261	2019-Li-10.1016j.molliq.2019.02.023	MQJKPEGWNLWLTK-UHFFFAOYSA-N+DKPFZGUDAPQIHT-UHFFFAOYSA-N
neat1077	dapsone	Butyl acetate	MQJKPEGWNLWLTK-UHFFFAOYSA-N	DKPFZGUDAPQIHT-UHFFFAOYSA-N	20	1.93422	-2.42829	2019-Li-10.1016j.molliq.2019.02.023	MQJKPEGWNLWLTK-UHFFFAOYSA-N+DKPFZGUDAPQIHT-UHFFFAOYSA-N
neat1078	dapsone	Butyl acetate	MQJKPEGWNLWLTK-UHFFFAOYSA-N	DKPFZGUDAPQIHT-UHFFFAOYSA-N	25	1.89131	-2.41999	2019-Li-10.1016j.molliq.2019.02.023	MQJKPEGWNLWLTK-UHFFFAOYSA-N+DKPFZGUDAPQIHT-UHFFFAOYSA-N
neat1079	dapsone	Butyl acetate	MQJKPEGWNLWLTK-UHFFFAOYSA-N	DKPFZGUDAPQIHT-UHFFFAOYSA-N	30	1.84713	-2.37345	2019-Li-10.1016j.molliq.2019.02.023	MQJKPEGWNLWLTK-UHFFFAOYSA-N+DKPFZGUDAPQIHT-UHFFFAOYSA-N
neat1080	dapsone	Butyl acetate	MQJKPEGWNLWLTK-UHFFFAOYSA-N	DKPFZGUDAPQIHT-UHFFFAOYSA-N	35	1.80172	-2.36071	2019-Li-10.1016j.molliq.2019.02.023	MQJKPEGWNLWLTK-UHFFFAOYSA-N+DKPFZGUDAPQIHT-UHFFFAOYSA-N
neat1081	dapsone	Butyl acetate	MQJKPEGWNLWLTK-UHFFFAOYSA-N	DKPFZGUDAPQIHT-UHFFFAOYSA-N	40	1.75508	-2.3398	2019-Li-10.1016j.molliq.2019.02.023	MQJKPEGWNLWLTK-UHFFFAOYSA-N+DKPFZGUDAPQIHT-UHFFFAOYSA-N
neat1082	dapsone	Butyl acetate	MQJKPEGWNLWLTK-UHFFFAOYSA-N	DKPFZGUDAPQIHT-UHFFFAOYSA-N	45	1.70724	-2.32239	2019-Li-10.1016j.molliq.2019.02.023	MQJKPEGWNLWLTK-UHFFFAOYSA-N+DKPFZGUDAPQIHT-UHFFFAOYSA-N
neat1083	dapsone	Butyl acetate	MQJKPEGWNLWLTK-UHFFFAOYSA-N	DKPFZGUDAPQIHT-UHFFFAOYSA-N	50	1.65821	-2.29175	2019-Li-10.1016j.molliq.2019.02.023	MQJKPEGWNLWLTK-UHFFFAOYSA-N+DKPFZGUDAPQIHT-UHFFFAOYSA-N
neat1084	dapsone	Ethanol	MQJKPEGWNLWLTK-UHFFFAOYSA-N	LFQSCWFLJHTTHZ-UHFFFAOYSA-N	10	2.01618	-2.4389	2019-Li-10.1016j.molliq.2019.02.023	MQJKPEGWNLWLTK-UHFFFAOYSA-N+LFQSCWFLJHTTHZ-UHFFFAOYSA-N
neat1085	dapsone	Ethanol	MQJKPEGWNLWLTK-UHFFFAOYSA-N	LFQSCWFLJHTTHZ-UHFFFAOYSA-N	15	1.97585	-2.40594	2019-Li-10.1016j.molliq.2019.02.023	MQJKPEGWNLWLTK-UHFFFAOYSA-N+LFQSCWFLJHTTHZ-UHFFFAOYSA-N
neat1086	dapsone	Ethanol	MQJKPEGWNLWLTK-UHFFFAOYSA-N	LFQSCWFLJHTTHZ-UHFFFAOYSA-N	20	1.93422	-2.35843	2019-Li-10.1016j.molliq.2019.02.023	MQJKPEGWNLWLTK-UHFFFAOYSA-N+LFQSCWFLJHTTHZ-UHFFFAOYSA-N
neat1087	dapsone	Ethanol	MQJKPEGWNLWLTK-UHFFFAOYSA-N	LFQSCWFLJHTTHZ-UHFFFAOYSA-N	25	1.89131	-2.32112	2019-Li-10.1016j.molliq.2019.02.023	MQJKPEGWNLWLTK-UHFFFAOYSA-N+LFQSCWFLJHTTHZ-UHFFFAOYSA-N
neat1088	dapsone	Ethanol	MQJKPEGWNLWLTK-UHFFFAOYSA-N	LFQSCWFLJHTTHZ-UHFFFAOYSA-N	30	1.84713	-2.25337	2019-Li-10.1016j.molliq.2019.02.023	MQJKPEGWNLWLTK-UHFFFAOYSA-N+LFQSCWFLJHTTHZ-UHFFFAOYSA-N
neat1089	dapsone	Ethanol	MQJKPEGWNLWLTK-UHFFFAOYSA-N	LFQSCWFLJHTTHZ-UHFFFAOYSA-N	35	1.80172	-2.2304	2019-Li-10.1016j.molliq.2019.02.023	MQJKPEGWNLWLTK-UHFFFAOYSA-N+LFQSCWFLJHTTHZ-UHFFFAOYSA-N
neat1090	dapsone	Ethanol	MQJKPEGWNLWLTK-UHFFFAOYSA-N	LFQSCWFLJHTTHZ-UHFFFAOYSA-N	40	1.75508	-2.17412	2019-Li-10.1016j.molliq.2019.02.023	MQJKPEGWNLWLTK-UHFFFAOYSA-N+LFQSCWFLJHTTHZ-UHFFFAOYSA-N
neat1091	dapsone	Ethanol	MQJKPEGWNLWLTK-UHFFFAOYSA-N	LFQSCWFLJHTTHZ-UHFFFAOYSA-N	45	1.70724	-2.09931	2019-Li-10.1016j.molliq.2019.02.023	MQJKPEGWNLWLTK-UHFFFAOYSA-N+LFQSCWFLJHTTHZ-UHFFFAOYSA-N
neat1092	dapsone	Ethanol	MQJKPEGWNLWLTK-UHFFFAOYSA-N	LFQSCWFLJHTTHZ-UHFFFAOYSA-N	50	1.65821	-2.03292	2019-Li-10.1016j.molliq.2019.02.023	MQJKPEGWNLWLTK-UHFFFAOYSA-N+LFQSCWFLJHTTHZ-UHFFFAOYSA-N
neat1093	dapsone	Ethanol	MQJKPEGWNLWLTK-UHFFFAOYSA-N	LFQSCWFLJHTTHZ-UHFFFAOYSA-N	5	2.05517	-2.525	2021-Li-10.1016j.molliq.2021.117403	MQJKPEGWNLWLTK-UHFFFAOYSA-N+LFQSCWFLJHTTHZ-UHFFFAOYSA-N
neat1094	dapsone	Ethanol	MQJKPEGWNLWLTK-UHFFFAOYSA-N	LFQSCWFLJHTTHZ-UHFFFAOYSA-N	10	2.01618	-2.466	2021-Li-10.1016j.molliq.2021.117403	MQJKPEGWNLWLTK-UHFFFAOYSA-N+LFQSCWFLJHTTHZ-UHFFFAOYSA-N
neat1095	dapsone	Ethanol	MQJKPEGWNLWLTK-UHFFFAOYSA-N	LFQSCWFLJHTTHZ-UHFFFAOYSA-N	15	1.97585	-2.41	2021-Li-10.1016j.molliq.2021.117403	MQJKPEGWNLWLTK-UHFFFAOYSA-N+LFQSCWFLJHTTHZ-UHFFFAOYSA-N
neat1096	dapsone	Ethanol	MQJKPEGWNLWLTK-UHFFFAOYSA-N	LFQSCWFLJHTTHZ-UHFFFAOYSA-N	20	1.93422	-2.35	2021-Li-10.1016j.molliq.2021.117403	MQJKPEGWNLWLTK-UHFFFAOYSA-N+LFQSCWFLJHTTHZ-UHFFFAOYSA-N
neat1097	dapsone	Ethanol	MQJKPEGWNLWLTK-UHFFFAOYSA-N	LFQSCWFLJHTTHZ-UHFFFAOYSA-N	25	1.89131	-2.298	2021-Li-10.1016j.molliq.2021.117403	MQJKPEGWNLWLTK-UHFFFAOYSA-N+LFQSCWFLJHTTHZ-UHFFFAOYSA-N
neat1098	dapsone	Ethanol	MQJKPEGWNLWLTK-UHFFFAOYSA-N	LFQSCWFLJHTTHZ-UHFFFAOYSA-N	30	1.84713	-2.244	2021-Li-10.1016j.molliq.2021.117403	MQJKPEGWNLWLTK-UHFFFAOYSA-N+LFQSCWFLJHTTHZ-UHFFFAOYSA-N
neat1099	dapsone	Ethanol	MQJKPEGWNLWLTK-UHFFFAOYSA-N	LFQSCWFLJHTTHZ-UHFFFAOYSA-N	35	1.80172	-2.195	2021-Li-10.1016j.molliq.2021.117403	MQJKPEGWNLWLTK-UHFFFAOYSA-N+LFQSCWFLJHTTHZ-UHFFFAOYSA-N
neat1100	dapsone	Ethanol	MQJKPEGWNLWLTK-UHFFFAOYSA-N	LFQSCWFLJHTTHZ-UHFFFAOYSA-N	40	1.75508	-2.146	2021-Li-10.1016j.molliq.2021.117403	MQJKPEGWNLWLTK-UHFFFAOYSA-N+LFQSCWFLJHTTHZ-UHFFFAOYSA-N
neat1101	dapsone	Ethanol	MQJKPEGWNLWLTK-UHFFFAOYSA-N	LFQSCWFLJHTTHZ-UHFFFAOYSA-N	45	1.70724	-2.09	2021-Li-10.1016j.molliq.2021.117403	MQJKPEGWNLWLTK-UHFFFAOYSA-N+LFQSCWFLJHTTHZ-UHFFFAOYSA-N
neat1102	dapsone	Ethanol	MQJKPEGWNLWLTK-UHFFFAOYSA-N	LFQSCWFLJHTTHZ-UHFFFAOYSA-N	50	1.65821	-2.041	2021-Li-10.1016j.molliq.2021.117403	MQJKPEGWNLWLTK-UHFFFAOYSA-N+LFQSCWFLJHTTHZ-UHFFFAOYSA-N
neat1103	dapsone	2-butanol	MQJKPEGWNLWLTK-UHFFFAOYSA-N	BTANRVKWQNVYAZ-UHFFFAOYSA-N	10	2.01618	-3.07417	2019-Li-10.1016j.molliq.2019.02.023	MQJKPEGWNLWLTK-UHFFFAOYSA-N+BTANRVKWQNVYAZ-UHFFFAOYSA-N
neat1104	dapsone	2-butanol	MQJKPEGWNLWLTK-UHFFFAOYSA-N	BTANRVKWQNVYAZ-UHFFFAOYSA-N	15	1.97585	-2.96819	2019-Li-10.1016j.molliq.2019.02.023	MQJKPEGWNLWLTK-UHFFFAOYSA-N+BTANRVKWQNVYAZ-UHFFFAOYSA-N
neat1105	dapsone	2-butanol	MQJKPEGWNLWLTK-UHFFFAOYSA-N	BTANRVKWQNVYAZ-UHFFFAOYSA-N	20	1.93422	-2.88306	2019-Li-10.1016j.molliq.2019.02.023	MQJKPEGWNLWLTK-UHFFFAOYSA-N+BTANRVKWQNVYAZ-UHFFFAOYSA-N
neat1106	dapsone	2-butanol	MQJKPEGWNLWLTK-UHFFFAOYSA-N	BTANRVKWQNVYAZ-UHFFFAOYSA-N	25	1.89131	-2.7929	2019-Li-10.1016j.molliq.2019.02.023	MQJKPEGWNLWLTK-UHFFFAOYSA-N+BTANRVKWQNVYAZ-UHFFFAOYSA-N
neat1107	dapsone	2-butanol	MQJKPEGWNLWLTK-UHFFFAOYSA-N	BTANRVKWQNVYAZ-UHFFFAOYSA-N	30	1.84713	-2.73471	2019-Li-10.1016j.molliq.2019.02.023	MQJKPEGWNLWLTK-UHFFFAOYSA-N+BTANRVKWQNVYAZ-UHFFFAOYSA-N
neat1108	dapsone	2-butanol	MQJKPEGWNLWLTK-UHFFFAOYSA-N	BTANRVKWQNVYAZ-UHFFFAOYSA-N	35	1.80172	-2.63078	2019-Li-10.1016j.molliq.2019.02.023	MQJKPEGWNLWLTK-UHFFFAOYSA-N+BTANRVKWQNVYAZ-UHFFFAOYSA-N
neat1109	dapsone	2-butanol	MQJKPEGWNLWLTK-UHFFFAOYSA-N	BTANRVKWQNVYAZ-UHFFFAOYSA-N	40	1.75508	-2.56671	2019-Li-10.1016j.molliq.2019.02.023	MQJKPEGWNLWLTK-UHFFFAOYSA-N+BTANRVKWQNVYAZ-UHFFFAOYSA-N
neat1110	dapsone	2-butanol	MQJKPEGWNLWLTK-UHFFFAOYSA-N	BTANRVKWQNVYAZ-UHFFFAOYSA-N	45	1.70724	-2.49026	2019-Li-10.1016j.molliq.2019.02.023	MQJKPEGWNLWLTK-UHFFFAOYSA-N+BTANRVKWQNVYAZ-UHFFFAOYSA-N
neat1111	dapsone	2-butanol	MQJKPEGWNLWLTK-UHFFFAOYSA-N	BTANRVKWQNVYAZ-UHFFFAOYSA-N	50	1.65821	-2.42841	2019-Li-10.1016j.molliq.2019.02.023	MQJKPEGWNLWLTK-UHFFFAOYSA-N+BTANRVKWQNVYAZ-UHFFFAOYSA-N
neat1112	dapsone	Isobutanol	MQJKPEGWNLWLTK-UHFFFAOYSA-N	ZXEKIIBDNHEJCQ-UHFFFAOYSA-N	10	2.01618	-3.1463	2019-Li-10.1016j.molliq.2019.02.023	MQJKPEGWNLWLTK-UHFFFAOYSA-N+ZXEKIIBDNHEJCQ-UHFFFAOYSA-N
neat1113	dapsone	Isobutanol	MQJKPEGWNLWLTK-UHFFFAOYSA-N	ZXEKIIBDNHEJCQ-UHFFFAOYSA-N	15	1.97585	-3.11464	2019-Li-10.1016j.molliq.2019.02.023	MQJKPEGWNLWLTK-UHFFFAOYSA-N+ZXEKIIBDNHEJCQ-UHFFFAOYSA-N
neat1114	dapsone	Isobutanol	MQJKPEGWNLWLTK-UHFFFAOYSA-N	ZXEKIIBDNHEJCQ-UHFFFAOYSA-N	20	1.93422	-3.01954	2019-Li-10.1016j.molliq.2019.02.023	MQJKPEGWNLWLTK-UHFFFAOYSA-N+ZXEKIIBDNHEJCQ-UHFFFAOYSA-N
neat1115	dapsone	Isobutanol	MQJKPEGWNLWLTK-UHFFFAOYSA-N	ZXEKIIBDNHEJCQ-UHFFFAOYSA-N	25	1.89131	-2.97021	2019-Li-10.1016j.molliq.2019.02.023	MQJKPEGWNLWLTK-UHFFFAOYSA-N+ZXEKIIBDNHEJCQ-UHFFFAOYSA-N
neat1116	dapsone	Isobutanol	MQJKPEGWNLWLTK-UHFFFAOYSA-N	ZXEKIIBDNHEJCQ-UHFFFAOYSA-N	30	1.84713	-2.9108	2019-Li-10.1016j.molliq.2019.02.023	MQJKPEGWNLWLTK-UHFFFAOYSA-N+ZXEKIIBDNHEJCQ-UHFFFAOYSA-N
neat1117	dapsone	Isobutanol	MQJKPEGWNLWLTK-UHFFFAOYSA-N	ZXEKIIBDNHEJCQ-UHFFFAOYSA-N	35	1.80172	-2.79048	2019-Li-10.1016j.molliq.2019.02.023	MQJKPEGWNLWLTK-UHFFFAOYSA-N+ZXEKIIBDNHEJCQ-UHFFFAOYSA-N
neat1118	dapsone	Isobutanol	MQJKPEGWNLWLTK-UHFFFAOYSA-N	ZXEKIIBDNHEJCQ-UHFFFAOYSA-N	40	1.75508	-2.71829	2019-Li-10.1016j.molliq.2019.02.023	MQJKPEGWNLWLTK-UHFFFAOYSA-N+ZXEKIIBDNHEJCQ-UHFFFAOYSA-N
neat1119	dapsone	Isobutanol	MQJKPEGWNLWLTK-UHFFFAOYSA-N	ZXEKIIBDNHEJCQ-UHFFFAOYSA-N	45	1.70724	-2.64956	2019-Li-10.1016j.molliq.2019.02.023	MQJKPEGWNLWLTK-UHFFFAOYSA-N+ZXEKIIBDNHEJCQ-UHFFFAOYSA-N
neat1120	dapsone	Isobutanol	MQJKPEGWNLWLTK-UHFFFAOYSA-N	ZXEKIIBDNHEJCQ-UHFFFAOYSA-N	50	1.65821	-2.55129	2019-Li-10.1016j.molliq.2019.02.023	MQJKPEGWNLWLTK-UHFFFAOYSA-N+ZXEKIIBDNHEJCQ-UHFFFAOYSA-N
neat1121	dapsone	Ethyl acetate	MQJKPEGWNLWLTK-UHFFFAOYSA-N	XEKOWRVHYACXOJ-UHFFFAOYSA-N	10	2.01618	-1.99469	2019-Li-10.1016j.molliq.2019.02.023	MQJKPEGWNLWLTK-UHFFFAOYSA-N+XEKOWRVHYACXOJ-UHFFFAOYSA-N
neat1122	dapsone	Ethyl acetate	MQJKPEGWNLWLTK-UHFFFAOYSA-N	XEKOWRVHYACXOJ-UHFFFAOYSA-N	15	1.97585	-1.97712	2019-Li-10.1016j.molliq.2019.02.023	MQJKPEGWNLWLTK-UHFFFAOYSA-N+XEKOWRVHYACXOJ-UHFFFAOYSA-N
neat1123	dapsone	Ethyl acetate	MQJKPEGWNLWLTK-UHFFFAOYSA-N	XEKOWRVHYACXOJ-UHFFFAOYSA-N	20	1.93422	-1.97204	2019-Li-10.1016j.molliq.2019.02.023	MQJKPEGWNLWLTK-UHFFFAOYSA-N+XEKOWRVHYACXOJ-UHFFFAOYSA-N
neat1124	dapsone	Ethyl acetate	MQJKPEGWNLWLTK-UHFFFAOYSA-N	XEKOWRVHYACXOJ-UHFFFAOYSA-N	25	1.89131	-1.9596	2019-Li-10.1016j.molliq.2019.02.023	MQJKPEGWNLWLTK-UHFFFAOYSA-N+XEKOWRVHYACXOJ-UHFFFAOYSA-N
neat1125	dapsone	Ethyl acetate	MQJKPEGWNLWLTK-UHFFFAOYSA-N	XEKOWRVHYACXOJ-UHFFFAOYSA-N	30	1.84713	-1.94116	2019-Li-10.1016j.molliq.2019.02.023	MQJKPEGWNLWLTK-UHFFFAOYSA-N+XEKOWRVHYACXOJ-UHFFFAOYSA-N
neat1126	dapsone	Ethyl acetate	MQJKPEGWNLWLTK-UHFFFAOYSA-N	XEKOWRVHYACXOJ-UHFFFAOYSA-N	35	1.80172	-1.9336	2019-Li-10.1016j.molliq.2019.02.023	MQJKPEGWNLWLTK-UHFFFAOYSA-N+XEKOWRVHYACXOJ-UHFFFAOYSA-N
neat1127	dapsone	Ethyl acetate	MQJKPEGWNLWLTK-UHFFFAOYSA-N	XEKOWRVHYACXOJ-UHFFFAOYSA-N	40	1.75508	-1.90735	2019-Li-10.1016j.molliq.2019.02.023	MQJKPEGWNLWLTK-UHFFFAOYSA-N+XEKOWRVHYACXOJ-UHFFFAOYSA-N
neat1128	dapsone	Ethyl acetate	MQJKPEGWNLWLTK-UHFFFAOYSA-N	XEKOWRVHYACXOJ-UHFFFAOYSA-N	45	1.70724	-1.89476	2019-Li-10.1016j.molliq.2019.02.023	MQJKPEGWNLWLTK-UHFFFAOYSA-N+XEKOWRVHYACXOJ-UHFFFAOYSA-N
neat1129	dapsone	Ethyl acetate	MQJKPEGWNLWLTK-UHFFFAOYSA-N	XEKOWRVHYACXOJ-UHFFFAOYSA-N	50	1.65821	-1.87338	2019-Li-10.1016j.molliq.2019.02.023	MQJKPEGWNLWLTK-UHFFFAOYSA-N+XEKOWRVHYACXOJ-UHFFFAOYSA-N
neat1130	dapsone	Ethyl acetate	MQJKPEGWNLWLTK-UHFFFAOYSA-N	XEKOWRVHYACXOJ-UHFFFAOYSA-N	5	2.05517	-2.01624	2021-Li-10.1016j.molliq.2021.117403	MQJKPEGWNLWLTK-UHFFFAOYSA-N+XEKOWRVHYACXOJ-UHFFFAOYSA-N
neat1131	dapsone	Ethyl acetate	MQJKPEGWNLWLTK-UHFFFAOYSA-N	XEKOWRVHYACXOJ-UHFFFAOYSA-N	10	2.01618	-2.00017	2021-Li-10.1016j.molliq.2021.117403	MQJKPEGWNLWLTK-UHFFFAOYSA-N+XEKOWRVHYACXOJ-UHFFFAOYSA-N
neat1132	dapsone	Ethyl acetate	MQJKPEGWNLWLTK-UHFFFAOYSA-N	XEKOWRVHYACXOJ-UHFFFAOYSA-N	15	1.97585	-1.98172	2021-Li-10.1016j.molliq.2021.117403	MQJKPEGWNLWLTK-UHFFFAOYSA-N+XEKOWRVHYACXOJ-UHFFFAOYSA-N
neat1133	dapsone	Ethyl acetate	MQJKPEGWNLWLTK-UHFFFAOYSA-N	XEKOWRVHYACXOJ-UHFFFAOYSA-N	20	1.93422	-1.96537	2021-Li-10.1016j.molliq.2021.117403	MQJKPEGWNLWLTK-UHFFFAOYSA-N+XEKOWRVHYACXOJ-UHFFFAOYSA-N
neat1134	dapsone	Ethyl acetate	MQJKPEGWNLWLTK-UHFFFAOYSA-N	XEKOWRVHYACXOJ-UHFFFAOYSA-N	25	1.89131	-1.95001	2021-Li-10.1016j.molliq.2021.117403	MQJKPEGWNLWLTK-UHFFFAOYSA-N+XEKOWRVHYACXOJ-UHFFFAOYSA-N
neat1135	dapsone	Ethyl acetate	MQJKPEGWNLWLTK-UHFFFAOYSA-N	XEKOWRVHYACXOJ-UHFFFAOYSA-N	30	1.84713	-1.93592	2021-Li-10.1016j.molliq.2021.117403	MQJKPEGWNLWLTK-UHFFFAOYSA-N+XEKOWRVHYACXOJ-UHFFFAOYSA-N
neat1136	dapsone	Ethyl acetate	MQJKPEGWNLWLTK-UHFFFAOYSA-N	XEKOWRVHYACXOJ-UHFFFAOYSA-N	35	1.80172	-1.92046	2021-Li-10.1016j.molliq.2021.117403	MQJKPEGWNLWLTK-UHFFFAOYSA-N+XEKOWRVHYACXOJ-UHFFFAOYSA-N
neat1137	dapsone	Ethyl acetate	MQJKPEGWNLWLTK-UHFFFAOYSA-N	XEKOWRVHYACXOJ-UHFFFAOYSA-N	40	1.75508	-1.90448	2021-Li-10.1016j.molliq.2021.117403	MQJKPEGWNLWLTK-UHFFFAOYSA-N+XEKOWRVHYACXOJ-UHFFFAOYSA-N
neat1138	dapsone	Ethyl acetate	MQJKPEGWNLWLTK-UHFFFAOYSA-N	XEKOWRVHYACXOJ-UHFFFAOYSA-N	45	1.70724	-1.89042	2021-Li-10.1016j.molliq.2021.117403	MQJKPEGWNLWLTK-UHFFFAOYSA-N+XEKOWRVHYACXOJ-UHFFFAOYSA-N
neat1139	dapsone	Ethyl acetate	MQJKPEGWNLWLTK-UHFFFAOYSA-N	XEKOWRVHYACXOJ-UHFFFAOYSA-N	50	1.65821	-1.8768	2021-Li-10.1016j.molliq.2021.117403	MQJKPEGWNLWLTK-UHFFFAOYSA-N+XEKOWRVHYACXOJ-UHFFFAOYSA-N
neat1140	dapsone	Isopropyl acetate	MQJKPEGWNLWLTK-UHFFFAOYSA-N	JMMWKPVZQRWMSS-UHFFFAOYSA-N	10	2.01618	-2.34669	2019-Li-10.1016j.molliq.2019.02.023	MQJKPEGWNLWLTK-UHFFFAOYSA-N+JMMWKPVZQRWMSS-UHFFFAOYSA-N
neat1141	dapsone	Isopropyl acetate	MQJKPEGWNLWLTK-UHFFFAOYSA-N	JMMWKPVZQRWMSS-UHFFFAOYSA-N	15	1.97585	-2.34151	2019-Li-10.1016j.molliq.2019.02.023	MQJKPEGWNLWLTK-UHFFFAOYSA-N+JMMWKPVZQRWMSS-UHFFFAOYSA-N
neat1142	dapsone	Isopropyl acetate	MQJKPEGWNLWLTK-UHFFFAOYSA-N	JMMWKPVZQRWMSS-UHFFFAOYSA-N	20	1.93422	-2.33386	2019-Li-10.1016j.molliq.2019.02.023	MQJKPEGWNLWLTK-UHFFFAOYSA-N+JMMWKPVZQRWMSS-UHFFFAOYSA-N
neat1143	dapsone	Isopropyl acetate	MQJKPEGWNLWLTK-UHFFFAOYSA-N	JMMWKPVZQRWMSS-UHFFFAOYSA-N	25	1.89131	-2.32103	2019-Li-10.1016j.molliq.2019.02.023	MQJKPEGWNLWLTK-UHFFFAOYSA-N+JMMWKPVZQRWMSS-UHFFFAOYSA-N
neat1144	dapsone	Isopropyl acetate	MQJKPEGWNLWLTK-UHFFFAOYSA-N	JMMWKPVZQRWMSS-UHFFFAOYSA-N	30	1.84713	-2.29474	2019-Li-10.1016j.molliq.2019.02.023	MQJKPEGWNLWLTK-UHFFFAOYSA-N+JMMWKPVZQRWMSS-UHFFFAOYSA-N
neat1145	dapsone	Isopropyl acetate	MQJKPEGWNLWLTK-UHFFFAOYSA-N	JMMWKPVZQRWMSS-UHFFFAOYSA-N	35	1.80172	-2.29115	2019-Li-10.1016j.molliq.2019.02.023	MQJKPEGWNLWLTK-UHFFFAOYSA-N+JMMWKPVZQRWMSS-UHFFFAOYSA-N
neat1146	dapsone	Isopropyl acetate	MQJKPEGWNLWLTK-UHFFFAOYSA-N	JMMWKPVZQRWMSS-UHFFFAOYSA-N	40	1.75508	-2.28811	2019-Li-10.1016j.molliq.2019.02.023	MQJKPEGWNLWLTK-UHFFFAOYSA-N+JMMWKPVZQRWMSS-UHFFFAOYSA-N
neat1147	dapsone	Isopropyl acetate	MQJKPEGWNLWLTK-UHFFFAOYSA-N	JMMWKPVZQRWMSS-UHFFFAOYSA-N	45	1.70724	-2.2536	2019-Li-10.1016j.molliq.2019.02.023	MQJKPEGWNLWLTK-UHFFFAOYSA-N+JMMWKPVZQRWMSS-UHFFFAOYSA-N
neat1148	dapsone	Isopropyl acetate	MQJKPEGWNLWLTK-UHFFFAOYSA-N	JMMWKPVZQRWMSS-UHFFFAOYSA-N	50	1.65821	-2.23173	2019-Li-10.1016j.molliq.2019.02.023	MQJKPEGWNLWLTK-UHFFFAOYSA-N+JMMWKPVZQRWMSS-UHFFFAOYSA-N
neat1149	dapsone	Acetone	MQJKPEGWNLWLTK-UHFFFAOYSA-N	CSCPPACGZOOCGX-UHFFFAOYSA-N	10	2.01618	-1.20494	2019-Li-10.1016j.molliq.2019.02.023	MQJKPEGWNLWLTK-UHFFFAOYSA-N+CSCPPACGZOOCGX-UHFFFAOYSA-N
neat1150	dapsone	Acetone	MQJKPEGWNLWLTK-UHFFFAOYSA-N	CSCPPACGZOOCGX-UHFFFAOYSA-N	15	1.97585	-1.15457	2019-Li-10.1016j.molliq.2019.02.023	MQJKPEGWNLWLTK-UHFFFAOYSA-N+CSCPPACGZOOCGX-UHFFFAOYSA-N
neat1151	dapsone	Acetone	MQJKPEGWNLWLTK-UHFFFAOYSA-N	CSCPPACGZOOCGX-UHFFFAOYSA-N	20	1.93422	-1.09075	2019-Li-10.1016j.molliq.2019.02.023	MQJKPEGWNLWLTK-UHFFFAOYSA-N+CSCPPACGZOOCGX-UHFFFAOYSA-N
neat1152	dapsone	Acetone	MQJKPEGWNLWLTK-UHFFFAOYSA-N	CSCPPACGZOOCGX-UHFFFAOYSA-N	25	1.89131	-1.05459	2019-Li-10.1016j.molliq.2019.02.023	MQJKPEGWNLWLTK-UHFFFAOYSA-N+CSCPPACGZOOCGX-UHFFFAOYSA-N
neat1153	dapsone	Acetone	MQJKPEGWNLWLTK-UHFFFAOYSA-N	CSCPPACGZOOCGX-UHFFFAOYSA-N	30	1.84713	-1.00327	2019-Li-10.1016j.molliq.2019.02.023	MQJKPEGWNLWLTK-UHFFFAOYSA-N+CSCPPACGZOOCGX-UHFFFAOYSA-N
neat1154	dapsone	Acetone	MQJKPEGWNLWLTK-UHFFFAOYSA-N	CSCPPACGZOOCGX-UHFFFAOYSA-N	35	1.80172	-0.924676	2019-Li-10.1016j.molliq.2019.02.023	MQJKPEGWNLWLTK-UHFFFAOYSA-N+CSCPPACGZOOCGX-UHFFFAOYSA-N
neat1155	dapsone	Acetone	MQJKPEGWNLWLTK-UHFFFAOYSA-N	CSCPPACGZOOCGX-UHFFFAOYSA-N	40	1.75508	-0.861353	2019-Li-10.1016j.molliq.2019.02.023	MQJKPEGWNLWLTK-UHFFFAOYSA-N+CSCPPACGZOOCGX-UHFFFAOYSA-N
neat1156	dapsone	Acetone	MQJKPEGWNLWLTK-UHFFFAOYSA-N	CSCPPACGZOOCGX-UHFFFAOYSA-N	45	1.70724	-0.806161	2019-Li-10.1016j.molliq.2019.02.023	MQJKPEGWNLWLTK-UHFFFAOYSA-N+CSCPPACGZOOCGX-UHFFFAOYSA-N
neat1157	dapsone	Acetone	MQJKPEGWNLWLTK-UHFFFAOYSA-N	CSCPPACGZOOCGX-UHFFFAOYSA-N	50	1.65821	-0.715096	2019-Li-10.1016j.molliq.2019.02.023	MQJKPEGWNLWLTK-UHFFFAOYSA-N+CSCPPACGZOOCGX-UHFFFAOYSA-N
neat1158	dapsone	Acetone	MQJKPEGWNLWLTK-UHFFFAOYSA-N	CSCPPACGZOOCGX-UHFFFAOYSA-N	5	2.05517	-1.297	2021-Li-10.1016j.molliq.2021.117403	MQJKPEGWNLWLTK-UHFFFAOYSA-N+CSCPPACGZOOCGX-UHFFFAOYSA-N
neat1159	dapsone	Acetone	MQJKPEGWNLWLTK-UHFFFAOYSA-N	CSCPPACGZOOCGX-UHFFFAOYSA-N	10	2.01618	-1.229	2021-Li-10.1016j.molliq.2021.117403	MQJKPEGWNLWLTK-UHFFFAOYSA-N+CSCPPACGZOOCGX-UHFFFAOYSA-N
neat1160	dapsone	Acetone	MQJKPEGWNLWLTK-UHFFFAOYSA-N	CSCPPACGZOOCGX-UHFFFAOYSA-N	15	1.97585	-1.165	2021-Li-10.1016j.molliq.2021.117403	MQJKPEGWNLWLTK-UHFFFAOYSA-N+CSCPPACGZOOCGX-UHFFFAOYSA-N
neat1161	dapsone	Acetone	MQJKPEGWNLWLTK-UHFFFAOYSA-N	CSCPPACGZOOCGX-UHFFFAOYSA-N	20	1.93422	-1.099	2021-Li-10.1016j.molliq.2021.117403	MQJKPEGWNLWLTK-UHFFFAOYSA-N+CSCPPACGZOOCGX-UHFFFAOYSA-N
neat1162	dapsone	Acetone	MQJKPEGWNLWLTK-UHFFFAOYSA-N	CSCPPACGZOOCGX-UHFFFAOYSA-N	25	1.89131	-1.031	2021-Li-10.1016j.molliq.2021.117403	MQJKPEGWNLWLTK-UHFFFAOYSA-N+CSCPPACGZOOCGX-UHFFFAOYSA-N
neat1163	dapsone	Acetone	MQJKPEGWNLWLTK-UHFFFAOYSA-N	CSCPPACGZOOCGX-UHFFFAOYSA-N	30	1.84713	-0.972	2021-Li-10.1016j.molliq.2021.117403	MQJKPEGWNLWLTK-UHFFFAOYSA-N+CSCPPACGZOOCGX-UHFFFAOYSA-N
neat1164	dapsone	Acetone	MQJKPEGWNLWLTK-UHFFFAOYSA-N	CSCPPACGZOOCGX-UHFFFAOYSA-N	35	1.80172	-0.914	2021-Li-10.1016j.molliq.2021.117403	MQJKPEGWNLWLTK-UHFFFAOYSA-N+CSCPPACGZOOCGX-UHFFFAOYSA-N
neat1165	dapsone	Acetone	MQJKPEGWNLWLTK-UHFFFAOYSA-N	CSCPPACGZOOCGX-UHFFFAOYSA-N	40	1.75508	-0.851	2021-Li-10.1016j.molliq.2021.117403	MQJKPEGWNLWLTK-UHFFFAOYSA-N+CSCPPACGZOOCGX-UHFFFAOYSA-N
neat1166	dapsone	Acetone	MQJKPEGWNLWLTK-UHFFFAOYSA-N	CSCPPACGZOOCGX-UHFFFAOYSA-N	45	1.70724	-0.797	2021-Li-10.1016j.molliq.2021.117403	MQJKPEGWNLWLTK-UHFFFAOYSA-N+CSCPPACGZOOCGX-UHFFFAOYSA-N
neat1167	dapsone	Acetone	MQJKPEGWNLWLTK-UHFFFAOYSA-N	CSCPPACGZOOCGX-UHFFFAOYSA-N	50	1.65821	-0.738	2021-Li-10.1016j.molliq.2021.117403	MQJKPEGWNLWLTK-UHFFFAOYSA-N+CSCPPACGZOOCGX-UHFFFAOYSA-N
neat1168	dapsone	water	MQJKPEGWNLWLTK-UHFFFAOYSA-N	XLYOFNOQVPJJNP-UHFFFAOYSA-N	5	2.05517	-5.86678	2021-Li-10.1016j.molliq.2021.117403	MQJKPEGWNLWLTK-UHFFFAOYSA-N+XLYOFNOQVPJJNP-UHFFFAOYSA-N
neat1169	dapsone	water	MQJKPEGWNLWLTK-UHFFFAOYSA-N	XLYOFNOQVPJJNP-UHFFFAOYSA-N	10	2.01618	-5.63339	2021-Li-10.1016j.molliq.2021.117403	MQJKPEGWNLWLTK-UHFFFAOYSA-N+XLYOFNOQVPJJNP-UHFFFAOYSA-N
neat1170	dapsone	water	MQJKPEGWNLWLTK-UHFFFAOYSA-N	XLYOFNOQVPJJNP-UHFFFAOYSA-N	15	1.97585	-5.40771	2021-Li-10.1016j.molliq.2021.117403	MQJKPEGWNLWLTK-UHFFFAOYSA-N+XLYOFNOQVPJJNP-UHFFFAOYSA-N
neat1171	dapsone	water	MQJKPEGWNLWLTK-UHFFFAOYSA-N	XLYOFNOQVPJJNP-UHFFFAOYSA-N	20	1.93422	-5.17198	2021-Li-10.1016j.molliq.2021.117403	MQJKPEGWNLWLTK-UHFFFAOYSA-N+XLYOFNOQVPJJNP-UHFFFAOYSA-N
neat1172	dapsone	water	MQJKPEGWNLWLTK-UHFFFAOYSA-N	XLYOFNOQVPJJNP-UHFFFAOYSA-N	25	1.89131	-4.97224	2021-Li-10.1016j.molliq.2021.117403	MQJKPEGWNLWLTK-UHFFFAOYSA-N+XLYOFNOQVPJJNP-UHFFFAOYSA-N
neat1173	dapsone	water	MQJKPEGWNLWLTK-UHFFFAOYSA-N	XLYOFNOQVPJJNP-UHFFFAOYSA-N	30	1.84713	-4.78648	2021-Li-10.1016j.molliq.2021.117403	MQJKPEGWNLWLTK-UHFFFAOYSA-N+XLYOFNOQVPJJNP-UHFFFAOYSA-N
neat1174	dapsone	water	MQJKPEGWNLWLTK-UHFFFAOYSA-N	XLYOFNOQVPJJNP-UHFFFAOYSA-N	35	1.80172	-4.59894	2021-Li-10.1016j.molliq.2021.117403	MQJKPEGWNLWLTK-UHFFFAOYSA-N+XLYOFNOQVPJJNP-UHFFFAOYSA-N
neat1175	dapsone	water	MQJKPEGWNLWLTK-UHFFFAOYSA-N	XLYOFNOQVPJJNP-UHFFFAOYSA-N	40	1.75508	-4.43145	2021-Li-10.1016j.molliq.2021.117403	MQJKPEGWNLWLTK-UHFFFAOYSA-N+XLYOFNOQVPJJNP-UHFFFAOYSA-N
neat1176	dapsone	water	MQJKPEGWNLWLTK-UHFFFAOYSA-N	XLYOFNOQVPJJNP-UHFFFAOYSA-N	45	1.70724	-4.28017	2021-Li-10.1016j.molliq.2021.117403	MQJKPEGWNLWLTK-UHFFFAOYSA-N+XLYOFNOQVPJJNP-UHFFFAOYSA-N
neat1177	dapsone	water	MQJKPEGWNLWLTK-UHFFFAOYSA-N	XLYOFNOQVPJJNP-UHFFFAOYSA-N	50	1.65821	-4.14056	2021-Li-10.1016j.molliq.2021.117403	MQJKPEGWNLWLTK-UHFFFAOYSA-N+XLYOFNOQVPJJNP-UHFFFAOYSA-N
neat1178	dapsone	n-propanol	MQJKPEGWNLWLTK-UHFFFAOYSA-N	BDERNNFJNOPAEC-UHFFFAOYSA-N	5	2.05517	-5.53566	2018-Zhu-10.1016j.jct.2018.03.010	MQJKPEGWNLWLTK-UHFFFAOYSA-N+BDERNNFJNOPAEC-UHFFFAOYSA-N
neat1179	dapsone	n-propanol	MQJKPEGWNLWLTK-UHFFFAOYSA-N	BDERNNFJNOPAEC-UHFFFAOYSA-N	10	2.01618	-5.4437	2018-Zhu-10.1016j.jct.2018.03.010	MQJKPEGWNLWLTK-UHFFFAOYSA-N+BDERNNFJNOPAEC-UHFFFAOYSA-N
neat1180	dapsone	n-propanol	MQJKPEGWNLWLTK-UHFFFAOYSA-N	BDERNNFJNOPAEC-UHFFFAOYSA-N	15	1.97585	-5.36201	2018-Zhu-10.1016j.jct.2018.03.010	MQJKPEGWNLWLTK-UHFFFAOYSA-N+BDERNNFJNOPAEC-UHFFFAOYSA-N
neat1181	dapsone	n-propanol	MQJKPEGWNLWLTK-UHFFFAOYSA-N	BDERNNFJNOPAEC-UHFFFAOYSA-N	20	1.93422	-5.28283	2018-Zhu-10.1016j.jct.2018.03.010	MQJKPEGWNLWLTK-UHFFFAOYSA-N+BDERNNFJNOPAEC-UHFFFAOYSA-N
neat1182	dapsone	n-propanol	MQJKPEGWNLWLTK-UHFFFAOYSA-N	BDERNNFJNOPAEC-UHFFFAOYSA-N	25	1.89131	-5.20698	2018-Zhu-10.1016j.jct.2018.03.010	MQJKPEGWNLWLTK-UHFFFAOYSA-N+BDERNNFJNOPAEC-UHFFFAOYSA-N
neat1183	dapsone	n-propanol	MQJKPEGWNLWLTK-UHFFFAOYSA-N	BDERNNFJNOPAEC-UHFFFAOYSA-N	30	1.84713	-5.13183	2018-Zhu-10.1016j.jct.2018.03.010	MQJKPEGWNLWLTK-UHFFFAOYSA-N+BDERNNFJNOPAEC-UHFFFAOYSA-N
neat1184	dapsone	n-propanol	MQJKPEGWNLWLTK-UHFFFAOYSA-N	BDERNNFJNOPAEC-UHFFFAOYSA-N	35	1.80172	-5.05488	2018-Zhu-10.1016j.jct.2018.03.010	MQJKPEGWNLWLTK-UHFFFAOYSA-N+BDERNNFJNOPAEC-UHFFFAOYSA-N
neat1185	dapsone	n-propanol	MQJKPEGWNLWLTK-UHFFFAOYSA-N	BDERNNFJNOPAEC-UHFFFAOYSA-N	40	1.75508	-4.9838	2018-Zhu-10.1016j.jct.2018.03.010	MQJKPEGWNLWLTK-UHFFFAOYSA-N+BDERNNFJNOPAEC-UHFFFAOYSA-N
neat1186	dapsone	n-propanol	MQJKPEGWNLWLTK-UHFFFAOYSA-N	BDERNNFJNOPAEC-UHFFFAOYSA-N	45	1.70724	-4.9165	2018-Zhu-10.1016j.jct.2018.03.010	MQJKPEGWNLWLTK-UHFFFAOYSA-N+BDERNNFJNOPAEC-UHFFFAOYSA-N
neat1187	dapsone	n-propanol	MQJKPEGWNLWLTK-UHFFFAOYSA-N	BDERNNFJNOPAEC-UHFFFAOYSA-N	50	1.65821	-4.85201	2018-Zhu-10.1016j.jct.2018.03.010	MQJKPEGWNLWLTK-UHFFFAOYSA-N+BDERNNFJNOPAEC-UHFFFAOYSA-N
neat1188	dapsone	isopropanol	MQJKPEGWNLWLTK-UHFFFAOYSA-N	KFZMGEQAYNKOFK-UHFFFAOYSA-N	5	2.05517	-5.57643	2018-Zhu-10.1016j.jct.2018.03.010	MQJKPEGWNLWLTK-UHFFFAOYSA-N+KFZMGEQAYNKOFK-UHFFFAOYSA-N
neat1189	dapsone	isopropanol	MQJKPEGWNLWLTK-UHFFFAOYSA-N	KFZMGEQAYNKOFK-UHFFFAOYSA-N	10	2.01618	-5.48919	2018-Zhu-10.1016j.jct.2018.03.010	MQJKPEGWNLWLTK-UHFFFAOYSA-N+KFZMGEQAYNKOFK-UHFFFAOYSA-N
neat1190	dapsone	isopropanol	MQJKPEGWNLWLTK-UHFFFAOYSA-N	KFZMGEQAYNKOFK-UHFFFAOYSA-N	15	1.97585	-5.41106	2018-Zhu-10.1016j.jct.2018.03.010	MQJKPEGWNLWLTK-UHFFFAOYSA-N+KFZMGEQAYNKOFK-UHFFFAOYSA-N
neat1191	dapsone	isopropanol	MQJKPEGWNLWLTK-UHFFFAOYSA-N	KFZMGEQAYNKOFK-UHFFFAOYSA-N	20	1.93422	-5.3363	2018-Zhu-10.1016j.jct.2018.03.010	MQJKPEGWNLWLTK-UHFFFAOYSA-N+KFZMGEQAYNKOFK-UHFFFAOYSA-N
neat1192	dapsone	isopropanol	MQJKPEGWNLWLTK-UHFFFAOYSA-N	KFZMGEQAYNKOFK-UHFFFAOYSA-N	25	1.89131	-5.25493	2018-Zhu-10.1016j.jct.2018.03.010	MQJKPEGWNLWLTK-UHFFFAOYSA-N+KFZMGEQAYNKOFK-UHFFFAOYSA-N
neat1193	dapsone	isopropanol	MQJKPEGWNLWLTK-UHFFFAOYSA-N	KFZMGEQAYNKOFK-UHFFFAOYSA-N	30	1.84713	-5.17783	2018-Zhu-10.1016j.jct.2018.03.010	MQJKPEGWNLWLTK-UHFFFAOYSA-N+KFZMGEQAYNKOFK-UHFFFAOYSA-N
neat1194	dapsone	isopropanol	MQJKPEGWNLWLTK-UHFFFAOYSA-N	KFZMGEQAYNKOFK-UHFFFAOYSA-N	35	1.80172	-5.0974	2018-Zhu-10.1016j.jct.2018.03.010	MQJKPEGWNLWLTK-UHFFFAOYSA-N+KFZMGEQAYNKOFK-UHFFFAOYSA-N
neat1195	dapsone	isopropanol	MQJKPEGWNLWLTK-UHFFFAOYSA-N	KFZMGEQAYNKOFK-UHFFFAOYSA-N	40	1.75508	-5.01764	2018-Zhu-10.1016j.jct.2018.03.010	MQJKPEGWNLWLTK-UHFFFAOYSA-N+KFZMGEQAYNKOFK-UHFFFAOYSA-N
neat1196	dapsone	isopropanol	MQJKPEGWNLWLTK-UHFFFAOYSA-N	KFZMGEQAYNKOFK-UHFFFAOYSA-N	45	1.70724	-4.93892	2018-Zhu-10.1016j.jct.2018.03.010	MQJKPEGWNLWLTK-UHFFFAOYSA-N+KFZMGEQAYNKOFK-UHFFFAOYSA-N
neat1197	dapsone	isopropanol	MQJKPEGWNLWLTK-UHFFFAOYSA-N	KFZMGEQAYNKOFK-UHFFFAOYSA-N	50	1.65821	-4.86934	2018-Zhu-10.1016j.jct.2018.03.010	MQJKPEGWNLWLTK-UHFFFAOYSA-N+KFZMGEQAYNKOFK-UHFFFAOYSA-N
neat1198	dapsone	1,4-dioxane	MQJKPEGWNLWLTK-UHFFFAOYSA-N	RYHBNJHYFVUHQT-UHFFFAOYSA-N	15	1.97585	-4.94233	2018-Zhu-10.1016j.jct.2018.03.010	MQJKPEGWNLWLTK-UHFFFAOYSA-N+RYHBNJHYFVUHQT-UHFFFAOYSA-N
neat1199	dapsone	1,4-dioxane	MQJKPEGWNLWLTK-UHFFFAOYSA-N	RYHBNJHYFVUHQT-UHFFFAOYSA-N	20	1.93422	-4.87517	2018-Zhu-10.1016j.jct.2018.03.010	MQJKPEGWNLWLTK-UHFFFAOYSA-N+RYHBNJHYFVUHQT-UHFFFAOYSA-N
neat1200	dapsone	1,4-dioxane	MQJKPEGWNLWLTK-UHFFFAOYSA-N	RYHBNJHYFVUHQT-UHFFFAOYSA-N	25	1.89131	-4.81389	2018-Zhu-10.1016j.jct.2018.03.010	MQJKPEGWNLWLTK-UHFFFAOYSA-N+RYHBNJHYFVUHQT-UHFFFAOYSA-N
neat1201	dapsone	1,4-dioxane	MQJKPEGWNLWLTK-UHFFFAOYSA-N	RYHBNJHYFVUHQT-UHFFFAOYSA-N	30	1.84713	-4.74861	2018-Zhu-10.1016j.jct.2018.03.010	MQJKPEGWNLWLTK-UHFFFAOYSA-N+RYHBNJHYFVUHQT-UHFFFAOYSA-N
neat1202	dapsone	1,4-dioxane	MQJKPEGWNLWLTK-UHFFFAOYSA-N	RYHBNJHYFVUHQT-UHFFFAOYSA-N	35	1.80172	-4.68803	2018-Zhu-10.1016j.jct.2018.03.010	MQJKPEGWNLWLTK-UHFFFAOYSA-N+RYHBNJHYFVUHQT-UHFFFAOYSA-N
neat1203	dapsone	1,4-dioxane	MQJKPEGWNLWLTK-UHFFFAOYSA-N	RYHBNJHYFVUHQT-UHFFFAOYSA-N	40	1.75508	-4.62746	2018-Zhu-10.1016j.jct.2018.03.010	MQJKPEGWNLWLTK-UHFFFAOYSA-N+RYHBNJHYFVUHQT-UHFFFAOYSA-N
neat1204	dapsone	1,4-dioxane	MQJKPEGWNLWLTK-UHFFFAOYSA-N	RYHBNJHYFVUHQT-UHFFFAOYSA-N	45	1.70724	-4.56719	2018-Zhu-10.1016j.jct.2018.03.010	MQJKPEGWNLWLTK-UHFFFAOYSA-N+RYHBNJHYFVUHQT-UHFFFAOYSA-N
neat1205	dapsone	1,4-dioxane	MQJKPEGWNLWLTK-UHFFFAOYSA-N	RYHBNJHYFVUHQT-UHFFFAOYSA-N	50	1.65821	-4.51131	2018-Zhu-10.1016j.jct.2018.03.010	MQJKPEGWNLWLTK-UHFFFAOYSA-N+RYHBNJHYFVUHQT-UHFFFAOYSA-N
neat1206	Probenecid	n-pentanol	DBABZHXKTCFAPX-UHFFFAOYSA-N	AMQJEAYHLZJPGS-UHFFFAOYSA-N	10	2.81597	-2.05591	2019-Shi-10.1021acs.jced.8b00863	DBABZHXKTCFAPX-UHFFFAOYSA-N+AMQJEAYHLZJPGS-UHFFFAOYSA-N
neat1207	Probenecid	n-pentanol	DBABZHXKTCFAPX-UHFFFAOYSA-N	AMQJEAYHLZJPGS-UHFFFAOYSA-N	15	2.76741	-1.98674	2019-Shi-10.1021acs.jced.8b00863	DBABZHXKTCFAPX-UHFFFAOYSA-N+AMQJEAYHLZJPGS-UHFFFAOYSA-N
neat1208	Probenecid	n-pentanol	DBABZHXKTCFAPX-UHFFFAOYSA-N	AMQJEAYHLZJPGS-UHFFFAOYSA-N	20	2.71717	-1.90833	2019-Shi-10.1021acs.jced.8b00863	DBABZHXKTCFAPX-UHFFFAOYSA-N+AMQJEAYHLZJPGS-UHFFFAOYSA-N
neat1209	Probenecid	n-pentanol	DBABZHXKTCFAPX-UHFFFAOYSA-N	AMQJEAYHLZJPGS-UHFFFAOYSA-N	25	2.66526	-1.83416	2019-Shi-10.1021acs.jced.8b00863	DBABZHXKTCFAPX-UHFFFAOYSA-N+AMQJEAYHLZJPGS-UHFFFAOYSA-N
neat1210	Probenecid	n-pentanol	DBABZHXKTCFAPX-UHFFFAOYSA-N	AMQJEAYHLZJPGS-UHFFFAOYSA-N	30	2.61172	-1.76802	2019-Shi-10.1021acs.jced.8b00863	DBABZHXKTCFAPX-UHFFFAOYSA-N+AMQJEAYHLZJPGS-UHFFFAOYSA-N
neat1211	Probenecid	n-pentanol	DBABZHXKTCFAPX-UHFFFAOYSA-N	AMQJEAYHLZJPGS-UHFFFAOYSA-N	35	2.55657	-1.71309	2019-Shi-10.1021acs.jced.8b00863	DBABZHXKTCFAPX-UHFFFAOYSA-N+AMQJEAYHLZJPGS-UHFFFAOYSA-N
neat1212	Probenecid	n-pentanol	DBABZHXKTCFAPX-UHFFFAOYSA-N	AMQJEAYHLZJPGS-UHFFFAOYSA-N	40	2.49985	-1.64168	2019-Shi-10.1021acs.jced.8b00863	DBABZHXKTCFAPX-UHFFFAOYSA-N+AMQJEAYHLZJPGS-UHFFFAOYSA-N
neat1213	Probenecid	n-pentanol	DBABZHXKTCFAPX-UHFFFAOYSA-N	AMQJEAYHLZJPGS-UHFFFAOYSA-N	45	2.44156	-1.57873	2019-Shi-10.1021acs.jced.8b00863	DBABZHXKTCFAPX-UHFFFAOYSA-N+AMQJEAYHLZJPGS-UHFFFAOYSA-N
neat1214	Probenecid	n-pentanol	DBABZHXKTCFAPX-UHFFFAOYSA-N	AMQJEAYHLZJPGS-UHFFFAOYSA-N	50	2.38175	-1.50836	2019-Shi-10.1021acs.jced.8b00863	DBABZHXKTCFAPX-UHFFFAOYSA-N+AMQJEAYHLZJPGS-UHFFFAOYSA-N
neat1215	Probenecid	n-propanol	DBABZHXKTCFAPX-UHFFFAOYSA-N	BDERNNFJNOPAEC-UHFFFAOYSA-N	10	2.81597	-2.26448	2019-Shi-10.1021acs.jced.8b00863	DBABZHXKTCFAPX-UHFFFAOYSA-N+BDERNNFJNOPAEC-UHFFFAOYSA-N
neat1216	Probenecid	n-propanol	DBABZHXKTCFAPX-UHFFFAOYSA-N	BDERNNFJNOPAEC-UHFFFAOYSA-N	15	2.76741	-2.18303	2019-Shi-10.1021acs.jced.8b00863	DBABZHXKTCFAPX-UHFFFAOYSA-N+BDERNNFJNOPAEC-UHFFFAOYSA-N
neat1217	Probenecid	n-propanol	DBABZHXKTCFAPX-UHFFFAOYSA-N	BDERNNFJNOPAEC-UHFFFAOYSA-N	20	2.71717	-2.0751	2019-Shi-10.1021acs.jced.8b00863	DBABZHXKTCFAPX-UHFFFAOYSA-N+BDERNNFJNOPAEC-UHFFFAOYSA-N
neat1218	Probenecid	n-propanol	DBABZHXKTCFAPX-UHFFFAOYSA-N	BDERNNFJNOPAEC-UHFFFAOYSA-N	25	2.66526	-1.96819	2019-Shi-10.1021acs.jced.8b00863	DBABZHXKTCFAPX-UHFFFAOYSA-N+BDERNNFJNOPAEC-UHFFFAOYSA-N
neat1219	Probenecid	n-propanol	DBABZHXKTCFAPX-UHFFFAOYSA-N	BDERNNFJNOPAEC-UHFFFAOYSA-N	30	2.61172	-1.86967	2019-Shi-10.1021acs.jced.8b00863	DBABZHXKTCFAPX-UHFFFAOYSA-N+BDERNNFJNOPAEC-UHFFFAOYSA-N
neat1220	Probenecid	n-propanol	DBABZHXKTCFAPX-UHFFFAOYSA-N	BDERNNFJNOPAEC-UHFFFAOYSA-N	35	2.55657	-1.78835	2019-Shi-10.1021acs.jced.8b00863	DBABZHXKTCFAPX-UHFFFAOYSA-N+BDERNNFJNOPAEC-UHFFFAOYSA-N
neat1221	Probenecid	n-propanol	DBABZHXKTCFAPX-UHFFFAOYSA-N	BDERNNFJNOPAEC-UHFFFAOYSA-N	40	2.49985	-1.68424	2019-Shi-10.1021acs.jced.8b00863	DBABZHXKTCFAPX-UHFFFAOYSA-N+BDERNNFJNOPAEC-UHFFFAOYSA-N
neat1222	Probenecid	n-propanol	DBABZHXKTCFAPX-UHFFFAOYSA-N	BDERNNFJNOPAEC-UHFFFAOYSA-N	45	2.44156	-1.60906	2019-Shi-10.1021acs.jced.8b00863	DBABZHXKTCFAPX-UHFFFAOYSA-N+BDERNNFJNOPAEC-UHFFFAOYSA-N
neat1223	Probenecid	n-propanol	DBABZHXKTCFAPX-UHFFFAOYSA-N	BDERNNFJNOPAEC-UHFFFAOYSA-N	50	2.38175	-1.53865	2019-Shi-10.1021acs.jced.8b00863	DBABZHXKTCFAPX-UHFFFAOYSA-N+BDERNNFJNOPAEC-UHFFFAOYSA-N
neat1224	Probenecid	methyl tert-butyl ether	DBABZHXKTCFAPX-UHFFFAOYSA-N	BZLVMXJERCGZMT-UHFFFAOYSA-N	10	2.81597	-2.33611	2019-Shi-10.1021acs.jced.8b00863	DBABZHXKTCFAPX-UHFFFAOYSA-N+BZLVMXJERCGZMT-UHFFFAOYSA-N
neat1225	Probenecid	methyl tert-butyl ether	DBABZHXKTCFAPX-UHFFFAOYSA-N	BZLVMXJERCGZMT-UHFFFAOYSA-N	15	2.76741	-2.27491	2019-Shi-10.1021acs.jced.8b00863	DBABZHXKTCFAPX-UHFFFAOYSA-N+BZLVMXJERCGZMT-UHFFFAOYSA-N
neat1226	Probenecid	methyl tert-butyl ether	DBABZHXKTCFAPX-UHFFFAOYSA-N	BZLVMXJERCGZMT-UHFFFAOYSA-N	20	2.71717	-2.17692	2019-Shi-10.1021acs.jced.8b00863	DBABZHXKTCFAPX-UHFFFAOYSA-N+BZLVMXJERCGZMT-UHFFFAOYSA-N
neat1227	Probenecid	methyl tert-butyl ether	DBABZHXKTCFAPX-UHFFFAOYSA-N	BZLVMXJERCGZMT-UHFFFAOYSA-N	25	2.66526	-2.09653	2019-Shi-10.1021acs.jced.8b00863	DBABZHXKTCFAPX-UHFFFAOYSA-N+BZLVMXJERCGZMT-UHFFFAOYSA-N
neat1228	Probenecid	methyl tert-butyl ether	DBABZHXKTCFAPX-UHFFFAOYSA-N	BZLVMXJERCGZMT-UHFFFAOYSA-N	30	2.61172	-2.021	2019-Shi-10.1021acs.jced.8b00863	DBABZHXKTCFAPX-UHFFFAOYSA-N+BZLVMXJERCGZMT-UHFFFAOYSA-N
neat1229	Probenecid	methyl tert-butyl ether	DBABZHXKTCFAPX-UHFFFAOYSA-N	BZLVMXJERCGZMT-UHFFFAOYSA-N	35	2.55657	-1.95624	2019-Shi-10.1021acs.jced.8b00863	DBABZHXKTCFAPX-UHFFFAOYSA-N+BZLVMXJERCGZMT-UHFFFAOYSA-N
neat1230	Probenecid	methyl tert-butyl ether	DBABZHXKTCFAPX-UHFFFAOYSA-N	BZLVMXJERCGZMT-UHFFFAOYSA-N	40	2.49985	-1.88907	2019-Shi-10.1021acs.jced.8b00863	DBABZHXKTCFAPX-UHFFFAOYSA-N+BZLVMXJERCGZMT-UHFFFAOYSA-N
neat1231	Probenecid	methyl tert-butyl ether	DBABZHXKTCFAPX-UHFFFAOYSA-N	BZLVMXJERCGZMT-UHFFFAOYSA-N	45	2.44156	-1.80771	2019-Shi-10.1021acs.jced.8b00863	DBABZHXKTCFAPX-UHFFFAOYSA-N+BZLVMXJERCGZMT-UHFFFAOYSA-N
neat1232	Probenecid	methyl tert-butyl ether	DBABZHXKTCFAPX-UHFFFAOYSA-N	BZLVMXJERCGZMT-UHFFFAOYSA-N	50	2.38175	-1.73283	2019-Shi-10.1021acs.jced.8b00863	DBABZHXKTCFAPX-UHFFFAOYSA-N+BZLVMXJERCGZMT-UHFFFAOYSA-N
neat1233	Probenecid	acetone	DBABZHXKTCFAPX-UHFFFAOYSA-N	CSCPPACGZOOCGX-UHFFFAOYSA-N	10	2.81597	-1.88539	2019-Shi-10.1021acs.jced.8b00863	DBABZHXKTCFAPX-UHFFFAOYSA-N+CSCPPACGZOOCGX-UHFFFAOYSA-N
neat1234	Probenecid	acetone	DBABZHXKTCFAPX-UHFFFAOYSA-N	CSCPPACGZOOCGX-UHFFFAOYSA-N	15	2.76741	-1.83003	2019-Shi-10.1021acs.jced.8b00863	DBABZHXKTCFAPX-UHFFFAOYSA-N+CSCPPACGZOOCGX-UHFFFAOYSA-N
neat1235	Probenecid	acetone	DBABZHXKTCFAPX-UHFFFAOYSA-N	CSCPPACGZOOCGX-UHFFFAOYSA-N	20	2.71717	-1.75523	2019-Shi-10.1021acs.jced.8b00863	DBABZHXKTCFAPX-UHFFFAOYSA-N+CSCPPACGZOOCGX-UHFFFAOYSA-N
neat1236	Probenecid	acetone	DBABZHXKTCFAPX-UHFFFAOYSA-N	CSCPPACGZOOCGX-UHFFFAOYSA-N	25	2.66526	-1.69594	2019-Shi-10.1021acs.jced.8b00863	DBABZHXKTCFAPX-UHFFFAOYSA-N+CSCPPACGZOOCGX-UHFFFAOYSA-N
neat1237	Probenecid	acetone	DBABZHXKTCFAPX-UHFFFAOYSA-N	CSCPPACGZOOCGX-UHFFFAOYSA-N	30	2.61172	-1.63153	2019-Shi-10.1021acs.jced.8b00863	DBABZHXKTCFAPX-UHFFFAOYSA-N+CSCPPACGZOOCGX-UHFFFAOYSA-N
neat1238	Probenecid	acetone	DBABZHXKTCFAPX-UHFFFAOYSA-N	CSCPPACGZOOCGX-UHFFFAOYSA-N	35	2.55657	-1.57187	2019-Shi-10.1021acs.jced.8b00863	DBABZHXKTCFAPX-UHFFFAOYSA-N+CSCPPACGZOOCGX-UHFFFAOYSA-N
neat1239	Probenecid	acetone	DBABZHXKTCFAPX-UHFFFAOYSA-N	CSCPPACGZOOCGX-UHFFFAOYSA-N	40	2.49985	-1.50529	2019-Shi-10.1021acs.jced.8b00863	DBABZHXKTCFAPX-UHFFFAOYSA-N+CSCPPACGZOOCGX-UHFFFAOYSA-N
neat1240	Probenecid	acetone	DBABZHXKTCFAPX-UHFFFAOYSA-N	CSCPPACGZOOCGX-UHFFFAOYSA-N	45	2.44156	-1.45655	2019-Shi-10.1021acs.jced.8b00863	DBABZHXKTCFAPX-UHFFFAOYSA-N+CSCPPACGZOOCGX-UHFFFAOYSA-N
neat1241	Probenecid	acetone	DBABZHXKTCFAPX-UHFFFAOYSA-N	CSCPPACGZOOCGX-UHFFFAOYSA-N	50	2.38175	-1.38796	2019-Shi-10.1021acs.jced.8b00863	DBABZHXKTCFAPX-UHFFFAOYSA-N+CSCPPACGZOOCGX-UHFFFAOYSA-N
neat1242	Probenecid	butyl acetate	DBABZHXKTCFAPX-UHFFFAOYSA-N	DKPFZGUDAPQIHT-UHFFFAOYSA-N	10	2.81597	-2.51117	2019-Shi-10.1021acs.jced.8b00863	DBABZHXKTCFAPX-UHFFFAOYSA-N+DKPFZGUDAPQIHT-UHFFFAOYSA-N
neat1243	Probenecid	butyl acetate	DBABZHXKTCFAPX-UHFFFAOYSA-N	DKPFZGUDAPQIHT-UHFFFAOYSA-N	15	2.76741	-2.42067	2019-Shi-10.1021acs.jced.8b00863	DBABZHXKTCFAPX-UHFFFAOYSA-N+DKPFZGUDAPQIHT-UHFFFAOYSA-N
neat1244	Probenecid	butyl acetate	DBABZHXKTCFAPX-UHFFFAOYSA-N	DKPFZGUDAPQIHT-UHFFFAOYSA-N	20	2.71717	-2.3245	2019-Shi-10.1021acs.jced.8b00863	DBABZHXKTCFAPX-UHFFFAOYSA-N+DKPFZGUDAPQIHT-UHFFFAOYSA-N
neat1245	Probenecid	butyl acetate	DBABZHXKTCFAPX-UHFFFAOYSA-N	DKPFZGUDAPQIHT-UHFFFAOYSA-N	25	2.66526	-2.24995	2019-Shi-10.1021acs.jced.8b00863	DBABZHXKTCFAPX-UHFFFAOYSA-N+DKPFZGUDAPQIHT-UHFFFAOYSA-N
neat1246	Probenecid	butyl acetate	DBABZHXKTCFAPX-UHFFFAOYSA-N	DKPFZGUDAPQIHT-UHFFFAOYSA-N	30	2.61172	-2.18482	2019-Shi-10.1021acs.jced.8b00863	DBABZHXKTCFAPX-UHFFFAOYSA-N+DKPFZGUDAPQIHT-UHFFFAOYSA-N
neat1247	Probenecid	butyl acetate	DBABZHXKTCFAPX-UHFFFAOYSA-N	DKPFZGUDAPQIHT-UHFFFAOYSA-N	35	2.55657	-2.11188	2019-Shi-10.1021acs.jced.8b00863	DBABZHXKTCFAPX-UHFFFAOYSA-N+DKPFZGUDAPQIHT-UHFFFAOYSA-N
neat1248	Probenecid	butyl acetate	DBABZHXKTCFAPX-UHFFFAOYSA-N	DKPFZGUDAPQIHT-UHFFFAOYSA-N	40	2.49985	-2.01233	2019-Shi-10.1021acs.jced.8b00863	DBABZHXKTCFAPX-UHFFFAOYSA-N+DKPFZGUDAPQIHT-UHFFFAOYSA-N
neat1249	Probenecid	butyl acetate	DBABZHXKTCFAPX-UHFFFAOYSA-N	DKPFZGUDAPQIHT-UHFFFAOYSA-N	45	2.44156	-1.92665	2019-Shi-10.1021acs.jced.8b00863	DBABZHXKTCFAPX-UHFFFAOYSA-N+DKPFZGUDAPQIHT-UHFFFAOYSA-N
neat1250	Probenecid	butyl acetate	DBABZHXKTCFAPX-UHFFFAOYSA-N	DKPFZGUDAPQIHT-UHFFFAOYSA-N	50	2.38175	-1.85325	2019-Shi-10.1021acs.jced.8b00863	DBABZHXKTCFAPX-UHFFFAOYSA-N+DKPFZGUDAPQIHT-UHFFFAOYSA-N
neat1251	Probenecid	isopropanol	DBABZHXKTCFAPX-UHFFFAOYSA-N	KFZMGEQAYNKOFK-UHFFFAOYSA-N	10	2.81597	-2.20246	2019-Shi-10.1021acs.jced.8b00863	DBABZHXKTCFAPX-UHFFFAOYSA-N+KFZMGEQAYNKOFK-UHFFFAOYSA-N
neat1252	Probenecid	isopropanol	DBABZHXKTCFAPX-UHFFFAOYSA-N	KFZMGEQAYNKOFK-UHFFFAOYSA-N	15	2.76741	-2.11976	2019-Shi-10.1021acs.jced.8b00863	DBABZHXKTCFAPX-UHFFFAOYSA-N+KFZMGEQAYNKOFK-UHFFFAOYSA-N
neat1253	Probenecid	isopropanol	DBABZHXKTCFAPX-UHFFFAOYSA-N	KFZMGEQAYNKOFK-UHFFFAOYSA-N	20	2.71717	-2.05085	2019-Shi-10.1021acs.jced.8b00863	DBABZHXKTCFAPX-UHFFFAOYSA-N+KFZMGEQAYNKOFK-UHFFFAOYSA-N
neat1254	Probenecid	isopropanol	DBABZHXKTCFAPX-UHFFFAOYSA-N	KFZMGEQAYNKOFK-UHFFFAOYSA-N	25	2.66526	-1.97306	2019-Shi-10.1021acs.jced.8b00863	DBABZHXKTCFAPX-UHFFFAOYSA-N+KFZMGEQAYNKOFK-UHFFFAOYSA-N
neat1255	Probenecid	isopropanol	DBABZHXKTCFAPX-UHFFFAOYSA-N	KFZMGEQAYNKOFK-UHFFFAOYSA-N	30	2.61172	-1.91364	2019-Shi-10.1021acs.jced.8b00863	DBABZHXKTCFAPX-UHFFFAOYSA-N+KFZMGEQAYNKOFK-UHFFFAOYSA-N
neat1256	Probenecid	isopropanol	DBABZHXKTCFAPX-UHFFFAOYSA-N	KFZMGEQAYNKOFK-UHFFFAOYSA-N	35	2.55657	-1.82304	2019-Shi-10.1021acs.jced.8b00863	DBABZHXKTCFAPX-UHFFFAOYSA-N+KFZMGEQAYNKOFK-UHFFFAOYSA-N
neat1257	Probenecid	isopropanol	DBABZHXKTCFAPX-UHFFFAOYSA-N	KFZMGEQAYNKOFK-UHFFFAOYSA-N	40	2.49985	-1.744	2019-Shi-10.1021acs.jced.8b00863	DBABZHXKTCFAPX-UHFFFAOYSA-N+KFZMGEQAYNKOFK-UHFFFAOYSA-N
neat1258	Probenecid	isopropanol	DBABZHXKTCFAPX-UHFFFAOYSA-N	KFZMGEQAYNKOFK-UHFFFAOYSA-N	45	2.44156	-1.67819	2019-Shi-10.1021acs.jced.8b00863	DBABZHXKTCFAPX-UHFFFAOYSA-N+KFZMGEQAYNKOFK-UHFFFAOYSA-N
neat1259	Probenecid	isopropanol	DBABZHXKTCFAPX-UHFFFAOYSA-N	KFZMGEQAYNKOFK-UHFFFAOYSA-N	50	2.38175	-1.58855	2019-Shi-10.1021acs.jced.8b00863	DBABZHXKTCFAPX-UHFFFAOYSA-N+KFZMGEQAYNKOFK-UHFFFAOYSA-N
neat1260	Probenecid	methyl acetate	DBABZHXKTCFAPX-UHFFFAOYSA-N	KXKVLQRXCPHEJC-UHFFFAOYSA-N	10	2.81597	-2.34824	2019-Shi-10.1021acs.jced.8b00863	DBABZHXKTCFAPX-UHFFFAOYSA-N+KXKVLQRXCPHEJC-UHFFFAOYSA-N
neat1261	Probenecid	methyl acetate	DBABZHXKTCFAPX-UHFFFAOYSA-N	KXKVLQRXCPHEJC-UHFFFAOYSA-N	15	2.76741	-2.2644	2019-Shi-10.1021acs.jced.8b00863	DBABZHXKTCFAPX-UHFFFAOYSA-N+KXKVLQRXCPHEJC-UHFFFAOYSA-N
neat1262	Probenecid	methyl acetate	DBABZHXKTCFAPX-UHFFFAOYSA-N	KXKVLQRXCPHEJC-UHFFFAOYSA-N	20	2.71717	-2.18336	2019-Shi-10.1021acs.jced.8b00863	DBABZHXKTCFAPX-UHFFFAOYSA-N+KXKVLQRXCPHEJC-UHFFFAOYSA-N
neat1263	Probenecid	methyl acetate	DBABZHXKTCFAPX-UHFFFAOYSA-N	KXKVLQRXCPHEJC-UHFFFAOYSA-N	25	2.66526	-2.10034	2019-Shi-10.1021acs.jced.8b00863	DBABZHXKTCFAPX-UHFFFAOYSA-N+KXKVLQRXCPHEJC-UHFFFAOYSA-N
neat1264	Probenecid	methyl acetate	DBABZHXKTCFAPX-UHFFFAOYSA-N	KXKVLQRXCPHEJC-UHFFFAOYSA-N	30	2.61172	-2.02475	2019-Shi-10.1021acs.jced.8b00863	DBABZHXKTCFAPX-UHFFFAOYSA-N+KXKVLQRXCPHEJC-UHFFFAOYSA-N
neat1265	Probenecid	methyl acetate	DBABZHXKTCFAPX-UHFFFAOYSA-N	KXKVLQRXCPHEJC-UHFFFAOYSA-N	35	2.55657	-1.95078	2019-Shi-10.1021acs.jced.8b00863	DBABZHXKTCFAPX-UHFFFAOYSA-N+KXKVLQRXCPHEJC-UHFFFAOYSA-N
neat1266	Probenecid	methyl acetate	DBABZHXKTCFAPX-UHFFFAOYSA-N	KXKVLQRXCPHEJC-UHFFFAOYSA-N	40	2.49985	-1.88941	2019-Shi-10.1021acs.jced.8b00863	DBABZHXKTCFAPX-UHFFFAOYSA-N+KXKVLQRXCPHEJC-UHFFFAOYSA-N
neat1267	Probenecid	methyl acetate	DBABZHXKTCFAPX-UHFFFAOYSA-N	KXKVLQRXCPHEJC-UHFFFAOYSA-N	45	2.44156	-1.81787	2019-Shi-10.1021acs.jced.8b00863	DBABZHXKTCFAPX-UHFFFAOYSA-N+KXKVLQRXCPHEJC-UHFFFAOYSA-N
neat1268	Probenecid	methyl acetate	DBABZHXKTCFAPX-UHFFFAOYSA-N	KXKVLQRXCPHEJC-UHFFFAOYSA-N	50	2.38175	-1.74763	2019-Shi-10.1021acs.jced.8b00863	DBABZHXKTCFAPX-UHFFFAOYSA-N+KXKVLQRXCPHEJC-UHFFFAOYSA-N
neat1269	Probenecid	ethanol	DBABZHXKTCFAPX-UHFFFAOYSA-N	LFQSCWFLJHTTHZ-UHFFFAOYSA-N	10	2.81597	-2.29619	2019-Shi-10.1021acs.jced.8b00863	DBABZHXKTCFAPX-UHFFFAOYSA-N+LFQSCWFLJHTTHZ-UHFFFAOYSA-N
neat1270	Probenecid	ethanol	DBABZHXKTCFAPX-UHFFFAOYSA-N	LFQSCWFLJHTTHZ-UHFFFAOYSA-N	15	2.76741	-2.21148	2019-Shi-10.1021acs.jced.8b00863	DBABZHXKTCFAPX-UHFFFAOYSA-N+LFQSCWFLJHTTHZ-UHFFFAOYSA-N
neat1271	Probenecid	ethanol	DBABZHXKTCFAPX-UHFFFAOYSA-N	LFQSCWFLJHTTHZ-UHFFFAOYSA-N	20	2.71717	-2.09838	2019-Shi-10.1021acs.jced.8b00863	DBABZHXKTCFAPX-UHFFFAOYSA-N+LFQSCWFLJHTTHZ-UHFFFAOYSA-N
neat1272	Probenecid	ethanol	DBABZHXKTCFAPX-UHFFFAOYSA-N	LFQSCWFLJHTTHZ-UHFFFAOYSA-N	25	2.66526	-2.01746	2019-Shi-10.1021acs.jced.8b00863	DBABZHXKTCFAPX-UHFFFAOYSA-N+LFQSCWFLJHTTHZ-UHFFFAOYSA-N
neat1273	Probenecid	ethanol	DBABZHXKTCFAPX-UHFFFAOYSA-N	LFQSCWFLJHTTHZ-UHFFFAOYSA-N	30	2.61172	-1.93181	2019-Shi-10.1021acs.jced.8b00863	DBABZHXKTCFAPX-UHFFFAOYSA-N+LFQSCWFLJHTTHZ-UHFFFAOYSA-N
neat1274	Probenecid	ethanol	DBABZHXKTCFAPX-UHFFFAOYSA-N	LFQSCWFLJHTTHZ-UHFFFAOYSA-N	35	2.55657	-1.82275	2019-Shi-10.1021acs.jced.8b00863	DBABZHXKTCFAPX-UHFFFAOYSA-N+LFQSCWFLJHTTHZ-UHFFFAOYSA-N
neat1275	Probenecid	ethanol	DBABZHXKTCFAPX-UHFFFAOYSA-N	LFQSCWFLJHTTHZ-UHFFFAOYSA-N	40	2.49985	-1.71897	2019-Shi-10.1021acs.jced.8b00863	DBABZHXKTCFAPX-UHFFFAOYSA-N+LFQSCWFLJHTTHZ-UHFFFAOYSA-N
neat1276	Probenecid	ethanol	DBABZHXKTCFAPX-UHFFFAOYSA-N	LFQSCWFLJHTTHZ-UHFFFAOYSA-N	45	2.44156	-1.63752	2019-Shi-10.1021acs.jced.8b00863	DBABZHXKTCFAPX-UHFFFAOYSA-N+LFQSCWFLJHTTHZ-UHFFFAOYSA-N
neat1277	Probenecid	ethanol	DBABZHXKTCFAPX-UHFFFAOYSA-N	LFQSCWFLJHTTHZ-UHFFFAOYSA-N	50	2.38175	-1.55471	2019-Shi-10.1021acs.jced.8b00863	DBABZHXKTCFAPX-UHFFFAOYSA-N+LFQSCWFLJHTTHZ-UHFFFAOYSA-N
neat1278	Probenecid	n-butanol	DBABZHXKTCFAPX-UHFFFAOYSA-N	LRHPLDYGYMQRHN-UHFFFAOYSA-N	10	2.81597	-2.12866	2019-Shi-10.1021acs.jced.8b00863	DBABZHXKTCFAPX-UHFFFAOYSA-N+LRHPLDYGYMQRHN-UHFFFAOYSA-N
neat1279	Probenecid	n-butanol	DBABZHXKTCFAPX-UHFFFAOYSA-N	LRHPLDYGYMQRHN-UHFFFAOYSA-N	15	2.76741	-2.05037	2019-Shi-10.1021acs.jced.8b00863	DBABZHXKTCFAPX-UHFFFAOYSA-N+LRHPLDYGYMQRHN-UHFFFAOYSA-N
neat1280	Probenecid	n-butanol	DBABZHXKTCFAPX-UHFFFAOYSA-N	LRHPLDYGYMQRHN-UHFFFAOYSA-N	20	2.71717	-1.96417	2019-Shi-10.1021acs.jced.8b00863	DBABZHXKTCFAPX-UHFFFAOYSA-N+LRHPLDYGYMQRHN-UHFFFAOYSA-N
neat1281	Probenecid	n-butanol	DBABZHXKTCFAPX-UHFFFAOYSA-N	LRHPLDYGYMQRHN-UHFFFAOYSA-N	25	2.66526	-1.88306	2019-Shi-10.1021acs.jced.8b00863	DBABZHXKTCFAPX-UHFFFAOYSA-N+LRHPLDYGYMQRHN-UHFFFAOYSA-N
neat1282	Probenecid	n-butanol	DBABZHXKTCFAPX-UHFFFAOYSA-N	LRHPLDYGYMQRHN-UHFFFAOYSA-N	30	2.61172	-1.79997	2019-Shi-10.1021acs.jced.8b00863	DBABZHXKTCFAPX-UHFFFAOYSA-N+LRHPLDYGYMQRHN-UHFFFAOYSA-N
neat1283	Probenecid	n-butanol	DBABZHXKTCFAPX-UHFFFAOYSA-N	LRHPLDYGYMQRHN-UHFFFAOYSA-N	35	2.55657	-1.73119	2019-Shi-10.1021acs.jced.8b00863	DBABZHXKTCFAPX-UHFFFAOYSA-N+LRHPLDYGYMQRHN-UHFFFAOYSA-N
neat1284	Probenecid	n-butanol	DBABZHXKTCFAPX-UHFFFAOYSA-N	LRHPLDYGYMQRHN-UHFFFAOYSA-N	40	2.49985	-1.65857	2019-Shi-10.1021acs.jced.8b00863	DBABZHXKTCFAPX-UHFFFAOYSA-N+LRHPLDYGYMQRHN-UHFFFAOYSA-N
neat1285	Probenecid	n-butanol	DBABZHXKTCFAPX-UHFFFAOYSA-N	LRHPLDYGYMQRHN-UHFFFAOYSA-N	45	2.44156	-1.58469	2019-Shi-10.1021acs.jced.8b00863	DBABZHXKTCFAPX-UHFFFAOYSA-N+LRHPLDYGYMQRHN-UHFFFAOYSA-N
neat1286	Probenecid	n-butanol	DBABZHXKTCFAPX-UHFFFAOYSA-N	LRHPLDYGYMQRHN-UHFFFAOYSA-N	50	2.38175	-1.51913	2019-Shi-10.1021acs.jced.8b00863	DBABZHXKTCFAPX-UHFFFAOYSA-N+LRHPLDYGYMQRHN-UHFFFAOYSA-N
neat1287	Probenecid	methanol	DBABZHXKTCFAPX-UHFFFAOYSA-N	OKKJLVBELUTLKV-UHFFFAOYSA-N	10	2.81597	-2.43711	2019-Shi-10.1021acs.jced.8b00863	DBABZHXKTCFAPX-UHFFFAOYSA-N+OKKJLVBELUTLKV-UHFFFAOYSA-N
neat1288	Probenecid	methanol	DBABZHXKTCFAPX-UHFFFAOYSA-N	OKKJLVBELUTLKV-UHFFFAOYSA-N	15	2.76741	-2.31381	2019-Shi-10.1021acs.jced.8b00863	DBABZHXKTCFAPX-UHFFFAOYSA-N+OKKJLVBELUTLKV-UHFFFAOYSA-N
neat1289	Probenecid	methanol	DBABZHXKTCFAPX-UHFFFAOYSA-N	OKKJLVBELUTLKV-UHFFFAOYSA-N	20	2.71717	-2.21574	2019-Shi-10.1021acs.jced.8b00863	DBABZHXKTCFAPX-UHFFFAOYSA-N+OKKJLVBELUTLKV-UHFFFAOYSA-N
neat1290	Probenecid	methanol	DBABZHXKTCFAPX-UHFFFAOYSA-N	OKKJLVBELUTLKV-UHFFFAOYSA-N	25	2.66526	-2.0948	2019-Shi-10.1021acs.jced.8b00863	DBABZHXKTCFAPX-UHFFFAOYSA-N+OKKJLVBELUTLKV-UHFFFAOYSA-N
neat1291	Probenecid	methanol	DBABZHXKTCFAPX-UHFFFAOYSA-N	OKKJLVBELUTLKV-UHFFFAOYSA-N	30	2.61172	-1.97798	2019-Shi-10.1021acs.jced.8b00863	DBABZHXKTCFAPX-UHFFFAOYSA-N+OKKJLVBELUTLKV-UHFFFAOYSA-N
neat1292	Probenecid	methanol	DBABZHXKTCFAPX-UHFFFAOYSA-N	OKKJLVBELUTLKV-UHFFFAOYSA-N	35	2.55657	-1.87778	2019-Shi-10.1021acs.jced.8b00863	DBABZHXKTCFAPX-UHFFFAOYSA-N+OKKJLVBELUTLKV-UHFFFAOYSA-N
neat1293	Probenecid	methanol	DBABZHXKTCFAPX-UHFFFAOYSA-N	OKKJLVBELUTLKV-UHFFFAOYSA-N	40	2.49985	-1.77885	2019-Shi-10.1021acs.jced.8b00863	DBABZHXKTCFAPX-UHFFFAOYSA-N+OKKJLVBELUTLKV-UHFFFAOYSA-N
neat1294	Probenecid	methanol	DBABZHXKTCFAPX-UHFFFAOYSA-N	OKKJLVBELUTLKV-UHFFFAOYSA-N	45	2.44156	-1.69572	2019-Shi-10.1021acs.jced.8b00863	DBABZHXKTCFAPX-UHFFFAOYSA-N+OKKJLVBELUTLKV-UHFFFAOYSA-N
neat1295	Probenecid	methanol	DBABZHXKTCFAPX-UHFFFAOYSA-N	OKKJLVBELUTLKV-UHFFFAOYSA-N	50	2.38175	-1.60642	2019-Shi-10.1021acs.jced.8b00863	DBABZHXKTCFAPX-UHFFFAOYSA-N+OKKJLVBELUTLKV-UHFFFAOYSA-N
neat1296	Probenecid	ethyl acetate	DBABZHXKTCFAPX-UHFFFAOYSA-N	XEKOWRVHYACXOJ-UHFFFAOYSA-N	10	2.81597	-2.41794	2019-Shi-10.1021acs.jced.8b00863	DBABZHXKTCFAPX-UHFFFAOYSA-N+XEKOWRVHYACXOJ-UHFFFAOYSA-N
neat1297	Probenecid	ethyl acetate	DBABZHXKTCFAPX-UHFFFAOYSA-N	XEKOWRVHYACXOJ-UHFFFAOYSA-N	15	2.76741	-2.33857	2019-Shi-10.1021acs.jced.8b00863	DBABZHXKTCFAPX-UHFFFAOYSA-N+XEKOWRVHYACXOJ-UHFFFAOYSA-N
neat1298	Probenecid	ethyl acetate	DBABZHXKTCFAPX-UHFFFAOYSA-N	XEKOWRVHYACXOJ-UHFFFAOYSA-N	20	2.71717	-2.26154	2019-Shi-10.1021acs.jced.8b00863	DBABZHXKTCFAPX-UHFFFAOYSA-N+XEKOWRVHYACXOJ-UHFFFAOYSA-N
neat1299	Probenecid	ethyl acetate	DBABZHXKTCFAPX-UHFFFAOYSA-N	XEKOWRVHYACXOJ-UHFFFAOYSA-N	25	2.66526	-2.18098	2019-Shi-10.1021acs.jced.8b00863	DBABZHXKTCFAPX-UHFFFAOYSA-N+XEKOWRVHYACXOJ-UHFFFAOYSA-N
neat1300	Probenecid	ethyl acetate	DBABZHXKTCFAPX-UHFFFAOYSA-N	XEKOWRVHYACXOJ-UHFFFAOYSA-N	30	2.61172	-2.08571	2019-Shi-10.1021acs.jced.8b00863	DBABZHXKTCFAPX-UHFFFAOYSA-N+XEKOWRVHYACXOJ-UHFFFAOYSA-N
neat1301	Probenecid	ethyl acetate	DBABZHXKTCFAPX-UHFFFAOYSA-N	XEKOWRVHYACXOJ-UHFFFAOYSA-N	35	2.55657	-2.00349	2019-Shi-10.1021acs.jced.8b00863	DBABZHXKTCFAPX-UHFFFAOYSA-N+XEKOWRVHYACXOJ-UHFFFAOYSA-N
neat1302	Probenecid	ethyl acetate	DBABZHXKTCFAPX-UHFFFAOYSA-N	XEKOWRVHYACXOJ-UHFFFAOYSA-N	40	2.49985	-1.92628	2019-Shi-10.1021acs.jced.8b00863	DBABZHXKTCFAPX-UHFFFAOYSA-N+XEKOWRVHYACXOJ-UHFFFAOYSA-N
neat1303	Probenecid	ethyl acetate	DBABZHXKTCFAPX-UHFFFAOYSA-N	XEKOWRVHYACXOJ-UHFFFAOYSA-N	45	2.44156	-1.85981	2019-Shi-10.1021acs.jced.8b00863	DBABZHXKTCFAPX-UHFFFAOYSA-N+XEKOWRVHYACXOJ-UHFFFAOYSA-N
neat1304	Probenecid	ethyl acetate	DBABZHXKTCFAPX-UHFFFAOYSA-N	XEKOWRVHYACXOJ-UHFFFAOYSA-N	50	2.38175	-1.78569	2019-Shi-10.1021acs.jced.8b00863	DBABZHXKTCFAPX-UHFFFAOYSA-N+XEKOWRVHYACXOJ-UHFFFAOYSA-N
neat1305	Probenecid	isobutanol	DBABZHXKTCFAPX-UHFFFAOYSA-N	ZXEKIIBDNHEJCQ-UHFFFAOYSA-N	10	2.81597	-2.44057	2019-Shi-10.1021acs.jced.8b00863	DBABZHXKTCFAPX-UHFFFAOYSA-N+ZXEKIIBDNHEJCQ-UHFFFAOYSA-N
neat1306	Probenecid	isobutanol	DBABZHXKTCFAPX-UHFFFAOYSA-N	ZXEKIIBDNHEJCQ-UHFFFAOYSA-N	15	2.76741	-2.34342	2019-Shi-10.1021acs.jced.8b00863	DBABZHXKTCFAPX-UHFFFAOYSA-N+ZXEKIIBDNHEJCQ-UHFFFAOYSA-N
neat1307	Probenecid	isobutanol	DBABZHXKTCFAPX-UHFFFAOYSA-N	ZXEKIIBDNHEJCQ-UHFFFAOYSA-N	20	2.71717	-2.242	2019-Shi-10.1021acs.jced.8b00863	DBABZHXKTCFAPX-UHFFFAOYSA-N+ZXEKIIBDNHEJCQ-UHFFFAOYSA-N
neat1308	Probenecid	isobutanol	DBABZHXKTCFAPX-UHFFFAOYSA-N	ZXEKIIBDNHEJCQ-UHFFFAOYSA-N	25	2.66526	-2.14491	2019-Shi-10.1021acs.jced.8b00863	DBABZHXKTCFAPX-UHFFFAOYSA-N+ZXEKIIBDNHEJCQ-UHFFFAOYSA-N
neat1309	Probenecid	isobutanol	DBABZHXKTCFAPX-UHFFFAOYSA-N	ZXEKIIBDNHEJCQ-UHFFFAOYSA-N	30	2.61172	-2.04378	2019-Shi-10.1021acs.jced.8b00863	DBABZHXKTCFAPX-UHFFFAOYSA-N+ZXEKIIBDNHEJCQ-UHFFFAOYSA-N
neat1310	Probenecid	isobutanol	DBABZHXKTCFAPX-UHFFFAOYSA-N	ZXEKIIBDNHEJCQ-UHFFFAOYSA-N	35	2.55657	-1.96497	2019-Shi-10.1021acs.jced.8b00863	DBABZHXKTCFAPX-UHFFFAOYSA-N+ZXEKIIBDNHEJCQ-UHFFFAOYSA-N
neat1311	Probenecid	isobutanol	DBABZHXKTCFAPX-UHFFFAOYSA-N	ZXEKIIBDNHEJCQ-UHFFFAOYSA-N	40	2.49985	-1.88572	2019-Shi-10.1021acs.jced.8b00863	DBABZHXKTCFAPX-UHFFFAOYSA-N+ZXEKIIBDNHEJCQ-UHFFFAOYSA-N
neat1312	Probenecid	isobutanol	DBABZHXKTCFAPX-UHFFFAOYSA-N	ZXEKIIBDNHEJCQ-UHFFFAOYSA-N	45	2.44156	-1.80052	2019-Shi-10.1021acs.jced.8b00863	DBABZHXKTCFAPX-UHFFFAOYSA-N+ZXEKIIBDNHEJCQ-UHFFFAOYSA-N
neat1313	Probenecid	isobutanol	DBABZHXKTCFAPX-UHFFFAOYSA-N	ZXEKIIBDNHEJCQ-UHFFFAOYSA-N	50	2.38175	-1.70115	2019-Shi-10.1021acs.jced.8b00863	DBABZHXKTCFAPX-UHFFFAOYSA-N+ZXEKIIBDNHEJCQ-UHFFFAOYSA-N
neat1314	Sulfacetamide	Octanol	SKIVFJLNDNKQPD-UHFFFAOYSA-N	KBPLFHHGFOOTCA-UHFFFAOYSA-N	25	1.9725	-2.91593	2001-Martínez-10.1023A1012723731104	SKIVFJLNDNKQPD-UHFFFAOYSA-N+KBPLFHHGFOOTCA-UHFFFAOYSA-N
neat1315	Sulfacetamide	Octanol	SKIVFJLNDNKQPD-UHFFFAOYSA-N	KBPLFHHGFOOTCA-UHFFFAOYSA-N	30	1.92674	-2.88154	2001-Martínez-10.1023A1012723731104	SKIVFJLNDNKQPD-UHFFFAOYSA-N+KBPLFHHGFOOTCA-UHFFFAOYSA-N
neat1316	Sulfacetamide	Octanol	SKIVFJLNDNKQPD-UHFFFAOYSA-N	KBPLFHHGFOOTCA-UHFFFAOYSA-N	35	1.8797	-2.8367	2001-Martínez-10.1023A1012723731104	SKIVFJLNDNKQPD-UHFFFAOYSA-N+KBPLFHHGFOOTCA-UHFFFAOYSA-N
neat1317	Sulfacetamide	Octanol	SKIVFJLNDNKQPD-UHFFFAOYSA-N	KBPLFHHGFOOTCA-UHFFFAOYSA-N	40	1.83138	-2.7788	2001-Martínez-10.1023A1012723731104	SKIVFJLNDNKQPD-UHFFFAOYSA-N+KBPLFHHGFOOTCA-UHFFFAOYSA-N
neat1318	Sulfacetamide	Cyclohexane	SKIVFJLNDNKQPD-UHFFFAOYSA-N	XDTMQSROBMDMFD-UHFFFAOYSA-N	20	2.01695	-7.73049	2003-Martínez-Journal of the Brazilian Chemical Society 14, 803-808	SKIVFJLNDNKQPD-UHFFFAOYSA-N+XDTMQSROBMDMFD-UHFFFAOYSA-N
neat1319	Sulfacetamide	Cyclohexane	SKIVFJLNDNKQPD-UHFFFAOYSA-N	XDTMQSROBMDMFD-UHFFFAOYSA-N	25	1.9725	-7.55596	2003-Martínez-Journal of the Brazilian Chemical Society 14, 803-808	SKIVFJLNDNKQPD-UHFFFAOYSA-N+XDTMQSROBMDMFD-UHFFFAOYSA-N
neat1320	Sulfacetamide	Cyclohexane	SKIVFJLNDNKQPD-UHFFFAOYSA-N	XDTMQSROBMDMFD-UHFFFAOYSA-N	30	1.92674	-7.38722	2003-Martínez-Journal of the Brazilian Chemical Society 14, 803-808	SKIVFJLNDNKQPD-UHFFFAOYSA-N+XDTMQSROBMDMFD-UHFFFAOYSA-N
neat1321	Sulfacetamide	Cyclohexane	SKIVFJLNDNKQPD-UHFFFAOYSA-N	XDTMQSROBMDMFD-UHFFFAOYSA-N	40	1.83138	-7.08092	2003-Martínez-Journal of the Brazilian Chemical Society 14, 803-808	SKIVFJLNDNKQPD-UHFFFAOYSA-N+XDTMQSROBMDMFD-UHFFFAOYSA-N
neat1322	Sulfacetamide	Water	SKIVFJLNDNKQPD-UHFFFAOYSA-N	XLYOFNOQVPJJNP-UHFFFAOYSA-N	25	1.9725	-3.15696	2001-Martínez-10.1023A1012723731104	SKIVFJLNDNKQPD-UHFFFAOYSA-N+XLYOFNOQVPJJNP-UHFFFAOYSA-N
neat1323	Sulfacetamide	Water	SKIVFJLNDNKQPD-UHFFFAOYSA-N	XLYOFNOQVPJJNP-UHFFFAOYSA-N	30	1.92674	-3.09733	2001-Martínez-10.1023A1012723731104	SKIVFJLNDNKQPD-UHFFFAOYSA-N+XLYOFNOQVPJJNP-UHFFFAOYSA-N
neat1324	Sulfacetamide	Water	SKIVFJLNDNKQPD-UHFFFAOYSA-N	XLYOFNOQVPJJNP-UHFFFAOYSA-N	35	1.8797	-3.03296	2001-Martínez-10.1023A1012723731104	SKIVFJLNDNKQPD-UHFFFAOYSA-N+XLYOFNOQVPJJNP-UHFFFAOYSA-N
neat1325	Sulfacetamide	Water	SKIVFJLNDNKQPD-UHFFFAOYSA-N	XLYOFNOQVPJJNP-UHFFFAOYSA-N	40	1.83138	-2.93666	2001-Martínez-10.1023A1012723731104	SKIVFJLNDNKQPD-UHFFFAOYSA-N+XLYOFNOQVPJJNP-UHFFFAOYSA-N
neat1326	Sulfacetamide	Water	SKIVFJLNDNKQPD-UHFFFAOYSA-N	XLYOFNOQVPJJNP-UHFFFAOYSA-N	5	2.14219	-3.40561	2019-Osorio-10.1016j.molliq.2019.111889	SKIVFJLNDNKQPD-UHFFFAOYSA-N+XLYOFNOQVPJJNP-UHFFFAOYSA-N
neat1327	Sulfacetamide	Water	SKIVFJLNDNKQPD-UHFFFAOYSA-N	XLYOFNOQVPJJNP-UHFFFAOYSA-N	15	2.06006	-3.28904	2019-Osorio-10.1016j.molliq.2019.111889	SKIVFJLNDNKQPD-UHFFFAOYSA-N+XLYOFNOQVPJJNP-UHFFFAOYSA-N
neat1328	Sulfacetamide	Water	SKIVFJLNDNKQPD-UHFFFAOYSA-N	XLYOFNOQVPJJNP-UHFFFAOYSA-N	25	1.9725	-3.14448	2019-Osorio-10.1016j.molliq.2019.111889	SKIVFJLNDNKQPD-UHFFFAOYSA-N+XLYOFNOQVPJJNP-UHFFFAOYSA-N
neat1329	Sulfacetamide	Water	SKIVFJLNDNKQPD-UHFFFAOYSA-N	XLYOFNOQVPJJNP-UHFFFAOYSA-N	35	1.8797	-2.99957	2019-Osorio-10.1016j.molliq.2019.111889	SKIVFJLNDNKQPD-UHFFFAOYSA-N+XLYOFNOQVPJJNP-UHFFFAOYSA-N
neat1330	Sulfacetamide	Water	SKIVFJLNDNKQPD-UHFFFAOYSA-N	XLYOFNOQVPJJNP-UHFFFAOYSA-N	45	1.78181	-2.83268	2019-Osorio-10.1016j.molliq.2019.111889	SKIVFJLNDNKQPD-UHFFFAOYSA-N+XLYOFNOQVPJJNP-UHFFFAOYSA-N
neat1331	Sulfacetamide	Water	SKIVFJLNDNKQPD-UHFFFAOYSA-N	XLYOFNOQVPJJNP-UHFFFAOYSA-N	5	2.14219	-3.41341	2019-Romdhani-10.1016j.molliq.2019.111219	SKIVFJLNDNKQPD-UHFFFAOYSA-N+XLYOFNOQVPJJNP-UHFFFAOYSA-N
neat1332	Sulfacetamide	Water	SKIVFJLNDNKQPD-UHFFFAOYSA-N	XLYOFNOQVPJJNP-UHFFFAOYSA-N	10	2.10182	-3.35164	2019-Romdhani-10.1016j.molliq.2019.111219	SKIVFJLNDNKQPD-UHFFFAOYSA-N+XLYOFNOQVPJJNP-UHFFFAOYSA-N
neat1333	Sulfacetamide	Water	SKIVFJLNDNKQPD-UHFFFAOYSA-N	XLYOFNOQVPJJNP-UHFFFAOYSA-N	15	2.06006	-3.28483	2019-Romdhani-10.1016j.molliq.2019.111219	SKIVFJLNDNKQPD-UHFFFAOYSA-N+XLYOFNOQVPJJNP-UHFFFAOYSA-N
neat1334	Sulfacetamide	Water	SKIVFJLNDNKQPD-UHFFFAOYSA-N	XLYOFNOQVPJJNP-UHFFFAOYSA-N	20	2.01695	-3.22548	2019-Romdhani-10.1016j.molliq.2019.111219	SKIVFJLNDNKQPD-UHFFFAOYSA-N+XLYOFNOQVPJJNP-UHFFFAOYSA-N
neat1335	Sulfacetamide	Water	SKIVFJLNDNKQPD-UHFFFAOYSA-N	XLYOFNOQVPJJNP-UHFFFAOYSA-N	25	1.9725	-3.1512	2019-Romdhani-10.1016j.molliq.2019.111219	SKIVFJLNDNKQPD-UHFFFAOYSA-N+XLYOFNOQVPJJNP-UHFFFAOYSA-N
neat1336	Sulfacetamide	Water	SKIVFJLNDNKQPD-UHFFFAOYSA-N	XLYOFNOQVPJJNP-UHFFFAOYSA-N	30	1.92674	-3.09151	2019-Romdhani-10.1016j.molliq.2019.111219	SKIVFJLNDNKQPD-UHFFFAOYSA-N+XLYOFNOQVPJJNP-UHFFFAOYSA-N
neat1337	Sulfacetamide	Water	SKIVFJLNDNKQPD-UHFFFAOYSA-N	XLYOFNOQVPJJNP-UHFFFAOYSA-N	35	1.8797	-3.00877	2019-Romdhani-10.1016j.molliq.2019.111219	SKIVFJLNDNKQPD-UHFFFAOYSA-N+XLYOFNOQVPJJNP-UHFFFAOYSA-N
neat1338	Sulfacetamide	Water	SKIVFJLNDNKQPD-UHFFFAOYSA-N	XLYOFNOQVPJJNP-UHFFFAOYSA-N	40	1.83138	-2.92445	2019-Romdhani-10.1016j.molliq.2019.111219	SKIVFJLNDNKQPD-UHFFFAOYSA-N+XLYOFNOQVPJJNP-UHFFFAOYSA-N
neat1339	Sulfacetamide	ethanol	SKIVFJLNDNKQPD-UHFFFAOYSA-N	LFQSCWFLJHTTHZ-UHFFFAOYSA-N	5	2.14219	-1.99654	2019-Romdhani-10.1016j.molliq.2019.111219	SKIVFJLNDNKQPD-UHFFFAOYSA-N+LFQSCWFLJHTTHZ-UHFFFAOYSA-N
neat1340	Sulfacetamide	ethanol	SKIVFJLNDNKQPD-UHFFFAOYSA-N	LFQSCWFLJHTTHZ-UHFFFAOYSA-N	10	2.10182	-1.95742	2019-Romdhani-10.1016j.molliq.2019.111219	SKIVFJLNDNKQPD-UHFFFAOYSA-N+LFQSCWFLJHTTHZ-UHFFFAOYSA-N
neat1341	Sulfacetamide	ethanol	SKIVFJLNDNKQPD-UHFFFAOYSA-N	LFQSCWFLJHTTHZ-UHFFFAOYSA-N	15	2.06006	-1.91614	2019-Romdhani-10.1016j.molliq.2019.111219	SKIVFJLNDNKQPD-UHFFFAOYSA-N+LFQSCWFLJHTTHZ-UHFFFAOYSA-N
neat1342	Sulfacetamide	ethanol	SKIVFJLNDNKQPD-UHFFFAOYSA-N	LFQSCWFLJHTTHZ-UHFFFAOYSA-N	20	2.01695	-1.87484	2019-Romdhani-10.1016j.molliq.2019.111219	SKIVFJLNDNKQPD-UHFFFAOYSA-N+LFQSCWFLJHTTHZ-UHFFFAOYSA-N
neat1343	Sulfacetamide	ethanol	SKIVFJLNDNKQPD-UHFFFAOYSA-N	LFQSCWFLJHTTHZ-UHFFFAOYSA-N	25	1.9725	-1.83416	2019-Romdhani-10.1016j.molliq.2019.111219	SKIVFJLNDNKQPD-UHFFFAOYSA-N+LFQSCWFLJHTTHZ-UHFFFAOYSA-N
neat1344	Sulfacetamide	ethanol	SKIVFJLNDNKQPD-UHFFFAOYSA-N	LFQSCWFLJHTTHZ-UHFFFAOYSA-N	30	1.92674	-1.78968	2019-Romdhani-10.1016j.molliq.2019.111219	SKIVFJLNDNKQPD-UHFFFAOYSA-N+LFQSCWFLJHTTHZ-UHFFFAOYSA-N
neat1345	Sulfacetamide	ethanol	SKIVFJLNDNKQPD-UHFFFAOYSA-N	LFQSCWFLJHTTHZ-UHFFFAOYSA-N	35	1.8797	-1.73377	2019-Romdhani-10.1016j.molliq.2019.111219	SKIVFJLNDNKQPD-UHFFFAOYSA-N+LFQSCWFLJHTTHZ-UHFFFAOYSA-N
neat1346	Sulfacetamide	ethanol	SKIVFJLNDNKQPD-UHFFFAOYSA-N	LFQSCWFLJHTTHZ-UHFFFAOYSA-N	40	1.83138	-1.66374	2019-Romdhani-10.1016j.molliq.2019.111219	SKIVFJLNDNKQPD-UHFFFAOYSA-N+LFQSCWFLJHTTHZ-UHFFFAOYSA-N
neat1347	sulfacetamide	propylene glycol	SKIVFJLNDNKQPD-UHFFFAOYSA-N	DNIAPMSPPWPWGF-UHFFFAOYSA-N	5	2.14219	-1.55956	2019-Osorio-10.1016j.molliq.2019.111889	SKIVFJLNDNKQPD-UHFFFAOYSA-N+DNIAPMSPPWPWGF-UHFFFAOYSA-N
neat1348	sulfacetamide	propylene glycol	SKIVFJLNDNKQPD-UHFFFAOYSA-N	DNIAPMSPPWPWGF-UHFFFAOYSA-N	15	2.06006	-1.5064	2019-Osorio-10.1016j.molliq.2019.111889	SKIVFJLNDNKQPD-UHFFFAOYSA-N+DNIAPMSPPWPWGF-UHFFFAOYSA-N
neat1349	sulfacetamide	propylene glycol	SKIVFJLNDNKQPD-UHFFFAOYSA-N	DNIAPMSPPWPWGF-UHFFFAOYSA-N	25	1.9725	-1.44587	2019-Osorio-10.1016j.molliq.2019.111889	SKIVFJLNDNKQPD-UHFFFAOYSA-N+DNIAPMSPPWPWGF-UHFFFAOYSA-N
neat1350	sulfacetamide	propylene glycol	SKIVFJLNDNKQPD-UHFFFAOYSA-N	DNIAPMSPPWPWGF-UHFFFAOYSA-N	35	1.8797	-1.38966	2019-Osorio-10.1016j.molliq.2019.111889	SKIVFJLNDNKQPD-UHFFFAOYSA-N+DNIAPMSPPWPWGF-UHFFFAOYSA-N
neat1351	sulfacetamide	propylene glycol	SKIVFJLNDNKQPD-UHFFFAOYSA-N	DNIAPMSPPWPWGF-UHFFFAOYSA-N	45	1.78181	-1.30927	2019-Osorio-10.1016j.molliq.2019.111889	SKIVFJLNDNKQPD-UHFFFAOYSA-N+DNIAPMSPPWPWGF-UHFFFAOYSA-N
neat1352	Sulfacetamide	propanol	SKIVFJLNDNKQPD-UHFFFAOYSA-N	BDERNNFJNOPAEC-UHFFFAOYSA-N	20	2.01695	-2.57719	2021-Cysewski-10.1016j.ﬂuid.2020.112883	SKIVFJLNDNKQPD-UHFFFAOYSA-N+BDERNNFJNOPAEC-UHFFFAOYSA-N
neat1353	Sulfacetamide	propanol	SKIVFJLNDNKQPD-UHFFFAOYSA-N	BDERNNFJNOPAEC-UHFFFAOYSA-N	30	1.92674	-2.4288	2021-Cysewski-10.1016j.ﬂuid.2020.112883	SKIVFJLNDNKQPD-UHFFFAOYSA-N+BDERNNFJNOPAEC-UHFFFAOYSA-N
neat1354	Sulfacetamide	propanol	SKIVFJLNDNKQPD-UHFFFAOYSA-N	BDERNNFJNOPAEC-UHFFFAOYSA-N	35	1.8797	-2.35127	2021-Cysewski-10.1016j.ﬂuid.2020.112883	SKIVFJLNDNKQPD-UHFFFAOYSA-N+BDERNNFJNOPAEC-UHFFFAOYSA-N
neat1355	Sulfacetamide	propanol	SKIVFJLNDNKQPD-UHFFFAOYSA-N	BDERNNFJNOPAEC-UHFFFAOYSA-N	40	1.83138	-2.26509	2021-Cysewski-10.1016j.ﬂuid.2020.112883	SKIVFJLNDNKQPD-UHFFFAOYSA-N+BDERNNFJNOPAEC-UHFFFAOYSA-N
neat1356	Sulfacetamide	propanol	SKIVFJLNDNKQPD-UHFFFAOYSA-N	BDERNNFJNOPAEC-UHFFFAOYSA-N	50	1.73102	-2.12212	2021-Cysewski-10.1016j.ﬂuid.2020.112883	SKIVFJLNDNKQPD-UHFFFAOYSA-N+BDERNNFJNOPAEC-UHFFFAOYSA-N
neat1357	Sulfacetamide	1-butanol	SKIVFJLNDNKQPD-UHFFFAOYSA-N	LRHPLDYGYMQRHN-UHFFFAOYSA-N	20	2.01695	-2.33001	2021-Cysewski-10.1016j.ﬂuid.2020.112883	SKIVFJLNDNKQPD-UHFFFAOYSA-N+LRHPLDYGYMQRHN-UHFFFAOYSA-N
neat1358	Sulfacetamide	1-butanol	SKIVFJLNDNKQPD-UHFFFAOYSA-N	LRHPLDYGYMQRHN-UHFFFAOYSA-N	30	1.92674	-2.19271	2021-Cysewski-10.1016j.ﬂuid.2020.112883	SKIVFJLNDNKQPD-UHFFFAOYSA-N+LRHPLDYGYMQRHN-UHFFFAOYSA-N
neat1359	Sulfacetamide	1-butanol	SKIVFJLNDNKQPD-UHFFFAOYSA-N	LRHPLDYGYMQRHN-UHFFFAOYSA-N	35	1.8797	-2.12212	2021-Cysewski-10.1016j.ﬂuid.2020.112883	SKIVFJLNDNKQPD-UHFFFAOYSA-N+LRHPLDYGYMQRHN-UHFFFAOYSA-N
neat1360	Sulfacetamide	1-butanol	SKIVFJLNDNKQPD-UHFFFAOYSA-N	LRHPLDYGYMQRHN-UHFFFAOYSA-N	40	1.83138	-2.02435	2021-Cysewski-10.1016j.ﬂuid.2020.112883	SKIVFJLNDNKQPD-UHFFFAOYSA-N+LRHPLDYGYMQRHN-UHFFFAOYSA-N
neat1361	Sulfacetamide	1-butanol	SKIVFJLNDNKQPD-UHFFFAOYSA-N	LRHPLDYGYMQRHN-UHFFFAOYSA-N	50	1.73102	-1.86706	2021-Cysewski-10.1016j.ﬂuid.2020.112883	SKIVFJLNDNKQPD-UHFFFAOYSA-N+LRHPLDYGYMQRHN-UHFFFAOYSA-N
neat1362	Sulfacetamide	Acetonitrile	SKIVFJLNDNKQPD-UHFFFAOYSA-N	WEVYAHXRMPXWCK-UHFFFAOYSA-N	20	2.01695	-2.43199	2021-Cysewski-10.1016j.ﬂuid.2020.112883	SKIVFJLNDNKQPD-UHFFFAOYSA-N+WEVYAHXRMPXWCK-UHFFFAOYSA-N
neat1363	Sulfacetamide	Acetonitrile	SKIVFJLNDNKQPD-UHFFFAOYSA-N	WEVYAHXRMPXWCK-UHFFFAOYSA-N	30	1.92674	-2.33228	2021-Cysewski-10.1016j.ﬂuid.2020.112883	SKIVFJLNDNKQPD-UHFFFAOYSA-N+WEVYAHXRMPXWCK-UHFFFAOYSA-N
neat1364	Sulfacetamide	Acetonitrile	SKIVFJLNDNKQPD-UHFFFAOYSA-N	WEVYAHXRMPXWCK-UHFFFAOYSA-N	35	1.8797	-2.2876	2021-Cysewski-10.1016j.ﬂuid.2020.112883	SKIVFJLNDNKQPD-UHFFFAOYSA-N+WEVYAHXRMPXWCK-UHFFFAOYSA-N
neat1365	Sulfacetamide	Acetonitrile	SKIVFJLNDNKQPD-UHFFFAOYSA-N	WEVYAHXRMPXWCK-UHFFFAOYSA-N	40	1.83138	-2.2429	2021-Cysewski-10.1016j.ﬂuid.2020.112883	SKIVFJLNDNKQPD-UHFFFAOYSA-N+WEVYAHXRMPXWCK-UHFFFAOYSA-N
neat1366	Sulfacetamide	Acetonitrile	SKIVFJLNDNKQPD-UHFFFAOYSA-N	WEVYAHXRMPXWCK-UHFFFAOYSA-N	50	1.73102	-2.17027	2021-Cysewski-10.1016j.ﬂuid.2020.112883	SKIVFJLNDNKQPD-UHFFFAOYSA-N+WEVYAHXRMPXWCK-UHFFFAOYSA-N
neat1367	Sulfacetamide	DMF	SKIVFJLNDNKQPD-UHFFFAOYSA-N	ZMXDDKWLCZADIW-UHFFFAOYSA-N	20	2.01695	-1.53576	2021-Cysewski-10.1016j.ﬂuid.2020.112883	SKIVFJLNDNKQPD-UHFFFAOYSA-N+ZMXDDKWLCZADIW-UHFFFAOYSA-N
neat1368	Sulfacetamide	DMF	SKIVFJLNDNKQPD-UHFFFAOYSA-N	ZMXDDKWLCZADIW-UHFFFAOYSA-N	30	1.92674	-1.37443	2021-Cysewski-10.1016j.ﬂuid.2020.112883	SKIVFJLNDNKQPD-UHFFFAOYSA-N+ZMXDDKWLCZADIW-UHFFFAOYSA-N
neat1369	Sulfacetamide	DMF	SKIVFJLNDNKQPD-UHFFFAOYSA-N	ZMXDDKWLCZADIW-UHFFFAOYSA-N	35	1.8797	-1.30406	2021-Cysewski-10.1016j.ﬂuid.2020.112883	SKIVFJLNDNKQPD-UHFFFAOYSA-N+ZMXDDKWLCZADIW-UHFFFAOYSA-N
neat1370	Sulfacetamide	DMF	SKIVFJLNDNKQPD-UHFFFAOYSA-N	ZMXDDKWLCZADIW-UHFFFAOYSA-N	40	1.83138	-1.25235	2021-Cysewski-10.1016j.ﬂuid.2020.112883	SKIVFJLNDNKQPD-UHFFFAOYSA-N+ZMXDDKWLCZADIW-UHFFFAOYSA-N
neat1371	Sulfacetamide	DMF	SKIVFJLNDNKQPD-UHFFFAOYSA-N	ZMXDDKWLCZADIW-UHFFFAOYSA-N	50	1.73102	-1.10275	2021-Cysewski-10.1016j.ﬂuid.2020.112883	SKIVFJLNDNKQPD-UHFFFAOYSA-N+ZMXDDKWLCZADIW-UHFFFAOYSA-N
neat1372	Sulfacetamide	DMSO	SKIVFJLNDNKQPD-UHFFFAOYSA-N	IAZDPXIOMUYVGZ-UHFFFAOYSA-N	20	2.01695	-1.66802	2021-Cysewski-10.1016j.ﬂuid.2020.112883	SKIVFJLNDNKQPD-UHFFFAOYSA-N+IAZDPXIOMUYVGZ-UHFFFAOYSA-N
neat1373	Sulfacetamide	DMSO	SKIVFJLNDNKQPD-UHFFFAOYSA-N	IAZDPXIOMUYVGZ-UHFFFAOYSA-N	30	1.92674	-1.54344	2021-Cysewski-10.1016j.ﬂuid.2020.112883	SKIVFJLNDNKQPD-UHFFFAOYSA-N+IAZDPXIOMUYVGZ-UHFFFAOYSA-N
neat1374	Sulfacetamide	DMSO	SKIVFJLNDNKQPD-UHFFFAOYSA-N	IAZDPXIOMUYVGZ-UHFFFAOYSA-N	35	1.8797	-1.47856	2021-Cysewski-10.1016j.ﬂuid.2020.112883	SKIVFJLNDNKQPD-UHFFFAOYSA-N+IAZDPXIOMUYVGZ-UHFFFAOYSA-N
neat1375	Sulfacetamide	DMSO	SKIVFJLNDNKQPD-UHFFFAOYSA-N	IAZDPXIOMUYVGZ-UHFFFAOYSA-N	40	1.83138	-1.4015	2021-Cysewski-10.1016j.ﬂuid.2020.112883	SKIVFJLNDNKQPD-UHFFFAOYSA-N+IAZDPXIOMUYVGZ-UHFFFAOYSA-N
neat1376	Sulfacetamide	DMSO	SKIVFJLNDNKQPD-UHFFFAOYSA-N	IAZDPXIOMUYVGZ-UHFFFAOYSA-N	50	1.73102	-1.27205	2021-Cysewski-10.1016j.ﬂuid.2020.112883	SKIVFJLNDNKQPD-UHFFFAOYSA-N+IAZDPXIOMUYVGZ-UHFFFAOYSA-N
neat1377	Sulfacetamide	dioxane	SKIVFJLNDNKQPD-UHFFFAOYSA-N	RYHBNJHYFVUHQT-UHFFFAOYSA-N	20	2.01695	-1.83841	2021-Cysewski-10.1016j.ﬂuid.2020.112883	SKIVFJLNDNKQPD-UHFFFAOYSA-N+RYHBNJHYFVUHQT-UHFFFAOYSA-N
neat1378	Sulfacetamide	dioxane	SKIVFJLNDNKQPD-UHFFFAOYSA-N	RYHBNJHYFVUHQT-UHFFFAOYSA-N	30	1.92674	-1.71727	2021-Cysewski-10.1016j.ﬂuid.2020.112883	SKIVFJLNDNKQPD-UHFFFAOYSA-N+RYHBNJHYFVUHQT-UHFFFAOYSA-N
neat1379	Sulfacetamide	dioxane	SKIVFJLNDNKQPD-UHFFFAOYSA-N	RYHBNJHYFVUHQT-UHFFFAOYSA-N	35	1.8797	-1.6618	2021-Cysewski-10.1016j.ﬂuid.2020.112883	SKIVFJLNDNKQPD-UHFFFAOYSA-N+RYHBNJHYFVUHQT-UHFFFAOYSA-N
neat1380	Sulfacetamide	dioxane	SKIVFJLNDNKQPD-UHFFFAOYSA-N	RYHBNJHYFVUHQT-UHFFFAOYSA-N	40	1.83138	-1.60776	2021-Cysewski-10.1016j.ﬂuid.2020.112883	SKIVFJLNDNKQPD-UHFFFAOYSA-N+RYHBNJHYFVUHQT-UHFFFAOYSA-N
neat1381	Sulfacetamide	dioxane	SKIVFJLNDNKQPD-UHFFFAOYSA-N	RYHBNJHYFVUHQT-UHFFFAOYSA-N	50	1.73102	-1.48819	2021-Cysewski-10.1016j.ﬂuid.2020.112883	SKIVFJLNDNKQPD-UHFFFAOYSA-N+RYHBNJHYFVUHQT-UHFFFAOYSA-N
neat1382	Sulfacetamide	n-Pentanol	SKIVFJLNDNKQPD-UHFFFAOYSA-N	AMQJEAYHLZJPGS-UHFFFAOYSA-N	20	2.01695	-2.43616	2021-Cysewski-10.1016j.ﬂuid.2020.112883	SKIVFJLNDNKQPD-UHFFFAOYSA-N+AMQJEAYHLZJPGS-UHFFFAOYSA-N
neat1383	Sulfacetamide	n-Pentanol	SKIVFJLNDNKQPD-UHFFFAOYSA-N	AMQJEAYHLZJPGS-UHFFFAOYSA-N	30	1.92674	-2.34107	2021-Cysewski-10.1016j.ﬂuid.2020.112883	SKIVFJLNDNKQPD-UHFFFAOYSA-N+AMQJEAYHLZJPGS-UHFFFAOYSA-N
neat1384	Sulfacetamide	n-Pentanol	SKIVFJLNDNKQPD-UHFFFAOYSA-N	AMQJEAYHLZJPGS-UHFFFAOYSA-N	35	1.8797	-2.23288	2021-Cysewski-10.1016j.ﬂuid.2020.112883	SKIVFJLNDNKQPD-UHFFFAOYSA-N+AMQJEAYHLZJPGS-UHFFFAOYSA-N
neat1385	Sulfacetamide	n-Pentanol	SKIVFJLNDNKQPD-UHFFFAOYSA-N	AMQJEAYHLZJPGS-UHFFFAOYSA-N	40	1.83138	-2.11355	2021-Cysewski-10.1016j.ﬂuid.2020.112883	SKIVFJLNDNKQPD-UHFFFAOYSA-N+AMQJEAYHLZJPGS-UHFFFAOYSA-N
neat1386	Sulfacetamide	n-Pentanol	SKIVFJLNDNKQPD-UHFFFAOYSA-N	AMQJEAYHLZJPGS-UHFFFAOYSA-N	50	1.73102	-1.95046	2021-Cysewski-10.1016j.ﬂuid.2020.112883	SKIVFJLNDNKQPD-UHFFFAOYSA-N+AMQJEAYHLZJPGS-UHFFFAOYSA-N
neat1387	Sulfacetamide	ethylene glycol	SKIVFJLNDNKQPD-UHFFFAOYSA-N	LYCAIKOWRPUZTN-UHFFFAOYSA-N	20	2.01695	-2.79365	2021-Cysewski-10.1016j.ﬂuid.2020.112883	SKIVFJLNDNKQPD-UHFFFAOYSA-N+LYCAIKOWRPUZTN-UHFFFAOYSA-N
neat1388	Sulfacetamide	ethylene glycol	SKIVFJLNDNKQPD-UHFFFAOYSA-N	LYCAIKOWRPUZTN-UHFFFAOYSA-N	30	1.92674	-2.67193	2021-Cysewski-10.1016j.ﬂuid.2020.112883	SKIVFJLNDNKQPD-UHFFFAOYSA-N+LYCAIKOWRPUZTN-UHFFFAOYSA-N
neat1389	Sulfacetamide	ethylene glycol	SKIVFJLNDNKQPD-UHFFFAOYSA-N	LYCAIKOWRPUZTN-UHFFFAOYSA-N	35	1.8797	-2.59058	2021-Cysewski-10.1016j.ﬂuid.2020.112883	SKIVFJLNDNKQPD-UHFFFAOYSA-N+LYCAIKOWRPUZTN-UHFFFAOYSA-N
neat1390	Sulfacetamide	ethylene glycol	SKIVFJLNDNKQPD-UHFFFAOYSA-N	LYCAIKOWRPUZTN-UHFFFAOYSA-N	40	1.83138	-2.5276	2021-Cysewski-10.1016j.ﬂuid.2020.112883	SKIVFJLNDNKQPD-UHFFFAOYSA-N+LYCAIKOWRPUZTN-UHFFFAOYSA-N
neat1391	Sulfacetamide	ethylene glycol	SKIVFJLNDNKQPD-UHFFFAOYSA-N	LYCAIKOWRPUZTN-UHFFFAOYSA-N	50	1.73102	-2.33379	2021-Cysewski-10.1016j.ﬂuid.2020.112883	SKIVFJLNDNKQPD-UHFFFAOYSA-N+LYCAIKOWRPUZTN-UHFFFAOYSA-N
neat1392	sulfamethazine	1-propanol	ASWVTGNCAZCNNR-UHFFFAOYSA-N	BDERNNFJNOPAEC-UHFFFAOYSA-N	20	2.70788	-3.5613	2011-Zhang-10.1016j.molliq.2011.01.004	ASWVTGNCAZCNNR-UHFFFAOYSA-N+BDERNNFJNOPAEC-UHFFFAOYSA-N
neat1393	sulfamethazine	1-propanol	ASWVTGNCAZCNNR-UHFFFAOYSA-N	BDERNNFJNOPAEC-UHFFFAOYSA-N	25	2.65513	-3.30399	2011-Zhang-10.1016j.molliq.2011.01.004	ASWVTGNCAZCNNR-UHFFFAOYSA-N+BDERNNFJNOPAEC-UHFFFAOYSA-N
neat1394	sulfamethazine	1-propanol	ASWVTGNCAZCNNR-UHFFFAOYSA-N	BDERNNFJNOPAEC-UHFFFAOYSA-N	30	2.60073	-3.08019	2011-Zhang-10.1016j.molliq.2011.01.004	ASWVTGNCAZCNNR-UHFFFAOYSA-N+BDERNNFJNOPAEC-UHFFFAOYSA-N
neat1395	sulfamethazine	1-propanol	ASWVTGNCAZCNNR-UHFFFAOYSA-N	BDERNNFJNOPAEC-UHFFFAOYSA-N	35	2.54471	-2.89415	2011-Zhang-10.1016j.molliq.2011.01.004	ASWVTGNCAZCNNR-UHFFFAOYSA-N+BDERNNFJNOPAEC-UHFFFAOYSA-N
neat1396	sulfamethazine	1-propanol	ASWVTGNCAZCNNR-UHFFFAOYSA-N	BDERNNFJNOPAEC-UHFFFAOYSA-N	40	2.48709	-2.73377	2011-Zhang-10.1016j.molliq.2011.01.004	ASWVTGNCAZCNNR-UHFFFAOYSA-N+BDERNNFJNOPAEC-UHFFFAOYSA-N
neat1397	sulfamethazine	1-propanol	ASWVTGNCAZCNNR-UHFFFAOYSA-N	BDERNNFJNOPAEC-UHFFFAOYSA-N	45	2.42791	-2.60678	2011-Zhang-10.1016j.molliq.2011.01.004	ASWVTGNCAZCNNR-UHFFFAOYSA-N+BDERNNFJNOPAEC-UHFFFAOYSA-N
neat1398	sulfamethazine	1-propanol	ASWVTGNCAZCNNR-UHFFFAOYSA-N	BDERNNFJNOPAEC-UHFFFAOYSA-N	50	2.36719	-2.50529	2011-Zhang-10.1016j.molliq.2011.01.004	ASWVTGNCAZCNNR-UHFFFAOYSA-N+BDERNNFJNOPAEC-UHFFFAOYSA-N
neat1399	sulfamethazine	1-propanol	ASWVTGNCAZCNNR-UHFFFAOYSA-N	BDERNNFJNOPAEC-UHFFFAOYSA-N	55	2.30495	-2.4269	2011-Zhang-10.1016j.molliq.2011.01.004	ASWVTGNCAZCNNR-UHFFFAOYSA-N+BDERNNFJNOPAEC-UHFFFAOYSA-N
neat1400	sulfamethazine	1-propanol	ASWVTGNCAZCNNR-UHFFFAOYSA-N	BDERNNFJNOPAEC-UHFFFAOYSA-N	60	2.24122	-2.36764	2011-Zhang-10.1016j.molliq.2011.01.004	ASWVTGNCAZCNNR-UHFFFAOYSA-N+BDERNNFJNOPAEC-UHFFFAOYSA-N
neat1401	sulfamethazine	1-propanol	ASWVTGNCAZCNNR-UHFFFAOYSA-N	BDERNNFJNOPAEC-UHFFFAOYSA-N	20	2.70788	-3.22841	2014-Delgado-10.1007s10953-014-0169-0	ASWVTGNCAZCNNR-UHFFFAOYSA-N+BDERNNFJNOPAEC-UHFFFAOYSA-N
neat1402	sulfamethazine	1-propanol	ASWVTGNCAZCNNR-UHFFFAOYSA-N	BDERNNFJNOPAEC-UHFFFAOYSA-N	25	2.65513	-3.18842	2014-Delgado-10.1007s10953-014-0169-0	ASWVTGNCAZCNNR-UHFFFAOYSA-N+BDERNNFJNOPAEC-UHFFFAOYSA-N
neat1403	sulfamethazine	1-propanol	ASWVTGNCAZCNNR-UHFFFAOYSA-N	BDERNNFJNOPAEC-UHFFFAOYSA-N	30	2.60073	-3.15614	2014-Delgado-10.1007s10953-014-0169-0	ASWVTGNCAZCNNR-UHFFFAOYSA-N+BDERNNFJNOPAEC-UHFFFAOYSA-N
neat1404	sulfamethazine	1-propanol	ASWVTGNCAZCNNR-UHFFFAOYSA-N	BDERNNFJNOPAEC-UHFFFAOYSA-N	35	2.54471	-3.07572	2014-Delgado-10.1007s10953-014-0169-0	ASWVTGNCAZCNNR-UHFFFAOYSA-N+BDERNNFJNOPAEC-UHFFFAOYSA-N
neat1405	sulfamethazine	1-propanol	ASWVTGNCAZCNNR-UHFFFAOYSA-N	BDERNNFJNOPAEC-UHFFFAOYSA-N	40	2.48709	-2.99439	2014-Delgado-10.1007s10953-014-0169-0	ASWVTGNCAZCNNR-UHFFFAOYSA-N+BDERNNFJNOPAEC-UHFFFAOYSA-N
neat1406	sulfamethazine	acetone	ASWVTGNCAZCNNR-UHFFFAOYSA-N	CSCPPACGZOOCGX-UHFFFAOYSA-N	20	2.70788	-2.84103	2011-Zhang-10.1016j.molliq.2011.01.004	ASWVTGNCAZCNNR-UHFFFAOYSA-N+CSCPPACGZOOCGX-UHFFFAOYSA-N
neat1407	sulfamethazine	acetone	ASWVTGNCAZCNNR-UHFFFAOYSA-N	CSCPPACGZOOCGX-UHFFFAOYSA-N	25	2.65513	-2.7366	2011-Zhang-10.1016j.molliq.2011.01.004	ASWVTGNCAZCNNR-UHFFFAOYSA-N+CSCPPACGZOOCGX-UHFFFAOYSA-N
neat1408	sulfamethazine	acetone	ASWVTGNCAZCNNR-UHFFFAOYSA-N	CSCPPACGZOOCGX-UHFFFAOYSA-N	30	2.60073	-2.6515	2011-Zhang-10.1016j.molliq.2011.01.004	ASWVTGNCAZCNNR-UHFFFAOYSA-N+CSCPPACGZOOCGX-UHFFFAOYSA-N
neat1409	sulfamethazine	acetone	ASWVTGNCAZCNNR-UHFFFAOYSA-N	CSCPPACGZOOCGX-UHFFFAOYSA-N	35	2.54471	-2.55533	2011-Zhang-10.1016j.molliq.2011.01.004	ASWVTGNCAZCNNR-UHFFFAOYSA-N+CSCPPACGZOOCGX-UHFFFAOYSA-N
neat1410	sulfamethazine	acetone	ASWVTGNCAZCNNR-UHFFFAOYSA-N	CSCPPACGZOOCGX-UHFFFAOYSA-N	40	2.48709	-2.47547	2011-Zhang-10.1016j.molliq.2011.01.004	ASWVTGNCAZCNNR-UHFFFAOYSA-N+CSCPPACGZOOCGX-UHFFFAOYSA-N
neat1411	sulfamethazine	acetone	ASWVTGNCAZCNNR-UHFFFAOYSA-N	CSCPPACGZOOCGX-UHFFFAOYSA-N	45	2.42791	-2.39254	2011-Zhang-10.1016j.molliq.2011.01.004	ASWVTGNCAZCNNR-UHFFFAOYSA-N+CSCPPACGZOOCGX-UHFFFAOYSA-N
neat1412	sulfamethazine	acetone	ASWVTGNCAZCNNR-UHFFFAOYSA-N	CSCPPACGZOOCGX-UHFFFAOYSA-N	50	2.36719	-2.31176	2011-Zhang-10.1016j.molliq.2011.01.004	ASWVTGNCAZCNNR-UHFFFAOYSA-N+CSCPPACGZOOCGX-UHFFFAOYSA-N
neat1413	sulfamethazine	acetone	ASWVTGNCAZCNNR-UHFFFAOYSA-N	CSCPPACGZOOCGX-UHFFFAOYSA-N	55	2.30495	-2.23033	2011-Zhang-10.1016j.molliq.2011.01.004	ASWVTGNCAZCNNR-UHFFFAOYSA-N+CSCPPACGZOOCGX-UHFFFAOYSA-N
neat1414	sulfamethazine	acetone	ASWVTGNCAZCNNR-UHFFFAOYSA-N	CSCPPACGZOOCGX-UHFFFAOYSA-N	60	2.24122	-2.15478	2011-Zhang-10.1016j.molliq.2011.01.004	ASWVTGNCAZCNNR-UHFFFAOYSA-N+CSCPPACGZOOCGX-UHFFFAOYSA-N
neat1415	sulfamethazine	acetone	ASWVTGNCAZCNNR-UHFFFAOYSA-N	CSCPPACGZOOCGX-UHFFFAOYSA-N	0	2.90188	-2.03308	[Gutierrrez, F. H. Andes fis.quim. (Madrid) 1945, 41,537-60. ]	ASWVTGNCAZCNNR-UHFFFAOYSA-N+CSCPPACGZOOCGX-UHFFFAOYSA-N
neat1416	sulfamethazine	acetone	ASWVTGNCAZCNNR-UHFFFAOYSA-N	CSCPPACGZOOCGX-UHFFFAOYSA-N	5	2.856	-2.02174	[Gutierrrez, F. H. Andes fis.quim. (Madrid) 1945, 41,537-60. ]	ASWVTGNCAZCNNR-UHFFFAOYSA-N+CSCPPACGZOOCGX-UHFFFAOYSA-N
neat1417	sulfamethazine	acetone	ASWVTGNCAZCNNR-UHFFFAOYSA-N	CSCPPACGZOOCGX-UHFFFAOYSA-N	10	2.80835	-2.01254	[Gutierrrez, F. H. Andes fis.quim. (Madrid) 1945, 41,537-60. ]	ASWVTGNCAZCNNR-UHFFFAOYSA-N+CSCPPACGZOOCGX-UHFFFAOYSA-N
neat1418	sulfamethazine	acetone	ASWVTGNCAZCNNR-UHFFFAOYSA-N	CSCPPACGZOOCGX-UHFFFAOYSA-N	15	2.75897	-1.9895	[Gutierrrez, F. H. Andes fis.quim. (Madrid) 1945, 41,537-60. ]	ASWVTGNCAZCNNR-UHFFFAOYSA-N+CSCPPACGZOOCGX-UHFFFAOYSA-N
neat1419	sulfamethazine	acetone	ASWVTGNCAZCNNR-UHFFFAOYSA-N	CSCPPACGZOOCGX-UHFFFAOYSA-N	20	2.70788	-1.96358	[Gutierrrez, F. H. Andes fis.quim. (Madrid) 1945, 41,537-60. ]	ASWVTGNCAZCNNR-UHFFFAOYSA-N+CSCPPACGZOOCGX-UHFFFAOYSA-N
neat1420	sulfamethazine	acetone	ASWVTGNCAZCNNR-UHFFFAOYSA-N	CSCPPACGZOOCGX-UHFFFAOYSA-N	25	2.65513	-1.95234	[Gutierrrez, F. H. Andes fis.quim. (Madrid) 1945, 41,537-60. ]	ASWVTGNCAZCNNR-UHFFFAOYSA-N+CSCPPACGZOOCGX-UHFFFAOYSA-N
neat1421	sulfamethazine	acetone	ASWVTGNCAZCNNR-UHFFFAOYSA-N	CSCPPACGZOOCGX-UHFFFAOYSA-N	30	2.60073	-1.93092	[Gutierrrez, F. H. Andes fis.quim. (Madrid) 1945, 41,537-60. ]	ASWVTGNCAZCNNR-UHFFFAOYSA-N+CSCPPACGZOOCGX-UHFFFAOYSA-N
neat1422	sulfamethazine	acetone	ASWVTGNCAZCNNR-UHFFFAOYSA-N	CSCPPACGZOOCGX-UHFFFAOYSA-N	35	2.54471	-1.90761	[Gutierrrez, F. H. Andes fis.quim. (Madrid) 1945, 41,537-60. ]	ASWVTGNCAZCNNR-UHFFFAOYSA-N+CSCPPACGZOOCGX-UHFFFAOYSA-N
neat1423	sulfamethazine	acetone	ASWVTGNCAZCNNR-UHFFFAOYSA-N	CSCPPACGZOOCGX-UHFFFAOYSA-N	40	2.48709	-1.86802	[Gutierrrez, F. H. Andes fis.quim. (Madrid) 1945, 41,537-60. ]	ASWVTGNCAZCNNR-UHFFFAOYSA-N+CSCPPACGZOOCGX-UHFFFAOYSA-N
neat1424	sulfamethazine	acetone	ASWVTGNCAZCNNR-UHFFFAOYSA-N	CSCPPACGZOOCGX-UHFFFAOYSA-N	45	2.42791	-1.81307	[Gutierrrez, F. H. Andes fis.quim. (Madrid) 1945, 41,537-60. ]	ASWVTGNCAZCNNR-UHFFFAOYSA-N+CSCPPACGZOOCGX-UHFFFAOYSA-N
neat1425	sulfamethazine	acetone	ASWVTGNCAZCNNR-UHFFFAOYSA-N	CSCPPACGZOOCGX-UHFFFAOYSA-N	50	2.36719	-1.74606	[Gutierrrez, F. H. Andes fis.quim. (Madrid) 1945, 41,537-60. ]	ASWVTGNCAZCNNR-UHFFFAOYSA-N+CSCPPACGZOOCGX-UHFFFAOYSA-N
neat1426	sulfamethazine	chloroform	ASWVTGNCAZCNNR-UHFFFAOYSA-N	HEDRZPFGACZZDS-UHFFFAOYSA-N	20	2.70788	-1.8548	2011-Zhang-10.1016j.molliq.2011.01.004	ASWVTGNCAZCNNR-UHFFFAOYSA-N+HEDRZPFGACZZDS-UHFFFAOYSA-N
neat1427	sulfamethazine	chloroform	ASWVTGNCAZCNNR-UHFFFAOYSA-N	HEDRZPFGACZZDS-UHFFFAOYSA-N	25	2.65513	-1.83923	2011-Zhang-10.1016j.molliq.2011.01.004	ASWVTGNCAZCNNR-UHFFFAOYSA-N+HEDRZPFGACZZDS-UHFFFAOYSA-N
neat1428	sulfamethazine	chloroform	ASWVTGNCAZCNNR-UHFFFAOYSA-N	HEDRZPFGACZZDS-UHFFFAOYSA-N	30	2.60073	-1.82102	2011-Zhang-10.1016j.molliq.2011.01.004	ASWVTGNCAZCNNR-UHFFFAOYSA-N+HEDRZPFGACZZDS-UHFFFAOYSA-N
neat1429	sulfamethazine	chloroform	ASWVTGNCAZCNNR-UHFFFAOYSA-N	HEDRZPFGACZZDS-UHFFFAOYSA-N	35	2.54471	-1.78569	2011-Zhang-10.1016j.molliq.2011.01.004	ASWVTGNCAZCNNR-UHFFFAOYSA-N+HEDRZPFGACZZDS-UHFFFAOYSA-N
neat1430	sulfamethazine	chloroform	ASWVTGNCAZCNNR-UHFFFAOYSA-N	HEDRZPFGACZZDS-UHFFFAOYSA-N	40	2.48709	-1.73095	2011-Zhang-10.1016j.molliq.2011.01.004	ASWVTGNCAZCNNR-UHFFFAOYSA-N+HEDRZPFGACZZDS-UHFFFAOYSA-N
neat1431	sulfamethazine	chloroform	ASWVTGNCAZCNNR-UHFFFAOYSA-N	HEDRZPFGACZZDS-UHFFFAOYSA-N	45	2.42791	-1.66555	2011-Zhang-10.1016j.molliq.2011.01.004	ASWVTGNCAZCNNR-UHFFFAOYSA-N+HEDRZPFGACZZDS-UHFFFAOYSA-N
neat1432	sulfamethazine	chloroform	ASWVTGNCAZCNNR-UHFFFAOYSA-N	HEDRZPFGACZZDS-UHFFFAOYSA-N	50	2.36719	-1.59585	2011-Zhang-10.1016j.molliq.2011.01.004	ASWVTGNCAZCNNR-UHFFFAOYSA-N+HEDRZPFGACZZDS-UHFFFAOYSA-N
neat1433	sulfamethazine	chloroform	ASWVTGNCAZCNNR-UHFFFAOYSA-N	HEDRZPFGACZZDS-UHFFFAOYSA-N	55	2.30495	-1.51513	2011-Zhang-10.1016j.molliq.2011.01.004	ASWVTGNCAZCNNR-UHFFFAOYSA-N+HEDRZPFGACZZDS-UHFFFAOYSA-N
neat1434	sulfamethazine	chloroform	ASWVTGNCAZCNNR-UHFFFAOYSA-N	HEDRZPFGACZZDS-UHFFFAOYSA-N	60	2.24122	-1.41431	2011-Zhang-10.1016j.molliq.2011.01.004	ASWVTGNCAZCNNR-UHFFFAOYSA-N+HEDRZPFGACZZDS-UHFFFAOYSA-N
neat1435	Sulfamethazine	Octanol	ASWVTGNCAZCNNR-UHFFFAOYSA-N	KBPLFHHGFOOTCA-UHFFFAOYSA-N	25	2.65513	-3.48248	2001-Martínez-10.1023A1012723731104	ASWVTGNCAZCNNR-UHFFFAOYSA-N+KBPLFHHGFOOTCA-UHFFFAOYSA-N
neat1436	Sulfamethazine	Octanol	ASWVTGNCAZCNNR-UHFFFAOYSA-N	KBPLFHHGFOOTCA-UHFFFAOYSA-N	30	2.60073	-3.4111	2001-Martínez-10.1023A1012723731104	ASWVTGNCAZCNNR-UHFFFAOYSA-N+KBPLFHHGFOOTCA-UHFFFAOYSA-N
neat1437	Sulfamethazine	Octanol	ASWVTGNCAZCNNR-UHFFFAOYSA-N	KBPLFHHGFOOTCA-UHFFFAOYSA-N	35	2.54471	-3.35669	2001-Martínez-10.1023A1012723731104	ASWVTGNCAZCNNR-UHFFFAOYSA-N+KBPLFHHGFOOTCA-UHFFFAOYSA-N
neat1438	sulfamethazine	1-octanol	ASWVTGNCAZCNNR-UHFFFAOYSA-N	KBPLFHHGFOOTCA-UHFFFAOYSA-N	25	2.65513	-3.59688	2009-Zhang-10.1021je800867a	ASWVTGNCAZCNNR-UHFFFAOYSA-N+KBPLFHHGFOOTCA-UHFFFAOYSA-N
neat1439	sulfamethazine	1-octanol	ASWVTGNCAZCNNR-UHFFFAOYSA-N	KBPLFHHGFOOTCA-UHFFFAOYSA-N	30	2.60073	-3.52871	2009-Zhang-10.1021je800867a	ASWVTGNCAZCNNR-UHFFFAOYSA-N+KBPLFHHGFOOTCA-UHFFFAOYSA-N
neat1440	sulfamethazine	1-octanol	ASWVTGNCAZCNNR-UHFFFAOYSA-N	KBPLFHHGFOOTCA-UHFFFAOYSA-N	35	2.54471	-3.4716	2009-Zhang-10.1021je800867a	ASWVTGNCAZCNNR-UHFFFAOYSA-N+KBPLFHHGFOOTCA-UHFFFAOYSA-N
neat1441	sulfamethazine	1-octanol	ASWVTGNCAZCNNR-UHFFFAOYSA-N	KBPLFHHGFOOTCA-UHFFFAOYSA-N	40	2.48709	-3.42067	2009-Zhang-10.1021je800867a	ASWVTGNCAZCNNR-UHFFFAOYSA-N+KBPLFHHGFOOTCA-UHFFFAOYSA-N
neat1442	sulfamethazine	1-octanol	ASWVTGNCAZCNNR-UHFFFAOYSA-N	KBPLFHHGFOOTCA-UHFFFAOYSA-N	45	2.42791	-3.36927	2009-Zhang-10.1021je800867a	ASWVTGNCAZCNNR-UHFFFAOYSA-N+KBPLFHHGFOOTCA-UHFFFAOYSA-N
neat1443	sulfamethazine	1-octanol	ASWVTGNCAZCNNR-UHFFFAOYSA-N	KBPLFHHGFOOTCA-UHFFFAOYSA-N	50	2.36719	-3.3203	2009-Zhang-10.1021je800867a	ASWVTGNCAZCNNR-UHFFFAOYSA-N+KBPLFHHGFOOTCA-UHFFFAOYSA-N
neat1444	sulfamethazine	1-octanol	ASWVTGNCAZCNNR-UHFFFAOYSA-N	KBPLFHHGFOOTCA-UHFFFAOYSA-N	55	2.30495	-3.26865	2009-Zhang-10.1021je800867a	ASWVTGNCAZCNNR-UHFFFAOYSA-N+KBPLFHHGFOOTCA-UHFFFAOYSA-N
neat1445	sulfamethazine	1-octanol	ASWVTGNCAZCNNR-UHFFFAOYSA-N	KBPLFHHGFOOTCA-UHFFFAOYSA-N	60	2.24122	-3.23166	2009-Zhang-10.1021je800867a	ASWVTGNCAZCNNR-UHFFFAOYSA-N+KBPLFHHGFOOTCA-UHFFFAOYSA-N
neat1446	sulfamethazine	1-octanol	ASWVTGNCAZCNNR-UHFFFAOYSA-N	KBPLFHHGFOOTCA-UHFFFAOYSA-N	5	2.856	-4.09151	2020-Blanco-Márquez-10.15446rcciquifa.v49n1.87038	ASWVTGNCAZCNNR-UHFFFAOYSA-N+KBPLFHHGFOOTCA-UHFFFAOYSA-N
neat1447	sulfamethazine	1-octanol	ASWVTGNCAZCNNR-UHFFFAOYSA-N	KBPLFHHGFOOTCA-UHFFFAOYSA-N	20	2.70788	-3.62251	2020-Blanco-Márquez-10.15446rcciquifa.v49n1.87038	ASWVTGNCAZCNNR-UHFFFAOYSA-N+KBPLFHHGFOOTCA-UHFFFAOYSA-N
neat1448	sulfamethazine	1-octanol	ASWVTGNCAZCNNR-UHFFFAOYSA-N	KBPLFHHGFOOTCA-UHFFFAOYSA-N	40	2.48709	-3.35468	2020-Blanco-Márquez-10.15446rcciquifa.v49n1.87038	ASWVTGNCAZCNNR-UHFFFAOYSA-N+KBPLFHHGFOOTCA-UHFFFAOYSA-N
neat1449	sulfamethazine	ethanol	ASWVTGNCAZCNNR-UHFFFAOYSA-N	LFQSCWFLJHTTHZ-UHFFFAOYSA-N	20	2.70788	-3.12668	2013-Delgado-10.1016j.ﬂuid.2013.09.018	ASWVTGNCAZCNNR-UHFFFAOYSA-N+LFQSCWFLJHTTHZ-UHFFFAOYSA-N
neat1450	sulfamethazine	ethanol	ASWVTGNCAZCNNR-UHFFFAOYSA-N	LFQSCWFLJHTTHZ-UHFFFAOYSA-N	25	2.65513	-3.03716	2013-Delgado-10.1016j.ﬂuid.2013.09.018	ASWVTGNCAZCNNR-UHFFFAOYSA-N+LFQSCWFLJHTTHZ-UHFFFAOYSA-N
neat1451	sulfamethazine	ethanol	ASWVTGNCAZCNNR-UHFFFAOYSA-N	LFQSCWFLJHTTHZ-UHFFFAOYSA-N	30	2.60073	-2.96377	2013-Delgado-10.1016j.ﬂuid.2013.09.018	ASWVTGNCAZCNNR-UHFFFAOYSA-N+LFQSCWFLJHTTHZ-UHFFFAOYSA-N
neat1452	sulfamethazine	ethanol	ASWVTGNCAZCNNR-UHFFFAOYSA-N	LFQSCWFLJHTTHZ-UHFFFAOYSA-N	35	2.54471	-2.88639	2013-Delgado-10.1016j.ﬂuid.2013.09.018	ASWVTGNCAZCNNR-UHFFFAOYSA-N+LFQSCWFLJHTTHZ-UHFFFAOYSA-N
neat1453	sulfamethazine	ethanol	ASWVTGNCAZCNNR-UHFFFAOYSA-N	LFQSCWFLJHTTHZ-UHFFFAOYSA-N	40	2.48709	-2.78968	2013-Delgado-10.1016j.ﬂuid.2013.09.018	ASWVTGNCAZCNNR-UHFFFAOYSA-N+LFQSCWFLJHTTHZ-UHFFFAOYSA-N
neat1454	sulfamethazine	ethanol	ASWVTGNCAZCNNR-UHFFFAOYSA-N	LFQSCWFLJHTTHZ-UHFFFAOYSA-N	20	2.70788	-3.02641	2011-Zhang-10.1016j.molliq.2011.01.004	ASWVTGNCAZCNNR-UHFFFAOYSA-N+LFQSCWFLJHTTHZ-UHFFFAOYSA-N
neat1455	sulfamethazine	ethanol	ASWVTGNCAZCNNR-UHFFFAOYSA-N	LFQSCWFLJHTTHZ-UHFFFAOYSA-N	25	2.65513	-2.91507	2011-Zhang-10.1016j.molliq.2011.01.004	ASWVTGNCAZCNNR-UHFFFAOYSA-N+LFQSCWFLJHTTHZ-UHFFFAOYSA-N
neat1456	sulfamethazine	ethanol	ASWVTGNCAZCNNR-UHFFFAOYSA-N	LFQSCWFLJHTTHZ-UHFFFAOYSA-N	30	2.60073	-2.8193	2011-Zhang-10.1016j.molliq.2011.01.004	ASWVTGNCAZCNNR-UHFFFAOYSA-N+LFQSCWFLJHTTHZ-UHFFFAOYSA-N
neat1457	sulfamethazine	ethanol	ASWVTGNCAZCNNR-UHFFFAOYSA-N	LFQSCWFLJHTTHZ-UHFFFAOYSA-N	35	2.54471	-2.71557	2011-Zhang-10.1016j.molliq.2011.01.004	ASWVTGNCAZCNNR-UHFFFAOYSA-N+LFQSCWFLJHTTHZ-UHFFFAOYSA-N
neat1458	sulfamethazine	ethanol	ASWVTGNCAZCNNR-UHFFFAOYSA-N	LFQSCWFLJHTTHZ-UHFFFAOYSA-N	40	2.48709	-2.62288	2011-Zhang-10.1016j.molliq.2011.01.004	ASWVTGNCAZCNNR-UHFFFAOYSA-N+LFQSCWFLJHTTHZ-UHFFFAOYSA-N
neat1459	sulfamethazine	ethanol	ASWVTGNCAZCNNR-UHFFFAOYSA-N	LFQSCWFLJHTTHZ-UHFFFAOYSA-N	45	2.42791	-2.53685	2011-Zhang-10.1016j.molliq.2011.01.004	ASWVTGNCAZCNNR-UHFFFAOYSA-N+LFQSCWFLJHTTHZ-UHFFFAOYSA-N
neat1460	sulfamethazine	ethanol	ASWVTGNCAZCNNR-UHFFFAOYSA-N	LFQSCWFLJHTTHZ-UHFFFAOYSA-N	50	2.36719	-2.44818	2011-Zhang-10.1016j.molliq.2011.01.004	ASWVTGNCAZCNNR-UHFFFAOYSA-N+LFQSCWFLJHTTHZ-UHFFFAOYSA-N
neat1461	sulfamethazine	ethanol	ASWVTGNCAZCNNR-UHFFFAOYSA-N	LFQSCWFLJHTTHZ-UHFFFAOYSA-N	55	2.30495	-2.35962	2011-Zhang-10.1016j.molliq.2011.01.004	ASWVTGNCAZCNNR-UHFFFAOYSA-N+LFQSCWFLJHTTHZ-UHFFFAOYSA-N
neat1462	sulfamethazine	ethanol	ASWVTGNCAZCNNR-UHFFFAOYSA-N	LFQSCWFLJHTTHZ-UHFFFAOYSA-N	60	2.24122	-2.28283	2011-Zhang-10.1016j.molliq.2011.01.004	ASWVTGNCAZCNNR-UHFFFAOYSA-N+LFQSCWFLJHTTHZ-UHFFFAOYSA-N
neat1463	sulfamethazine	methanol	ASWVTGNCAZCNNR-UHFFFAOYSA-N	OKKJLVBELUTLKV-UHFFFAOYSA-N	20	2.70788	-2.79317	2016-Delgado-10.1016j.jct.2016.02.002	ASWVTGNCAZCNNR-UHFFFAOYSA-N+OKKJLVBELUTLKV-UHFFFAOYSA-N
neat1464	sulfamethazine	methanol	ASWVTGNCAZCNNR-UHFFFAOYSA-N	OKKJLVBELUTLKV-UHFFFAOYSA-N	25	2.65513	-2.6968	2016-Delgado-10.1016j.jct.2016.02.002	ASWVTGNCAZCNNR-UHFFFAOYSA-N+OKKJLVBELUTLKV-UHFFFAOYSA-N
neat1465	sulfamethazine	methanol	ASWVTGNCAZCNNR-UHFFFAOYSA-N	OKKJLVBELUTLKV-UHFFFAOYSA-N	30	2.60073	-2.5817	2016-Delgado-10.1016j.jct.2016.02.002	ASWVTGNCAZCNNR-UHFFFAOYSA-N+OKKJLVBELUTLKV-UHFFFAOYSA-N
neat1466	sulfamethazine	methanol	ASWVTGNCAZCNNR-UHFFFAOYSA-N	OKKJLVBELUTLKV-UHFFFAOYSA-N	35	2.54471	-2.49485	2016-Delgado-10.1016j.jct.2016.02.002	ASWVTGNCAZCNNR-UHFFFAOYSA-N+OKKJLVBELUTLKV-UHFFFAOYSA-N
neat1467	sulfamethazine	methanol	ASWVTGNCAZCNNR-UHFFFAOYSA-N	OKKJLVBELUTLKV-UHFFFAOYSA-N	40	2.48709	-2.4034	2016-Delgado-10.1016j.jct.2016.02.002	ASWVTGNCAZCNNR-UHFFFAOYSA-N+OKKJLVBELUTLKV-UHFFFAOYSA-N
neat1468	sulfamethazine	methanol	ASWVTGNCAZCNNR-UHFFFAOYSA-N	OKKJLVBELUTLKV-UHFFFAOYSA-N	40	2.48709	-2.42568	2020-Blanco-Márquez-10.15446rcciquifa.v49n1.87038	ASWVTGNCAZCNNR-UHFFFAOYSA-N+OKKJLVBELUTLKV-UHFFFAOYSA-N
neat1469	sulfamethazine	methanol	ASWVTGNCAZCNNR-UHFFFAOYSA-N	OKKJLVBELUTLKV-UHFFFAOYSA-N	20	2.70788	-2.831	2020-Blanco-Márquez-10.15446rcciquifa.v49n1.87038	ASWVTGNCAZCNNR-UHFFFAOYSA-N+OKKJLVBELUTLKV-UHFFFAOYSA-N
neat1470	sulfamethazine	methanol	ASWVTGNCAZCNNR-UHFFFAOYSA-N	OKKJLVBELUTLKV-UHFFFAOYSA-N	5	2.856	-3.09023	2020-Blanco-Márquez-10.15446rcciquifa.v49n1.87038	ASWVTGNCAZCNNR-UHFFFAOYSA-N+OKKJLVBELUTLKV-UHFFFAOYSA-N
neat1471	sulfamethazine	methanol	ASWVTGNCAZCNNR-UHFFFAOYSA-N	OKKJLVBELUTLKV-UHFFFAOYSA-N	20	2.70788	-3.02296	2011-Zhang-10.1016j.molliq.2011.01.004	ASWVTGNCAZCNNR-UHFFFAOYSA-N+OKKJLVBELUTLKV-UHFFFAOYSA-N
neat1472	sulfamethazine	methanol	ASWVTGNCAZCNNR-UHFFFAOYSA-N	OKKJLVBELUTLKV-UHFFFAOYSA-N	25	2.65513	-2.88606	2011-Zhang-10.1016j.molliq.2011.01.004	ASWVTGNCAZCNNR-UHFFFAOYSA-N+OKKJLVBELUTLKV-UHFFFAOYSA-N
neat1473	sulfamethazine	methanol	ASWVTGNCAZCNNR-UHFFFAOYSA-N	OKKJLVBELUTLKV-UHFFFAOYSA-N	30	2.60073	-2.75746	2011-Zhang-10.1016j.molliq.2011.01.004	ASWVTGNCAZCNNR-UHFFFAOYSA-N+OKKJLVBELUTLKV-UHFFFAOYSA-N
neat1474	sulfamethazine	methanol	ASWVTGNCAZCNNR-UHFFFAOYSA-N	OKKJLVBELUTLKV-UHFFFAOYSA-N	35	2.54471	-2.63507	2011-Zhang-10.1016j.molliq.2011.01.004	ASWVTGNCAZCNNR-UHFFFAOYSA-N+OKKJLVBELUTLKV-UHFFFAOYSA-N
neat1475	sulfamethazine	methanol	ASWVTGNCAZCNNR-UHFFFAOYSA-N	OKKJLVBELUTLKV-UHFFFAOYSA-N	40	2.48709	-2.52028	2011-Zhang-10.1016j.molliq.2011.01.004	ASWVTGNCAZCNNR-UHFFFAOYSA-N+OKKJLVBELUTLKV-UHFFFAOYSA-N
neat1476	sulfamethazine	methanol	ASWVTGNCAZCNNR-UHFFFAOYSA-N	OKKJLVBELUTLKV-UHFFFAOYSA-N	45	2.42791	-2.42045	2011-Zhang-10.1016j.molliq.2011.01.004	ASWVTGNCAZCNNR-UHFFFAOYSA-N+OKKJLVBELUTLKV-UHFFFAOYSA-N
neat1477	sulfamethazine	methanol	ASWVTGNCAZCNNR-UHFFFAOYSA-N	OKKJLVBELUTLKV-UHFFFAOYSA-N	50	2.36719	-2.32836	2011-Zhang-10.1016j.molliq.2011.01.004	ASWVTGNCAZCNNR-UHFFFAOYSA-N+OKKJLVBELUTLKV-UHFFFAOYSA-N
neat1478	sulfamethazine	methanol	ASWVTGNCAZCNNR-UHFFFAOYSA-N	OKKJLVBELUTLKV-UHFFFAOYSA-N	55	2.30495	-2.24314	2011-Zhang-10.1016j.molliq.2011.01.004	ASWVTGNCAZCNNR-UHFFFAOYSA-N+OKKJLVBELUTLKV-UHFFFAOYSA-N
neat1479	sulfamethazine	methanol	ASWVTGNCAZCNNR-UHFFFAOYSA-N	OKKJLVBELUTLKV-UHFFFAOYSA-N	60	2.24122	-2.16418	2011-Zhang-10.1016j.molliq.2011.01.004	ASWVTGNCAZCNNR-UHFFFAOYSA-N+OKKJLVBELUTLKV-UHFFFAOYSA-N
neat1480	Sulfamethazine	acetonitrile	ASWVTGNCAZCNNR-UHFFFAOYSA-N	WEVYAHXRMPXWCK-UHFFFAOYSA-N	5	2.856	-2.74958	2020-Blanco-Marquez-10.1016j.ﬂuid.2019.112361	ASWVTGNCAZCNNR-UHFFFAOYSA-N+WEVYAHXRMPXWCK-UHFFFAOYSA-N
neat1481	Sulfamethazine	acetonitrile	ASWVTGNCAZCNNR-UHFFFAOYSA-N	WEVYAHXRMPXWCK-UHFFFAOYSA-N	10	2.80835	-2.65679	2020-Blanco-Marquez-10.1016j.ﬂuid.2019.112361	ASWVTGNCAZCNNR-UHFFFAOYSA-N+WEVYAHXRMPXWCK-UHFFFAOYSA-N
neat1482	Sulfamethazine	acetonitrile	ASWVTGNCAZCNNR-UHFFFAOYSA-N	WEVYAHXRMPXWCK-UHFFFAOYSA-N	15	2.75897	-2.56639	2020-Blanco-Marquez-10.1016j.ﬂuid.2019.112361	ASWVTGNCAZCNNR-UHFFFAOYSA-N+WEVYAHXRMPXWCK-UHFFFAOYSA-N
neat1483	Sulfamethazine	acetonitrile	ASWVTGNCAZCNNR-UHFFFAOYSA-N	WEVYAHXRMPXWCK-UHFFFAOYSA-N	20	2.70788	-2.48017	2020-Blanco-Marquez-10.1016j.ﬂuid.2019.112361	ASWVTGNCAZCNNR-UHFFFAOYSA-N+WEVYAHXRMPXWCK-UHFFFAOYSA-N
neat1484	Sulfamethazine	acetonitrile	ASWVTGNCAZCNNR-UHFFFAOYSA-N	WEVYAHXRMPXWCK-UHFFFAOYSA-N	25	2.65513	-2.36151	2020-Blanco-Marquez-10.1016j.ﬂuid.2019.112361	ASWVTGNCAZCNNR-UHFFFAOYSA-N+WEVYAHXRMPXWCK-UHFFFAOYSA-N
neat1485	Sulfamethazine	acetonitrile	ASWVTGNCAZCNNR-UHFFFAOYSA-N	WEVYAHXRMPXWCK-UHFFFAOYSA-N	30	2.60073	-2.29414	2020-Blanco-Marquez-10.1016j.ﬂuid.2019.112361	ASWVTGNCAZCNNR-UHFFFAOYSA-N+WEVYAHXRMPXWCK-UHFFFAOYSA-N
neat1486	Sulfamethazine	acetonitrile	ASWVTGNCAZCNNR-UHFFFAOYSA-N	WEVYAHXRMPXWCK-UHFFFAOYSA-N	35	2.54471	-2.23582	2020-Blanco-Marquez-10.1016j.ﬂuid.2019.112361	ASWVTGNCAZCNNR-UHFFFAOYSA-N+WEVYAHXRMPXWCK-UHFFFAOYSA-N
neat1487	Sulfamethazine	acetonitrile	ASWVTGNCAZCNNR-UHFFFAOYSA-N	WEVYAHXRMPXWCK-UHFFFAOYSA-N	40	2.48709	-2.15552	2020-Blanco-Marquez-10.1016j.ﬂuid.2019.112361	ASWVTGNCAZCNNR-UHFFFAOYSA-N+WEVYAHXRMPXWCK-UHFFFAOYSA-N
neat1488	Sulfamethazine	acetonitrile	ASWVTGNCAZCNNR-UHFFFAOYSA-N	WEVYAHXRMPXWCK-UHFFFAOYSA-N	45	2.42791	-2.0804	2020-Blanco-Marquez-10.1016j.ﬂuid.2019.112361	ASWVTGNCAZCNNR-UHFFFAOYSA-N+WEVYAHXRMPXWCK-UHFFFAOYSA-N
neat1489	Sulfamethazine	acetonitrile	ASWVTGNCAZCNNR-UHFFFAOYSA-N	WEVYAHXRMPXWCK-UHFFFAOYSA-N	20	2.70788	-2.67524	in house database	ASWVTGNCAZCNNR-UHFFFAOYSA-N+WEVYAHXRMPXWCK-UHFFFAOYSA-N
neat1490	Sulfamethazine	acetonitrile	ASWVTGNCAZCNNR-UHFFFAOYSA-N	WEVYAHXRMPXWCK-UHFFFAOYSA-N	30	2.60073	-2.60177	in house database	ASWVTGNCAZCNNR-UHFFFAOYSA-N+WEVYAHXRMPXWCK-UHFFFAOYSA-N
neat1491	Sulfamethazine	acetonitrile	ASWVTGNCAZCNNR-UHFFFAOYSA-N	WEVYAHXRMPXWCK-UHFFFAOYSA-N	35	2.54471	-2.5536	in house database	ASWVTGNCAZCNNR-UHFFFAOYSA-N+WEVYAHXRMPXWCK-UHFFFAOYSA-N
neat1492	Sulfamethazine	acetonitrile	ASWVTGNCAZCNNR-UHFFFAOYSA-N	WEVYAHXRMPXWCK-UHFFFAOYSA-N	40	2.48709	-2.49595	in house database	ASWVTGNCAZCNNR-UHFFFAOYSA-N+WEVYAHXRMPXWCK-UHFFFAOYSA-N
neat1493	Sulfamethazine	acetonitrile	ASWVTGNCAZCNNR-UHFFFAOYSA-N	WEVYAHXRMPXWCK-UHFFFAOYSA-N	50	2.36719	-2.41462	in house database	ASWVTGNCAZCNNR-UHFFFAOYSA-N+WEVYAHXRMPXWCK-UHFFFAOYSA-N
neat1494	Sulfamethazine	Cyclohexane	ASWVTGNCAZCNNR-UHFFFAOYSA-N	XDTMQSROBMDMFD-UHFFFAOYSA-N	20	2.70788	-6.55596	2003-Martínez-J.Braz.Chem.Soc	ASWVTGNCAZCNNR-UHFFFAOYSA-N+XDTMQSROBMDMFD-UHFFFAOYSA-N
neat1495	Sulfamethazine	Cyclohexane	ASWVTGNCAZCNNR-UHFFFAOYSA-N	XDTMQSROBMDMFD-UHFFFAOYSA-N	25	2.65513	-6.38091	2003-Martínez-J.Braz.Chem.Soc	ASWVTGNCAZCNNR-UHFFFAOYSA-N+XDTMQSROBMDMFD-UHFFFAOYSA-N
neat1496	Sulfamethazine	Cyclohexane	ASWVTGNCAZCNNR-UHFFFAOYSA-N	XDTMQSROBMDMFD-UHFFFAOYSA-N	30	2.60073	-6.19723	2003-Martínez-J.Braz.Chem.Soc	ASWVTGNCAZCNNR-UHFFFAOYSA-N+XDTMQSROBMDMFD-UHFFFAOYSA-N
neat1497	Sulfamethazine	Cyclohexane	ASWVTGNCAZCNNR-UHFFFAOYSA-N	XDTMQSROBMDMFD-UHFFFAOYSA-N	40	2.48709	-5.93405	2003-Martínez-J.Braz.Chem.Soc	ASWVTGNCAZCNNR-UHFFFAOYSA-N+XDTMQSROBMDMFD-UHFFFAOYSA-N
neat1498	Sulfamethazine	Water	ASWVTGNCAZCNNR-UHFFFAOYSA-N	XLYOFNOQVPJJNP-UHFFFAOYSA-N	25	2.65513	-4.54026	2001-Martínez-10.1023A1012723731104	ASWVTGNCAZCNNR-UHFFFAOYSA-N+XLYOFNOQVPJJNP-UHFFFAOYSA-N
neat1499	Sulfamethazine	Water	ASWVTGNCAZCNNR-UHFFFAOYSA-N	XLYOFNOQVPJJNP-UHFFFAOYSA-N	30	2.60073	-4.44553	2001-Martínez-10.1023A1012723731104	ASWVTGNCAZCNNR-UHFFFAOYSA-N+XLYOFNOQVPJJNP-UHFFFAOYSA-N
neat1500	Sulfamethazine	Water	ASWVTGNCAZCNNR-UHFFFAOYSA-N	XLYOFNOQVPJJNP-UHFFFAOYSA-N	35	2.54471	-4.37517	2001-Martínez-10.1023A1012723731104	ASWVTGNCAZCNNR-UHFFFAOYSA-N+XLYOFNOQVPJJNP-UHFFFAOYSA-N
neat1501	Sulfamethazine	Water	ASWVTGNCAZCNNR-UHFFFAOYSA-N	XLYOFNOQVPJJNP-UHFFFAOYSA-N	40	2.48709	-4.29107	2001-Martínez-10.1023A1012723731104	ASWVTGNCAZCNNR-UHFFFAOYSA-N+XLYOFNOQVPJJNP-UHFFFAOYSA-N
neat1502	Sulfamethazine	Water	ASWVTGNCAZCNNR-UHFFFAOYSA-N	XLYOFNOQVPJJNP-UHFFFAOYSA-N	25	2.65513	-4.53477	2007-Zhang-10.1021je0603978	ASWVTGNCAZCNNR-UHFFFAOYSA-N+XLYOFNOQVPJJNP-UHFFFAOYSA-N
neat1503	Sulfamethazine	Water	ASWVTGNCAZCNNR-UHFFFAOYSA-N	XLYOFNOQVPJJNP-UHFFFAOYSA-N	30	2.60073	-4.44794	2007-Zhang-10.1021je0603978	ASWVTGNCAZCNNR-UHFFFAOYSA-N+XLYOFNOQVPJJNP-UHFFFAOYSA-N
neat1504	Sulfamethazine	Water	ASWVTGNCAZCNNR-UHFFFAOYSA-N	XLYOFNOQVPJJNP-UHFFFAOYSA-N	35	2.54471	-4.37799	2007-Zhang-10.1021je0603978	ASWVTGNCAZCNNR-UHFFFAOYSA-N+XLYOFNOQVPJJNP-UHFFFAOYSA-N
neat1505	Sulfamethazine	Water	ASWVTGNCAZCNNR-UHFFFAOYSA-N	XLYOFNOQVPJJNP-UHFFFAOYSA-N	40	2.48709	-4.30954	2007-Zhang-10.1021je0603978	ASWVTGNCAZCNNR-UHFFFAOYSA-N+XLYOFNOQVPJJNP-UHFFFAOYSA-N
neat1506	Sulfamethazine	Water	ASWVTGNCAZCNNR-UHFFFAOYSA-N	XLYOFNOQVPJJNP-UHFFFAOYSA-N	45	2.42791	-4.23552	2007-Zhang-10.1021je0603978	ASWVTGNCAZCNNR-UHFFFAOYSA-N+XLYOFNOQVPJJNP-UHFFFAOYSA-N
neat1507	Sulfamethazine	Water	ASWVTGNCAZCNNR-UHFFFAOYSA-N	XLYOFNOQVPJJNP-UHFFFAOYSA-N	50	2.36719	-4.16839	2007-Zhang-10.1021je0603978	ASWVTGNCAZCNNR-UHFFFAOYSA-N+XLYOFNOQVPJJNP-UHFFFAOYSA-N
neat1508	Sulfamethazine	Water	ASWVTGNCAZCNNR-UHFFFAOYSA-N	XLYOFNOQVPJJNP-UHFFFAOYSA-N	55	2.30495	-4.10386	2007-Zhang-10.1021je0603978	ASWVTGNCAZCNNR-UHFFFAOYSA-N+XLYOFNOQVPJJNP-UHFFFAOYSA-N
neat1509	Sulfamethazine	Water	ASWVTGNCAZCNNR-UHFFFAOYSA-N	XLYOFNOQVPJJNP-UHFFFAOYSA-N	60	2.24122	-4.03687	2007-Zhang-10.1021je0603978	ASWVTGNCAZCNNR-UHFFFAOYSA-N+XLYOFNOQVPJJNP-UHFFFAOYSA-N
neat1510	Sulfamethazine	Water	ASWVTGNCAZCNNR-UHFFFAOYSA-N	XLYOFNOQVPJJNP-UHFFFAOYSA-N	20	2.70788	-4.65365	2016-Delgado-10.1016j.jct.2016.02.002	ASWVTGNCAZCNNR-UHFFFAOYSA-N+XLYOFNOQVPJJNP-UHFFFAOYSA-N
neat1511	Sulfamethazine	Water	ASWVTGNCAZCNNR-UHFFFAOYSA-N	XLYOFNOQVPJJNP-UHFFFAOYSA-N	25	2.65513	-4.55129	2016-Delgado-10.1016j.jct.2016.02.002	ASWVTGNCAZCNNR-UHFFFAOYSA-N+XLYOFNOQVPJJNP-UHFFFAOYSA-N
neat1512	Sulfamethazine	Water	ASWVTGNCAZCNNR-UHFFFAOYSA-N	XLYOFNOQVPJJNP-UHFFFAOYSA-N	30	2.60073	-4.43533	2016-Delgado-10.1016j.jct.2016.02.002	ASWVTGNCAZCNNR-UHFFFAOYSA-N+XLYOFNOQVPJJNP-UHFFFAOYSA-N
neat1513	Sulfamethazine	Water	ASWVTGNCAZCNNR-UHFFFAOYSA-N	XLYOFNOQVPJJNP-UHFFFAOYSA-N	35	2.54471	-4.36351	2016-Delgado-10.1016j.jct.2016.02.002	ASWVTGNCAZCNNR-UHFFFAOYSA-N+XLYOFNOQVPJJNP-UHFFFAOYSA-N
neat1514	Sulfamethazine	Water	ASWVTGNCAZCNNR-UHFFFAOYSA-N	XLYOFNOQVPJJNP-UHFFFAOYSA-N	40	2.48709	-4.25571	2016-Delgado-10.1016j.jct.2016.02.002	ASWVTGNCAZCNNR-UHFFFAOYSA-N+XLYOFNOQVPJJNP-UHFFFAOYSA-N
neat1515	Sulfamethazine	Water	ASWVTGNCAZCNNR-UHFFFAOYSA-N	XLYOFNOQVPJJNP-UHFFFAOYSA-N	5	2.856	-4.9431	2020-Blanco-Marquez-10.1016j.ﬂuid.2019.112361	ASWVTGNCAZCNNR-UHFFFAOYSA-N+XLYOFNOQVPJJNP-UHFFFAOYSA-N
neat1516	Sulfamethazine	Water	ASWVTGNCAZCNNR-UHFFFAOYSA-N	XLYOFNOQVPJJNP-UHFFFAOYSA-N	10	2.80835	-4.87943	2020-Blanco-Marquez-10.1016j.ﬂuid.2019.112361	ASWVTGNCAZCNNR-UHFFFAOYSA-N+XLYOFNOQVPJJNP-UHFFFAOYSA-N
neat1517	Sulfamethazine	Water	ASWVTGNCAZCNNR-UHFFFAOYSA-N	XLYOFNOQVPJJNP-UHFFFAOYSA-N	15	2.75897	-4.75945	2020-Blanco-Marquez-10.1016j.ﬂuid.2019.112361	ASWVTGNCAZCNNR-UHFFFAOYSA-N+XLYOFNOQVPJJNP-UHFFFAOYSA-N
neat1518	Sulfamethazine	Water	ASWVTGNCAZCNNR-UHFFFAOYSA-N	XLYOFNOQVPJJNP-UHFFFAOYSA-N	20	2.70788	-4.65758	2020-Blanco-Marquez-10.1016j.ﬂuid.2019.112361	ASWVTGNCAZCNNR-UHFFFAOYSA-N+XLYOFNOQVPJJNP-UHFFFAOYSA-N
neat1519	Sulfamethazine	Water	ASWVTGNCAZCNNR-UHFFFAOYSA-N	XLYOFNOQVPJJNP-UHFFFAOYSA-N	25	2.65513	-4.55284	2020-Blanco-Marquez-10.1016j.ﬂuid.2019.112361	ASWVTGNCAZCNNR-UHFFFAOYSA-N+XLYOFNOQVPJJNP-UHFFFAOYSA-N
neat1520	Sulfamethazine	Water	ASWVTGNCAZCNNR-UHFFFAOYSA-N	XLYOFNOQVPJJNP-UHFFFAOYSA-N	30	2.60073	-4.4318	2020-Blanco-Marquez-10.1016j.ﬂuid.2019.112361	ASWVTGNCAZCNNR-UHFFFAOYSA-N+XLYOFNOQVPJJNP-UHFFFAOYSA-N
neat1521	Sulfamethazine	Water	ASWVTGNCAZCNNR-UHFFFAOYSA-N	XLYOFNOQVPJJNP-UHFFFAOYSA-N	35	2.54471	-4.36653	2020-Blanco-Marquez-10.1016j.ﬂuid.2019.112361	ASWVTGNCAZCNNR-UHFFFAOYSA-N+XLYOFNOQVPJJNP-UHFFFAOYSA-N
neat1522	Sulfamethazine	Water	ASWVTGNCAZCNNR-UHFFFAOYSA-N	XLYOFNOQVPJJNP-UHFFFAOYSA-N	40	2.48709	-4.25181	2020-Blanco-Marquez-10.1016j.ﬂuid.2019.112361	ASWVTGNCAZCNNR-UHFFFAOYSA-N+XLYOFNOQVPJJNP-UHFFFAOYSA-N
neat1523	Sulfamethazine	Water	ASWVTGNCAZCNNR-UHFFFAOYSA-N	XLYOFNOQVPJJNP-UHFFFAOYSA-N	45	2.42791	-4.20761	2020-Blanco-Marquez-10.1016j.ﬂuid.2019.112361	ASWVTGNCAZCNNR-UHFFFAOYSA-N+XLYOFNOQVPJJNP-UHFFFAOYSA-N
neat1524	Sulfadimidine	Water	ASWVTGNCAZCNNR-UHFFFAOYSA-N	XLYOFNOQVPJJNP-UHFFFAOYSA-N	20	2.70788	-4.67	1992-Regosz-10.10160378-5173(92)90344-2	ASWVTGNCAZCNNR-UHFFFAOYSA-N+XLYOFNOQVPJJNP-UHFFFAOYSA-N
neat1525	Sulfadimidine	Water	ASWVTGNCAZCNNR-UHFFFAOYSA-N	XLYOFNOQVPJJNP-UHFFFAOYSA-N	25	2.65513	-4.563	1992-Regosz-10.10160378-5173(92)90344-2	ASWVTGNCAZCNNR-UHFFFAOYSA-N+XLYOFNOQVPJJNP-UHFFFAOYSA-N
neat1526	Sulfadimidine	Water	ASWVTGNCAZCNNR-UHFFFAOYSA-N	XLYOFNOQVPJJNP-UHFFFAOYSA-N	30	2.60073	-4.504	1992-Regosz-10.10160378-5173(92)90344-2	ASWVTGNCAZCNNR-UHFFFAOYSA-N+XLYOFNOQVPJJNP-UHFFFAOYSA-N
neat1527	Sulfadimidine	Water	ASWVTGNCAZCNNR-UHFFFAOYSA-N	XLYOFNOQVPJJNP-UHFFFAOYSA-N	37	2.52185	-4.423	1992-Regosz-10.10160378-5173(92)90344-2	ASWVTGNCAZCNNR-UHFFFAOYSA-N+XLYOFNOQVPJJNP-UHFFFAOYSA-N
neat1528	Sulfadimidine	Water	ASWVTGNCAZCNNR-UHFFFAOYSA-N	XLYOFNOQVPJJNP-UHFFFAOYSA-N	42	2.46361	-4.365	1992-Regosz-10.10160378-5173(92)90344-2	ASWVTGNCAZCNNR-UHFFFAOYSA-N+XLYOFNOQVPJJNP-UHFFFAOYSA-N
neat1529	Sulfadimidine	Water	ASWVTGNCAZCNNR-UHFFFAOYSA-N	XLYOFNOQVPJJNP-UHFFFAOYSA-N	50	2.36719	-4.243	1992-Regosz-10.10160378-5173(92)90344-2	ASWVTGNCAZCNNR-UHFFFAOYSA-N+XLYOFNOQVPJJNP-UHFFFAOYSA-N
neat1530	Sulfadimidine	Water	ASWVTGNCAZCNNR-UHFFFAOYSA-N	XLYOFNOQVPJJNP-UHFFFAOYSA-N	75	2.04127	-4.008	1992-Regosz-10.10160378-5173(92)90344-2	ASWVTGNCAZCNNR-UHFFFAOYSA-N+XLYOFNOQVPJJNP-UHFFFAOYSA-N
neat1531	Sulfadimidine	Water	ASWVTGNCAZCNNR-UHFFFAOYSA-N	XLYOFNOQVPJJNP-UHFFFAOYSA-N	5	2.856	-4.94386	2021-Aydi-10.1016j.jtice.2020.12.031	ASWVTGNCAZCNNR-UHFFFAOYSA-N+XLYOFNOQVPJJNP-UHFFFAOYSA-N
neat1532	Sulfadimidine	Water	ASWVTGNCAZCNNR-UHFFFAOYSA-N	XLYOFNOQVPJJNP-UHFFFAOYSA-N	10	2.80835	-4.88041	2021-Aydi-10.1016j.jtice.2020.12.031	ASWVTGNCAZCNNR-UHFFFAOYSA-N+XLYOFNOQVPJJNP-UHFFFAOYSA-N
neat1533	Sulfadimidine	Water	ASWVTGNCAZCNNR-UHFFFAOYSA-N	XLYOFNOQVPJJNP-UHFFFAOYSA-N	15	2.75897	-4.75845	2021-Aydi-10.1016j.jtice.2020.12.031	ASWVTGNCAZCNNR-UHFFFAOYSA-N+XLYOFNOQVPJJNP-UHFFFAOYSA-N
neat1534	Sulfadimidine	Water	ASWVTGNCAZCNNR-UHFFFAOYSA-N	XLYOFNOQVPJJNP-UHFFFAOYSA-N	20	2.70788	-4.65365	2021-Aydi-10.1016j.jtice.2020.12.031	ASWVTGNCAZCNNR-UHFFFAOYSA-N+XLYOFNOQVPJJNP-UHFFFAOYSA-N
neat1535	Sulfadimidine	Water	ASWVTGNCAZCNNR-UHFFFAOYSA-N	XLYOFNOQVPJJNP-UHFFFAOYSA-N	25	2.65513	-4.55129	2021-Aydi-10.1016j.jtice.2020.12.031	ASWVTGNCAZCNNR-UHFFFAOYSA-N+XLYOFNOQVPJJNP-UHFFFAOYSA-N
neat1536	Sulfadimidine	Water	ASWVTGNCAZCNNR-UHFFFAOYSA-N	XLYOFNOQVPJJNP-UHFFFAOYSA-N	30	2.60073	-4.43533	2021-Aydi-10.1016j.jtice.2020.12.031	ASWVTGNCAZCNNR-UHFFFAOYSA-N+XLYOFNOQVPJJNP-UHFFFAOYSA-N
neat1537	Sulfadimidine	Water	ASWVTGNCAZCNNR-UHFFFAOYSA-N	XLYOFNOQVPJJNP-UHFFFAOYSA-N	35	2.54471	-4.36351	2021-Aydi-10.1016j.jtice.2020.12.031	ASWVTGNCAZCNNR-UHFFFAOYSA-N+XLYOFNOQVPJJNP-UHFFFAOYSA-N
neat1538	Sulfadimidine	Water	ASWVTGNCAZCNNR-UHFFFAOYSA-N	XLYOFNOQVPJJNP-UHFFFAOYSA-N	40	2.48709	-4.25571	2021-Aydi-10.1016j.jtice.2020.12.031	ASWVTGNCAZCNNR-UHFFFAOYSA-N+XLYOFNOQVPJJNP-UHFFFAOYSA-N
neat1539	Sulfadimidine	Water	ASWVTGNCAZCNNR-UHFFFAOYSA-N	XLYOFNOQVPJJNP-UHFFFAOYSA-N	45	2.42791	-4.17967	2021-Aydi-10.1016j.jtice.2020.12.031	ASWVTGNCAZCNNR-UHFFFAOYSA-N+XLYOFNOQVPJJNP-UHFFFAOYSA-N
neat1540	Sulfadimidine	Water	ASWVTGNCAZCNNR-UHFFFAOYSA-N	XLYOFNOQVPJJNP-UHFFFAOYSA-N	25	2.65513	-4.55129	2015-Muñoz-10.1016j.molliq.2015.01.047	ASWVTGNCAZCNNR-UHFFFAOYSA-N+XLYOFNOQVPJJNP-UHFFFAOYSA-N
neat1541	Sulfadimidine	Water	ASWVTGNCAZCNNR-UHFFFAOYSA-N	XLYOFNOQVPJJNP-UHFFFAOYSA-N	20	2.70788	-4.6508	in house database	ASWVTGNCAZCNNR-UHFFFAOYSA-N+XLYOFNOQVPJJNP-UHFFFAOYSA-N
neat1542	Sulfadimidine	Water	ASWVTGNCAZCNNR-UHFFFAOYSA-N	XLYOFNOQVPJJNP-UHFFFAOYSA-N	30	2.60073	-4.46704	in house database	ASWVTGNCAZCNNR-UHFFFAOYSA-N+XLYOFNOQVPJJNP-UHFFFAOYSA-N
neat1543	Sulfadimidine	Water	ASWVTGNCAZCNNR-UHFFFAOYSA-N	XLYOFNOQVPJJNP-UHFFFAOYSA-N	35	2.54471	-4.37508	in house database	ASWVTGNCAZCNNR-UHFFFAOYSA-N+XLYOFNOQVPJJNP-UHFFFAOYSA-N
neat1544	Sulfadimidine	Water	ASWVTGNCAZCNNR-UHFFFAOYSA-N	XLYOFNOQVPJJNP-UHFFFAOYSA-N	40	2.48709	-4.24933	in house database	ASWVTGNCAZCNNR-UHFFFAOYSA-N+XLYOFNOQVPJJNP-UHFFFAOYSA-N
neat1545	Sulfadimidine	Water	ASWVTGNCAZCNNR-UHFFFAOYSA-N	XLYOFNOQVPJJNP-UHFFFAOYSA-N	50	2.36719	-4.08663	in house database	ASWVTGNCAZCNNR-UHFFFAOYSA-N+XLYOFNOQVPJJNP-UHFFFAOYSA-N
neat1546	Sulfamethazine	dioxane	ASWVTGNCAZCNNR-UHFFFAOYSA-N	RYHBNJHYFVUHQT-UHFFFAOYSA-N	20	2.70788	-2.4377	in house database	ASWVTGNCAZCNNR-UHFFFAOYSA-N+RYHBNJHYFVUHQT-UHFFFAOYSA-N
neat1547	Sulfamethazine	dioxane	ASWVTGNCAZCNNR-UHFFFAOYSA-N	RYHBNJHYFVUHQT-UHFFFAOYSA-N	30	2.60073	-2.32539	in house database	ASWVTGNCAZCNNR-UHFFFAOYSA-N+RYHBNJHYFVUHQT-UHFFFAOYSA-N
neat1548	Sulfamethazine	dioxane	ASWVTGNCAZCNNR-UHFFFAOYSA-N	RYHBNJHYFVUHQT-UHFFFAOYSA-N	35	2.54471	-2.2767	in house database	ASWVTGNCAZCNNR-UHFFFAOYSA-N+RYHBNJHYFVUHQT-UHFFFAOYSA-N
neat1549	Sulfamethazine	dioxane	ASWVTGNCAZCNNR-UHFFFAOYSA-N	RYHBNJHYFVUHQT-UHFFFAOYSA-N	40	2.48709	-2.221	in house database	ASWVTGNCAZCNNR-UHFFFAOYSA-N+RYHBNJHYFVUHQT-UHFFFAOYSA-N
neat1550	Sulfamethazine	dioxane	ASWVTGNCAZCNNR-UHFFFAOYSA-N	RYHBNJHYFVUHQT-UHFFFAOYSA-N	50	2.36719	-2.13044	in house database	ASWVTGNCAZCNNR-UHFFFAOYSA-N+RYHBNJHYFVUHQT-UHFFFAOYSA-N
neat1551	Sulfamethazine	DMF	ASWVTGNCAZCNNR-UHFFFAOYSA-N	ZMXDDKWLCZADIW-UHFFFAOYSA-N	20	2.70788	-1.75477	in house database	ASWVTGNCAZCNNR-UHFFFAOYSA-N+ZMXDDKWLCZADIW-UHFFFAOYSA-N
neat1552	Sulfamethazine	DMF	ASWVTGNCAZCNNR-UHFFFAOYSA-N	ZMXDDKWLCZADIW-UHFFFAOYSA-N	30	2.60073	-1.61096	in house database	ASWVTGNCAZCNNR-UHFFFAOYSA-N+ZMXDDKWLCZADIW-UHFFFAOYSA-N
neat1553	Sulfamethazine	DMF	ASWVTGNCAZCNNR-UHFFFAOYSA-N	ZMXDDKWLCZADIW-UHFFFAOYSA-N	35	2.54471	-1.54294	in house database	ASWVTGNCAZCNNR-UHFFFAOYSA-N+ZMXDDKWLCZADIW-UHFFFAOYSA-N
neat1554	Sulfamethazine	DMF	ASWVTGNCAZCNNR-UHFFFAOYSA-N	ZMXDDKWLCZADIW-UHFFFAOYSA-N	40	2.48709	-1.46591	in house database	ASWVTGNCAZCNNR-UHFFFAOYSA-N+ZMXDDKWLCZADIW-UHFFFAOYSA-N
neat1555	Sulfamethazine	DMF	ASWVTGNCAZCNNR-UHFFFAOYSA-N	ZMXDDKWLCZADIW-UHFFFAOYSA-N	50	2.36719	-1.30912	in house database	ASWVTGNCAZCNNR-UHFFFAOYSA-N+ZMXDDKWLCZADIW-UHFFFAOYSA-N
neat1556	Sulfamethazine	DMSO	ASWVTGNCAZCNNR-UHFFFAOYSA-N	IAZDPXIOMUYVGZ-UHFFFAOYSA-N	20	2.70788	-1.87014	in house database	ASWVTGNCAZCNNR-UHFFFAOYSA-N+IAZDPXIOMUYVGZ-UHFFFAOYSA-N
neat1557	Sulfamethazine	DMSO	ASWVTGNCAZCNNR-UHFFFAOYSA-N	IAZDPXIOMUYVGZ-UHFFFAOYSA-N	30	2.60073	-1.78441	in house database	ASWVTGNCAZCNNR-UHFFFAOYSA-N+IAZDPXIOMUYVGZ-UHFFFAOYSA-N
neat1558	Sulfamethazine	DMSO	ASWVTGNCAZCNNR-UHFFFAOYSA-N	IAZDPXIOMUYVGZ-UHFFFAOYSA-N	35	2.54471	-1.67893	in house database	ASWVTGNCAZCNNR-UHFFFAOYSA-N+IAZDPXIOMUYVGZ-UHFFFAOYSA-N
neat1559	Sulfamethazine	DMSO	ASWVTGNCAZCNNR-UHFFFAOYSA-N	IAZDPXIOMUYVGZ-UHFFFAOYSA-N	40	2.48709	-1.58146	in house database	ASWVTGNCAZCNNR-UHFFFAOYSA-N+IAZDPXIOMUYVGZ-UHFFFAOYSA-N
neat1560	Sulfamethazine	DMSO	ASWVTGNCAZCNNR-UHFFFAOYSA-N	IAZDPXIOMUYVGZ-UHFFFAOYSA-N	50	2.36719	-1.41793	in house database	ASWVTGNCAZCNNR-UHFFFAOYSA-N+IAZDPXIOMUYVGZ-UHFFFAOYSA-N
neat1561	Sulfamethazine	propanol-2	ASWVTGNCAZCNNR-UHFFFAOYSA-N	KFZMGEQAYNKOFK-UHFFFAOYSA-N	20	2.70788	-3.37126	in house database	ASWVTGNCAZCNNR-UHFFFAOYSA-N+KFZMGEQAYNKOFK-UHFFFAOYSA-N
neat1562	Sulfamethazine	propanol-2	ASWVTGNCAZCNNR-UHFFFAOYSA-N	KFZMGEQAYNKOFK-UHFFFAOYSA-N	30	2.60073	-3.19353	in house database	ASWVTGNCAZCNNR-UHFFFAOYSA-N+KFZMGEQAYNKOFK-UHFFFAOYSA-N
neat1563	Sulfamethazine	propanol-2	ASWVTGNCAZCNNR-UHFFFAOYSA-N	KFZMGEQAYNKOFK-UHFFFAOYSA-N	35	2.54471	-3.1597	in house database	ASWVTGNCAZCNNR-UHFFFAOYSA-N+KFZMGEQAYNKOFK-UHFFFAOYSA-N
neat1564	Sulfamethazine	propanol-2	ASWVTGNCAZCNNR-UHFFFAOYSA-N	KFZMGEQAYNKOFK-UHFFFAOYSA-N	40	2.48709	-3.08726	in house database	ASWVTGNCAZCNNR-UHFFFAOYSA-N+KFZMGEQAYNKOFK-UHFFFAOYSA-N
neat1565	Sulfamethazine	propanol-2	ASWVTGNCAZCNNR-UHFFFAOYSA-N	KFZMGEQAYNKOFK-UHFFFAOYSA-N	50	2.36719	-2.98259	in house database	ASWVTGNCAZCNNR-UHFFFAOYSA-N+KFZMGEQAYNKOFK-UHFFFAOYSA-N
neat1566	sulfamethazine	ethylene glycol	ASWVTGNCAZCNNR-UHFFFAOYSA-N	LYCAIKOWRPUZTN-UHFFFAOYSA-N	5	2.856	-2.73283	2021-Aydi-10.1016j.jtice.2020.12.031	ASWVTGNCAZCNNR-UHFFFAOYSA-N+LYCAIKOWRPUZTN-UHFFFAOYSA-N
neat1567	sulfamethazine	ethylene glycol	ASWVTGNCAZCNNR-UHFFFAOYSA-N	LYCAIKOWRPUZTN-UHFFFAOYSA-N	10	2.80835	-2.68613	2021-Aydi-10.1016j.jtice.2020.12.031	ASWVTGNCAZCNNR-UHFFFAOYSA-N+LYCAIKOWRPUZTN-UHFFFAOYSA-N
neat1568	sulfamethazine	ethylene glycol	ASWVTGNCAZCNNR-UHFFFAOYSA-N	LYCAIKOWRPUZTN-UHFFFAOYSA-N	15	2.75897	-2.656	2021-Aydi-10.1016j.jtice.2020.12.031	ASWVTGNCAZCNNR-UHFFFAOYSA-N+LYCAIKOWRPUZTN-UHFFFAOYSA-N
neat1569	sulfamethazine	ethylene glycol	ASWVTGNCAZCNNR-UHFFFAOYSA-N	LYCAIKOWRPUZTN-UHFFFAOYSA-N	20	2.70788	-2.61439	2021-Aydi-10.1016j.jtice.2020.12.031	ASWVTGNCAZCNNR-UHFFFAOYSA-N+LYCAIKOWRPUZTN-UHFFFAOYSA-N
neat1570	sulfamethazine	ethylene glycol	ASWVTGNCAZCNNR-UHFFFAOYSA-N	LYCAIKOWRPUZTN-UHFFFAOYSA-N	25	2.65513	-2.55596	2021-Aydi-10.1016j.jtice.2020.12.031	ASWVTGNCAZCNNR-UHFFFAOYSA-N+LYCAIKOWRPUZTN-UHFFFAOYSA-N
neat1571	sulfamethazine	ethylene glycol	ASWVTGNCAZCNNR-UHFFFAOYSA-N	LYCAIKOWRPUZTN-UHFFFAOYSA-N	30	2.60073	-2.50031	2021-Aydi-10.1016j.jtice.2020.12.031	ASWVTGNCAZCNNR-UHFFFAOYSA-N+LYCAIKOWRPUZTN-UHFFFAOYSA-N
neat1572	sulfamethazine	ethylene glycol	ASWVTGNCAZCNNR-UHFFFAOYSA-N	LYCAIKOWRPUZTN-UHFFFAOYSA-N	35	2.54471	-2.44977	2021-Aydi-10.1016j.jtice.2020.12.031	ASWVTGNCAZCNNR-UHFFFAOYSA-N+LYCAIKOWRPUZTN-UHFFFAOYSA-N
neat1573	sulfamethazine	ethylene glycol	ASWVTGNCAZCNNR-UHFFFAOYSA-N	LYCAIKOWRPUZTN-UHFFFAOYSA-N	40	2.48709	-2.40782	2021-Aydi-10.1016j.jtice.2020.12.031	ASWVTGNCAZCNNR-UHFFFAOYSA-N+LYCAIKOWRPUZTN-UHFFFAOYSA-N
neat1574	sulfamethazine	ethylene glycol	ASWVTGNCAZCNNR-UHFFFAOYSA-N	LYCAIKOWRPUZTN-UHFFFAOYSA-N	45	2.42791	-2.39222	2021-Aydi-10.1016j.jtice.2020.12.031	ASWVTGNCAZCNNR-UHFFFAOYSA-N+LYCAIKOWRPUZTN-UHFFFAOYSA-N
neat1575	sulfamethazine	Toluene	ASWVTGNCAZCNNR-UHFFFAOYSA-N	YXFVVABEGXRONW-UHFFFAOYSA-N	20	2.70788	-3.12566	in house database	ASWVTGNCAZCNNR-UHFFFAOYSA-N+YXFVVABEGXRONW-UHFFFAOYSA-N
neat1576	sulfamethazine	Toluene	ASWVTGNCAZCNNR-UHFFFAOYSA-N	YXFVVABEGXRONW-UHFFFAOYSA-N	30	2.60073	-3.0548	in house database	ASWVTGNCAZCNNR-UHFFFAOYSA-N+YXFVVABEGXRONW-UHFFFAOYSA-N
neat1577	sulfamethazine	Toluene	ASWVTGNCAZCNNR-UHFFFAOYSA-N	YXFVVABEGXRONW-UHFFFAOYSA-N	35	2.54471	-3.04107	in house database	ASWVTGNCAZCNNR-UHFFFAOYSA-N+YXFVVABEGXRONW-UHFFFAOYSA-N
neat1578	sulfamethazine	Toluene	ASWVTGNCAZCNNR-UHFFFAOYSA-N	YXFVVABEGXRONW-UHFFFAOYSA-N	40	2.48709	-3.00674	in house database	ASWVTGNCAZCNNR-UHFFFAOYSA-N+YXFVVABEGXRONW-UHFFFAOYSA-N
neat1579	sulfamethazine	Toluene	ASWVTGNCAZCNNR-UHFFFAOYSA-N	YXFVVABEGXRONW-UHFFFAOYSA-N	50	2.36719	-2.89601	in house database	ASWVTGNCAZCNNR-UHFFFAOYSA-N+YXFVVABEGXRONW-UHFFFAOYSA-N
neat1580	sulfamethazine	hexane	ASWVTGNCAZCNNR-UHFFFAOYSA-N	VLKZOEOYAKHREP-UHFFFAOYSA-N	20	2.70788	-4.21815	in house database	ASWVTGNCAZCNNR-UHFFFAOYSA-N+VLKZOEOYAKHREP-UHFFFAOYSA-N
neat1581	sulfamethazine	hexane	ASWVTGNCAZCNNR-UHFFFAOYSA-N	VLKZOEOYAKHREP-UHFFFAOYSA-N	30	2.60073	-4.17506	in house database	ASWVTGNCAZCNNR-UHFFFAOYSA-N+VLKZOEOYAKHREP-UHFFFAOYSA-N
neat1582	sulfamethazine	hexane	ASWVTGNCAZCNNR-UHFFFAOYSA-N	VLKZOEOYAKHREP-UHFFFAOYSA-N	35	2.54471	-4.15105	in house database	ASWVTGNCAZCNNR-UHFFFAOYSA-N+VLKZOEOYAKHREP-UHFFFAOYSA-N
neat1583	sulfamethazine	hexane	ASWVTGNCAZCNNR-UHFFFAOYSA-N	VLKZOEOYAKHREP-UHFFFAOYSA-N	40	2.48709	-4.11962	in house database	ASWVTGNCAZCNNR-UHFFFAOYSA-N+VLKZOEOYAKHREP-UHFFFAOYSA-N
neat1584	sulfamethazine	hexane	ASWVTGNCAZCNNR-UHFFFAOYSA-N	VLKZOEOYAKHREP-UHFFFAOYSA-N	50	2.36719	-4.05712	in house database	ASWVTGNCAZCNNR-UHFFFAOYSA-N+VLKZOEOYAKHREP-UHFFFAOYSA-N
neat1585	sulfamethazine	ethyl acetate	ASWVTGNCAZCNNR-UHFFFAOYSA-N	XEKOWRVHYACXOJ-UHFFFAOYSA-N	20	2.70788	-3.5423	in house database	ASWVTGNCAZCNNR-UHFFFAOYSA-N+XEKOWRVHYACXOJ-UHFFFAOYSA-N
neat1586	sulfamethazine	ethyl acetate	ASWVTGNCAZCNNR-UHFFFAOYSA-N	XEKOWRVHYACXOJ-UHFFFAOYSA-N	30	2.60073	-3.48845	in house database	ASWVTGNCAZCNNR-UHFFFAOYSA-N+XEKOWRVHYACXOJ-UHFFFAOYSA-N
neat1587	sulfamethazine	ethyl acetate	ASWVTGNCAZCNNR-UHFFFAOYSA-N	XEKOWRVHYACXOJ-UHFFFAOYSA-N	35	2.54471	-3.43633	in house database	ASWVTGNCAZCNNR-UHFFFAOYSA-N+XEKOWRVHYACXOJ-UHFFFAOYSA-N
neat1588	sulfamethazine	ethyl acetate	ASWVTGNCAZCNNR-UHFFFAOYSA-N	XEKOWRVHYACXOJ-UHFFFAOYSA-N	40	2.48709	-3.37582	in house database	ASWVTGNCAZCNNR-UHFFFAOYSA-N+XEKOWRVHYACXOJ-UHFFFAOYSA-N
neat1589	sulfamethazine	ethyl acetate	ASWVTGNCAZCNNR-UHFFFAOYSA-N	XEKOWRVHYACXOJ-UHFFFAOYSA-N	50	2.36719	-3.2787	in house database	ASWVTGNCAZCNNR-UHFFFAOYSA-N+XEKOWRVHYACXOJ-UHFFFAOYSA-N
neat1590	sulfamethazine	Butyl acetate	ASWVTGNCAZCNNR-UHFFFAOYSA-N	DKPFZGUDAPQIHT-UHFFFAOYSA-N	20	2.70788	-3.12112	in house database	ASWVTGNCAZCNNR-UHFFFAOYSA-N+DKPFZGUDAPQIHT-UHFFFAOYSA-N
neat1591	sulfamethazine	Butyl acetate	ASWVTGNCAZCNNR-UHFFFAOYSA-N	DKPFZGUDAPQIHT-UHFFFAOYSA-N	30	2.60073	-3.06737	in house database	ASWVTGNCAZCNNR-UHFFFAOYSA-N+DKPFZGUDAPQIHT-UHFFFAOYSA-N
neat1592	sulfamethazine	Butyl acetate	ASWVTGNCAZCNNR-UHFFFAOYSA-N	DKPFZGUDAPQIHT-UHFFFAOYSA-N	35	2.54471	-3.04713	in house database	ASWVTGNCAZCNNR-UHFFFAOYSA-N+DKPFZGUDAPQIHT-UHFFFAOYSA-N
neat1593	sulfamethazine	Butyl acetate	ASWVTGNCAZCNNR-UHFFFAOYSA-N	DKPFZGUDAPQIHT-UHFFFAOYSA-N	40	2.48709	-3.02211	in house database	ASWVTGNCAZCNNR-UHFFFAOYSA-N+DKPFZGUDAPQIHT-UHFFFAOYSA-N
neat1594	sulfamethazine	Butyl acetate	ASWVTGNCAZCNNR-UHFFFAOYSA-N	DKPFZGUDAPQIHT-UHFFFAOYSA-N	50	2.36719	-2.93696	in house database	ASWVTGNCAZCNNR-UHFFFAOYSA-N+DKPFZGUDAPQIHT-UHFFFAOYSA-N
neat1595	sulfamethazine	1-Pentanol	ASWVTGNCAZCNNR-UHFFFAOYSA-N	AMQJEAYHLZJPGS-UHFFFAOYSA-N	20	2.70788	-3.28685	in house database	ASWVTGNCAZCNNR-UHFFFAOYSA-N+AMQJEAYHLZJPGS-UHFFFAOYSA-N
neat1596	sulfamethazine	1-Pentanol	ASWVTGNCAZCNNR-UHFFFAOYSA-N	AMQJEAYHLZJPGS-UHFFFAOYSA-N	30	2.60073	-3.21276	in house database	ASWVTGNCAZCNNR-UHFFFAOYSA-N+AMQJEAYHLZJPGS-UHFFFAOYSA-N
neat1597	sulfamethazine	1-Pentanol	ASWVTGNCAZCNNR-UHFFFAOYSA-N	AMQJEAYHLZJPGS-UHFFFAOYSA-N	35	2.54471	-3.11321	in house database	ASWVTGNCAZCNNR-UHFFFAOYSA-N+AMQJEAYHLZJPGS-UHFFFAOYSA-N
neat1598	sulfamethazine	1-Pentanol	ASWVTGNCAZCNNR-UHFFFAOYSA-N	AMQJEAYHLZJPGS-UHFFFAOYSA-N	40	2.48709	-2.9962	in house database	ASWVTGNCAZCNNR-UHFFFAOYSA-N+AMQJEAYHLZJPGS-UHFFFAOYSA-N
neat1599	sulfamethazine	1-Pentanol	ASWVTGNCAZCNNR-UHFFFAOYSA-N	AMQJEAYHLZJPGS-UHFFFAOYSA-N	50	2.36719	-2.83487	in house database	ASWVTGNCAZCNNR-UHFFFAOYSA-N+AMQJEAYHLZJPGS-UHFFFAOYSA-N
neat1600	sulfamethazine	iso-butanol	ASWVTGNCAZCNNR-UHFFFAOYSA-N	ZXEKIIBDNHEJCQ-UHFFFAOYSA-N	20	2.70788	-3.2515	in house database	ASWVTGNCAZCNNR-UHFFFAOYSA-N+ZXEKIIBDNHEJCQ-UHFFFAOYSA-N
neat1601	sulfamethazine	iso-butanol	ASWVTGNCAZCNNR-UHFFFAOYSA-N	ZXEKIIBDNHEJCQ-UHFFFAOYSA-N	30	2.60073	-3.16938	in house database	ASWVTGNCAZCNNR-UHFFFAOYSA-N+ZXEKIIBDNHEJCQ-UHFFFAOYSA-N
neat1602	sulfamethazine	iso-butanol	ASWVTGNCAZCNNR-UHFFFAOYSA-N	ZXEKIIBDNHEJCQ-UHFFFAOYSA-N	35	2.54471	-3.07426	in house database	ASWVTGNCAZCNNR-UHFFFAOYSA-N+ZXEKIIBDNHEJCQ-UHFFFAOYSA-N
neat1603	sulfamethazine	iso-butanol	ASWVTGNCAZCNNR-UHFFFAOYSA-N	ZXEKIIBDNHEJCQ-UHFFFAOYSA-N	40	2.48709	-2.96542	in house database	ASWVTGNCAZCNNR-UHFFFAOYSA-N+ZXEKIIBDNHEJCQ-UHFFFAOYSA-N
neat1604	sulfamethazine	iso-butanol	ASWVTGNCAZCNNR-UHFFFAOYSA-N	ZXEKIIBDNHEJCQ-UHFFFAOYSA-N	50	2.36719	-2.78885	in house database	ASWVTGNCAZCNNR-UHFFFAOYSA-N+ZXEKIIBDNHEJCQ-UHFFFAOYSA-N
neat1605	sulfamethazine	n-butanol	ASWVTGNCAZCNNR-UHFFFAOYSA-N	LRHPLDYGYMQRHN-UHFFFAOYSA-N	20	2.70788	-3.22938	in house database	ASWVTGNCAZCNNR-UHFFFAOYSA-N+LRHPLDYGYMQRHN-UHFFFAOYSA-N
neat1606	sulfamethazine	n-butanol	ASWVTGNCAZCNNR-UHFFFAOYSA-N	LRHPLDYGYMQRHN-UHFFFAOYSA-N	30	2.60073	-3.13589	in house database	ASWVTGNCAZCNNR-UHFFFAOYSA-N+LRHPLDYGYMQRHN-UHFFFAOYSA-N
neat1607	sulfamethazine	n-butanol	ASWVTGNCAZCNNR-UHFFFAOYSA-N	LRHPLDYGYMQRHN-UHFFFAOYSA-N	35	2.54471	-3.03382	in house database	ASWVTGNCAZCNNR-UHFFFAOYSA-N+LRHPLDYGYMQRHN-UHFFFAOYSA-N
neat1608	sulfamethazine	n-butanol	ASWVTGNCAZCNNR-UHFFFAOYSA-N	LRHPLDYGYMQRHN-UHFFFAOYSA-N	40	2.48709	-2.87909	in house database	ASWVTGNCAZCNNR-UHFFFAOYSA-N+LRHPLDYGYMQRHN-UHFFFAOYSA-N
neat1609	sulfamethazine	n-butanol	ASWVTGNCAZCNNR-UHFFFAOYSA-N	LRHPLDYGYMQRHN-UHFFFAOYSA-N	50	2.36719	-2.66703	in house database	ASWVTGNCAZCNNR-UHFFFAOYSA-N+LRHPLDYGYMQRHN-UHFFFAOYSA-N
neat1610	sulfamethazine	sec-butanol	ASWVTGNCAZCNNR-UHFFFAOYSA-N	BTANRVKWQNVYAZ-UHFFFAOYSA-N	20	2.70788	-3.27484	in house database	ASWVTGNCAZCNNR-UHFFFAOYSA-N+BTANRVKWQNVYAZ-UHFFFAOYSA-N
neat1611	sulfamethazine	sec-butanol	ASWVTGNCAZCNNR-UHFFFAOYSA-N	BTANRVKWQNVYAZ-UHFFFAOYSA-N	30	2.60073	-3.21178	in house database	ASWVTGNCAZCNNR-UHFFFAOYSA-N+BTANRVKWQNVYAZ-UHFFFAOYSA-N
neat1612	sulfamethazine	sec-butanol	ASWVTGNCAZCNNR-UHFFFAOYSA-N	BTANRVKWQNVYAZ-UHFFFAOYSA-N	35	2.54471	-3.09841	in house database	ASWVTGNCAZCNNR-UHFFFAOYSA-N+BTANRVKWQNVYAZ-UHFFFAOYSA-N
neat1613	sulfamethazine	sec-butanol	ASWVTGNCAZCNNR-UHFFFAOYSA-N	BTANRVKWQNVYAZ-UHFFFAOYSA-N	40	2.48709	-2.9736	in house database	ASWVTGNCAZCNNR-UHFFFAOYSA-N+BTANRVKWQNVYAZ-UHFFFAOYSA-N
neat1614	sulfamethazine	sec-butanol	ASWVTGNCAZCNNR-UHFFFAOYSA-N	BTANRVKWQNVYAZ-UHFFFAOYSA-N	50	2.36719	-2.78718	in house database	ASWVTGNCAZCNNR-UHFFFAOYSA-N+BTANRVKWQNVYAZ-UHFFFAOYSA-N
neat1615	Sulphamethoxazole	1-Propanol	JLKIGFTWXXRPMT-UHFFFAOYSA-N	BDERNNFJNOPAEC-UHFFFAOYSA-N	15	2.20424	-2.69697	2005-Hanaee-DARU,13(2)37	JLKIGFTWXXRPMT-UHFFFAOYSA-N+BDERNNFJNOPAEC-UHFFFAOYSA-N
neat1617	Sulphamethoxazole	1-Propanol	JLKIGFTWXXRPMT-UHFFFAOYSA-N	BDERNNFJNOPAEC-UHFFFAOYSA-N	25	2.09793	-2.54497	2005-Hanaee-DARU,13(2)37	JLKIGFTWXXRPMT-UHFFFAOYSA-N+BDERNNFJNOPAEC-UHFFFAOYSA-N
neat1620	Sulphamethoxazole	1-Propanol	JLKIGFTWXXRPMT-UHFFFAOYSA-N	BDERNNFJNOPAEC-UHFFFAOYSA-N	37	1.96242	-2.35388	2005-Hanaee-DARU,13(2)37	JLKIGFTWXXRPMT-UHFFFAOYSA-N+BDERNNFJNOPAEC-UHFFFAOYSA-N
neat1622	Sulphamethoxazole	1-Propanol	JLKIGFTWXXRPMT-UHFFFAOYSA-N	BDERNNFJNOPAEC-UHFFFAOYSA-N	45	1.86742	-2.26267	2005-Hanaee-DARU,13(2)37	JLKIGFTWXXRPMT-UHFFFAOYSA-N+BDERNNFJNOPAEC-UHFFFAOYSA-N
neat1623	Sulphamethoxazole	1-Propanol	JLKIGFTWXXRPMT-UHFFFAOYSA-N	BDERNNFJNOPAEC-UHFFFAOYSA-N	50	1.8062	-2.17367	in house database	JLKIGFTWXXRPMT-UHFFFAOYSA-N+BDERNNFJNOPAEC-UHFFFAOYSA-N
neat1616	Sulphamethoxazole	1-Propanol	JLKIGFTWXXRPMT-UHFFFAOYSA-N	BDERNNFJNOPAEC-UHFFFAOYSA-N	20	2.15186	-2.60407	in house database	JLKIGFTWXXRPMT-UHFFFAOYSA-N+BDERNNFJNOPAEC-UHFFFAOYSA-N
neat1618	Sulphamethoxazole	1-Propanol	JLKIGFTWXXRPMT-UHFFFAOYSA-N	BDERNNFJNOPAEC-UHFFFAOYSA-N	30	2.0425	-2.44897	in house database	JLKIGFTWXXRPMT-UHFFFAOYSA-N+BDERNNFJNOPAEC-UHFFFAOYSA-N
neat1619	Sulphamethoxazole	1-Propanol	JLKIGFTWXXRPMT-UHFFFAOYSA-N	BDERNNFJNOPAEC-UHFFFAOYSA-N	35	1.98559	-2.37199	in house database	JLKIGFTWXXRPMT-UHFFFAOYSA-N+BDERNNFJNOPAEC-UHFFFAOYSA-N
neat1621	Sulphamethoxazole	1-Propanol	JLKIGFTWXXRPMT-UHFFFAOYSA-N	BDERNNFJNOPAEC-UHFFFAOYSA-N	40	1.92722	-2.30059	in house database	JLKIGFTWXXRPMT-UHFFFAOYSA-N+BDERNNFJNOPAEC-UHFFFAOYSA-N
neat1624	Sulphamethoxazole	Chloroform	JLKIGFTWXXRPMT-UHFFFAOYSA-N	HEDRZPFGACZZDS-UHFFFAOYSA-N	15	2.20424	-3.19206	2005-Hanaee-DARU,13(2)37	JLKIGFTWXXRPMT-UHFFFAOYSA-N+HEDRZPFGACZZDS-UHFFFAOYSA-N
neat1625	Sulphamethoxazole	Chloroform	JLKIGFTWXXRPMT-UHFFFAOYSA-N	HEDRZPFGACZZDS-UHFFFAOYSA-N	25	2.09793	-3.10521	2005-Hanaee-DARU,13(2)37	JLKIGFTWXXRPMT-UHFFFAOYSA-N+HEDRZPFGACZZDS-UHFFFAOYSA-N
neat1626	Sulphamethoxazole	Chloroform	JLKIGFTWXXRPMT-UHFFFAOYSA-N	HEDRZPFGACZZDS-UHFFFAOYSA-N	37	1.96242	-2.94886	2005-Hanaee-DARU,13(2)37	JLKIGFTWXXRPMT-UHFFFAOYSA-N+HEDRZPFGACZZDS-UHFFFAOYSA-N
neat1627	Sulphamethoxazole	Chloroform	JLKIGFTWXXRPMT-UHFFFAOYSA-N	HEDRZPFGACZZDS-UHFFFAOYSA-N	45	1.86742	-2.77514	2005-Hanaee-DARU,13(2)37	JLKIGFTWXXRPMT-UHFFFAOYSA-N+HEDRZPFGACZZDS-UHFFFAOYSA-N
neat1628	Sulfamethoxazole	Octanol	JLKIGFTWXXRPMT-UHFFFAOYSA-N	KBPLFHHGFOOTCA-UHFFFAOYSA-N	25	2.09793	-3.1003	2001-Martínez-10.1023A1012723731104	JLKIGFTWXXRPMT-UHFFFAOYSA-N+KBPLFHHGFOOTCA-UHFFFAOYSA-N
neat1629	Sulfamethoxazole	Octanol	JLKIGFTWXXRPMT-UHFFFAOYSA-N	KBPLFHHGFOOTCA-UHFFFAOYSA-N	30	2.0425	-3.04683	2001-Martínez-10.1023A1012723731104	JLKIGFTWXXRPMT-UHFFFAOYSA-N+KBPLFHHGFOOTCA-UHFFFAOYSA-N
neat1630	Sulfamethoxazole	Octanol	JLKIGFTWXXRPMT-UHFFFAOYSA-N	KBPLFHHGFOOTCA-UHFFFAOYSA-N	35	1.98559	-2.96668	2001-Martínez-10.1023A1012723731104	JLKIGFTWXXRPMT-UHFFFAOYSA-N+KBPLFHHGFOOTCA-UHFFFAOYSA-N
neat1631	Sulfamethoxazole	Octanol	JLKIGFTWXXRPMT-UHFFFAOYSA-N	KBPLFHHGFOOTCA-UHFFFAOYSA-N	40	1.92722	-2.92202	2001-Martínez-10.1023A1012723731104	JLKIGFTWXXRPMT-UHFFFAOYSA-N+KBPLFHHGFOOTCA-UHFFFAOYSA-N
neat1632	sulfamethoxazole	1-octanol	JLKIGFTWXXRPMT-UHFFFAOYSA-N	KBPLFHHGFOOTCA-UHFFFAOYSA-N	25	2.09793	-3.0157	2009-Zhang-10.1021je800867a	JLKIGFTWXXRPMT-UHFFFAOYSA-N+KBPLFHHGFOOTCA-UHFFFAOYSA-N
neat1633	sulfamethoxazole	1-octanol	JLKIGFTWXXRPMT-UHFFFAOYSA-N	KBPLFHHGFOOTCA-UHFFFAOYSA-N	30	2.0425	-2.94731	2009-Zhang-10.1021je800867a	JLKIGFTWXXRPMT-UHFFFAOYSA-N+KBPLFHHGFOOTCA-UHFFFAOYSA-N
neat1634	sulfamethoxazole	1-octanol	JLKIGFTWXXRPMT-UHFFFAOYSA-N	KBPLFHHGFOOTCA-UHFFFAOYSA-N	35	1.98559	-2.89076	2009-Zhang-10.1021je800867a	JLKIGFTWXXRPMT-UHFFFAOYSA-N+KBPLFHHGFOOTCA-UHFFFAOYSA-N
neat1635	sulfamethoxazole	1-octanol	JLKIGFTWXXRPMT-UHFFFAOYSA-N	KBPLFHHGFOOTCA-UHFFFAOYSA-N	40	1.92722	-2.84315	2009-Zhang-10.1021je800867a	JLKIGFTWXXRPMT-UHFFFAOYSA-N+KBPLFHHGFOOTCA-UHFFFAOYSA-N
neat1636	sulfamethoxazole	1-octanol	JLKIGFTWXXRPMT-UHFFFAOYSA-N	KBPLFHHGFOOTCA-UHFFFAOYSA-N	45	1.86742	-2.80576	2009-Zhang-10.1021je800867a	JLKIGFTWXXRPMT-UHFFFAOYSA-N+KBPLFHHGFOOTCA-UHFFFAOYSA-N
neat1637	sulfamethoxazole	1-octanol	JLKIGFTWXXRPMT-UHFFFAOYSA-N	KBPLFHHGFOOTCA-UHFFFAOYSA-N	50	1.8062	-2.77713	2009-Zhang-10.1021je800867a	JLKIGFTWXXRPMT-UHFFFAOYSA-N+KBPLFHHGFOOTCA-UHFFFAOYSA-N
neat1638	sulfamethoxazole	1-octanol	JLKIGFTWXXRPMT-UHFFFAOYSA-N	KBPLFHHGFOOTCA-UHFFFAOYSA-N	55	1.7436	-2.75796	2009-Zhang-10.1021je800867a	JLKIGFTWXXRPMT-UHFFFAOYSA-N+KBPLFHHGFOOTCA-UHFFFAOYSA-N
neat1639	sulfamethoxazole	1-octanol	JLKIGFTWXXRPMT-UHFFFAOYSA-N	KBPLFHHGFOOTCA-UHFFFAOYSA-N	60	1.67962	-2.74594	2009-Zhang-10.1021je800867a	JLKIGFTWXXRPMT-UHFFFAOYSA-N+KBPLFHHGFOOTCA-UHFFFAOYSA-N
neat1640	Sulphamethoxazole	Ethanol	JLKIGFTWXXRPMT-UHFFFAOYSA-N	LFQSCWFLJHTTHZ-UHFFFAOYSA-N	15	2.20424	-2.32348	2005-Hanaee-DARU,13(2)37	JLKIGFTWXXRPMT-UHFFFAOYSA-N+LFQSCWFLJHTTHZ-UHFFFAOYSA-N
neat1641	Sulphamethoxazole	Ethanol	JLKIGFTWXXRPMT-UHFFFAOYSA-N	LFQSCWFLJHTTHZ-UHFFFAOYSA-N	25	2.09793	-2.17582	2005-Hanaee-DARU,13(2)37	JLKIGFTWXXRPMT-UHFFFAOYSA-N+LFQSCWFLJHTTHZ-UHFFFAOYSA-N
neat1642	Sulphamethoxazole	Ethanol	JLKIGFTWXXRPMT-UHFFFAOYSA-N	LFQSCWFLJHTTHZ-UHFFFAOYSA-N	37	1.96242	-2.02381	2005-Hanaee-DARU,13(2)37	JLKIGFTWXXRPMT-UHFFFAOYSA-N+LFQSCWFLJHTTHZ-UHFFFAOYSA-N
neat1643	Sulphamethoxazole	Ethanol	JLKIGFTWXXRPMT-UHFFFAOYSA-N	LFQSCWFLJHTTHZ-UHFFFAOYSA-N	45	1.86742	-1.92392	2005-Hanaee-DARU,13(2)37	JLKIGFTWXXRPMT-UHFFFAOYSA-N+LFQSCWFLJHTTHZ-UHFFFAOYSA-N
neat1644	Sulphamethoxazole	Methanol	JLKIGFTWXXRPMT-UHFFFAOYSA-N	OKKJLVBELUTLKV-UHFFFAOYSA-N	15	2.20424	-2.00644	2005-Hanaee-DARU,13(2)37	JLKIGFTWXXRPMT-UHFFFAOYSA-N+OKKJLVBELUTLKV-UHFFFAOYSA-N
neat1645	Sulphamethoxazole	Methanol	JLKIGFTWXXRPMT-UHFFFAOYSA-N	OKKJLVBELUTLKV-UHFFFAOYSA-N	25	2.09793	-1.84141	2005-Hanaee-DARU,13(2)37	JLKIGFTWXXRPMT-UHFFFAOYSA-N+OKKJLVBELUTLKV-UHFFFAOYSA-N
neat1646	Sulphamethoxazole	Methanol	JLKIGFTWXXRPMT-UHFFFAOYSA-N	OKKJLVBELUTLKV-UHFFFAOYSA-N	37	1.96242	-1.64163	2005-Hanaee-DARU,13(2)37	JLKIGFTWXXRPMT-UHFFFAOYSA-N+OKKJLVBELUTLKV-UHFFFAOYSA-N
neat1647	Sulphamethoxazole	Methanol	JLKIGFTWXXRPMT-UHFFFAOYSA-N	OKKJLVBELUTLKV-UHFFFAOYSA-N	45	1.86742	-1.55477	2005-Hanaee-DARU,13(2)37	JLKIGFTWXXRPMT-UHFFFAOYSA-N+OKKJLVBELUTLKV-UHFFFAOYSA-N
neat1648	Sulfamethoxazole	Cyclohexane	JLKIGFTWXXRPMT-UHFFFAOYSA-N	XDTMQSROBMDMFD-UHFFFAOYSA-N	20	2.15186	-6.97881	2003-Martínez-J.Braz.Chem.Soc	JLKIGFTWXXRPMT-UHFFFAOYSA-N+XDTMQSROBMDMFD-UHFFFAOYSA-N
neat1649	Sulfamethoxazole	Cyclohexane	JLKIGFTWXXRPMT-UHFFFAOYSA-N	XDTMQSROBMDMFD-UHFFFAOYSA-N	25	2.09793	-6.82974	2003-Martínez-J.Braz.Chem.Soc	JLKIGFTWXXRPMT-UHFFFAOYSA-N+XDTMQSROBMDMFD-UHFFFAOYSA-N
neat1650	Sulfamethoxazole	Cyclohexane	JLKIGFTWXXRPMT-UHFFFAOYSA-N	XDTMQSROBMDMFD-UHFFFAOYSA-N	30	2.0425	-6.67778	2003-Martínez-J.Braz.Chem.Soc	JLKIGFTWXXRPMT-UHFFFAOYSA-N+XDTMQSROBMDMFD-UHFFFAOYSA-N
neat1651	Sulfamethoxazole	Cyclohexane	JLKIGFTWXXRPMT-UHFFFAOYSA-N	XDTMQSROBMDMFD-UHFFFAOYSA-N	40	1.92722	-6.43297	2003-Martínez-J.Braz.Chem.Soc	JLKIGFTWXXRPMT-UHFFFAOYSA-N+XDTMQSROBMDMFD-UHFFFAOYSA-N
neat1652	Sulfamethoxazole	Water	JLKIGFTWXXRPMT-UHFFFAOYSA-N	XLYOFNOQVPJJNP-UHFFFAOYSA-N	25	2.09793	-4.57706	2001-Martínez-10.1023A1012723731104	JLKIGFTWXXRPMT-UHFFFAOYSA-N+XLYOFNOQVPJJNP-UHFFFAOYSA-N
neat1653	Sulfamethoxazole	Water	JLKIGFTWXXRPMT-UHFFFAOYSA-N	XLYOFNOQVPJJNP-UHFFFAOYSA-N	30	2.0425	-4.45435	2001-Martínez-10.1023A1012723731104	JLKIGFTWXXRPMT-UHFFFAOYSA-N+XLYOFNOQVPJJNP-UHFFFAOYSA-N
neat1654	Sulfamethoxazole	Water	JLKIGFTWXXRPMT-UHFFFAOYSA-N	XLYOFNOQVPJJNP-UHFFFAOYSA-N	35	1.98559	-4.36599	2001-Martínez-10.1023A1012723731104	JLKIGFTWXXRPMT-UHFFFAOYSA-N+XLYOFNOQVPJJNP-UHFFFAOYSA-N
neat1655	Sulfamethoxazole	Water	JLKIGFTWXXRPMT-UHFFFAOYSA-N	XLYOFNOQVPJJNP-UHFFFAOYSA-N	40	1.92722	-4.31302	2001-Martínez-10.1023A1012723731104	JLKIGFTWXXRPMT-UHFFFAOYSA-N+XLYOFNOQVPJJNP-UHFFFAOYSA-N
neat1656	Sulphamethoxazole	Water	JLKIGFTWXXRPMT-UHFFFAOYSA-N	XLYOFNOQVPJJNP-UHFFFAOYSA-N	15	2.20424	-4.93793	2005-Hanaee-DARU,13(2)37	JLKIGFTWXXRPMT-UHFFFAOYSA-N+XLYOFNOQVPJJNP-UHFFFAOYSA-N
neat1657	Sulphamethoxazole	Water	JLKIGFTWXXRPMT-UHFFFAOYSA-N	XLYOFNOQVPJJNP-UHFFFAOYSA-N	25	2.09793	-4.70341	2005-Hanaee-DARU,13(2)37	JLKIGFTWXXRPMT-UHFFFAOYSA-N+XLYOFNOQVPJJNP-UHFFFAOYSA-N
neat1658	Sulphamethoxazole	Water	JLKIGFTWXXRPMT-UHFFFAOYSA-N	XLYOFNOQVPJJNP-UHFFFAOYSA-N	37	1.96242	-4.43849	2005-Hanaee-DARU,13(2)37	JLKIGFTWXXRPMT-UHFFFAOYSA-N+XLYOFNOQVPJJNP-UHFFFAOYSA-N
neat1659	Sulphamethoxazole	Water	JLKIGFTWXXRPMT-UHFFFAOYSA-N	XLYOFNOQVPJJNP-UHFFFAOYSA-N	45	1.86742	-4.30386	2005-Hanaee-DARU,13(2)37	JLKIGFTWXXRPMT-UHFFFAOYSA-N+XLYOFNOQVPJJNP-UHFFFAOYSA-N
neat1660	Sulfamethoxazole	Water	JLKIGFTWXXRPMT-UHFFFAOYSA-N	XLYOFNOQVPJJNP-UHFFFAOYSA-N	25	2.09793	-4.56896	2007-Zhang-10.1021je0603978	JLKIGFTWXXRPMT-UHFFFAOYSA-N+XLYOFNOQVPJJNP-UHFFFAOYSA-N
neat1661	Sulfamethoxazole	Water	JLKIGFTWXXRPMT-UHFFFAOYSA-N	XLYOFNOQVPJJNP-UHFFFAOYSA-N	30	2.0425	-4.48598	2007-Zhang-10.1021je0603978	JLKIGFTWXXRPMT-UHFFFAOYSA-N+XLYOFNOQVPJJNP-UHFFFAOYSA-N
neat1662	Sulfamethoxazole	Water	JLKIGFTWXXRPMT-UHFFFAOYSA-N	XLYOFNOQVPJJNP-UHFFFAOYSA-N	35	1.98559	-4.40716	2007-Zhang-10.1021je0603978	JLKIGFTWXXRPMT-UHFFFAOYSA-N+XLYOFNOQVPJJNP-UHFFFAOYSA-N
neat1663	Sulfamethoxazole	Water	JLKIGFTWXXRPMT-UHFFFAOYSA-N	XLYOFNOQVPJJNP-UHFFFAOYSA-N	40	1.92722	-4.3363	2007-Zhang-10.1021je0603978	JLKIGFTWXXRPMT-UHFFFAOYSA-N+XLYOFNOQVPJJNP-UHFFFAOYSA-N
neat1664	Sulfamethoxazole	Water	JLKIGFTWXXRPMT-UHFFFAOYSA-N	XLYOFNOQVPJJNP-UHFFFAOYSA-N	45	1.86742	-4.26552	2007-Zhang-10.1021je0603978	JLKIGFTWXXRPMT-UHFFFAOYSA-N+XLYOFNOQVPJJNP-UHFFFAOYSA-N
neat1665	Sulfamethoxazole	Water	JLKIGFTWXXRPMT-UHFFFAOYSA-N	XLYOFNOQVPJJNP-UHFFFAOYSA-N	50	1.8062	-4.1988	2007-Zhang-10.1021je0603978	JLKIGFTWXXRPMT-UHFFFAOYSA-N+XLYOFNOQVPJJNP-UHFFFAOYSA-N
neat1666	Sulfamethoxazole	Water	JLKIGFTWXXRPMT-UHFFFAOYSA-N	XLYOFNOQVPJJNP-UHFFFAOYSA-N	55	1.7436	-4.12303	2007-Zhang-10.1021je0603978	JLKIGFTWXXRPMT-UHFFFAOYSA-N+XLYOFNOQVPJJNP-UHFFFAOYSA-N
neat1667	Sulfamethoxazole	Water	JLKIGFTWXXRPMT-UHFFFAOYSA-N	XLYOFNOQVPJJNP-UHFFFAOYSA-N	60	1.67962	-4.0571	2007-Zhang-10.1021je0603978	JLKIGFTWXXRPMT-UHFFFAOYSA-N+XLYOFNOQVPJJNP-UHFFFAOYSA-N
neat1668	Sulfamethoxazole	Water	JLKIGFTWXXRPMT-UHFFFAOYSA-N	XLYOFNOQVPJJNP-UHFFFAOYSA-N	25	2.09793	-4.72038	in house database	JLKIGFTWXXRPMT-UHFFFAOYSA-N+XLYOFNOQVPJJNP-UHFFFAOYSA-N
neat1669	Sulfamethoxazole	Water	JLKIGFTWXXRPMT-UHFFFAOYSA-N	XLYOFNOQVPJJNP-UHFFFAOYSA-N	30	2.0425	-4.58971	in house database	JLKIGFTWXXRPMT-UHFFFAOYSA-N+XLYOFNOQVPJJNP-UHFFFAOYSA-N
neat1670	Sulfamethoxazole	Water	JLKIGFTWXXRPMT-UHFFFAOYSA-N	XLYOFNOQVPJJNP-UHFFFAOYSA-N	35	1.98559	-4.48498	in house database	JLKIGFTWXXRPMT-UHFFFAOYSA-N+XLYOFNOQVPJJNP-UHFFFAOYSA-N
neat1671	Sulfamethoxazole	Water	JLKIGFTWXXRPMT-UHFFFAOYSA-N	XLYOFNOQVPJJNP-UHFFFAOYSA-N	40	1.92722	-4.37724	in house database	JLKIGFTWXXRPMT-UHFFFAOYSA-N+XLYOFNOQVPJJNP-UHFFFAOYSA-N
neat1672	Sulphamethoxazole	1-butanol	JLKIGFTWXXRPMT-UHFFFAOYSA-N	LRHPLDYGYMQRHN-UHFFFAOYSA-N	20	2.15186	-2.34089	in house database	JLKIGFTWXXRPMT-UHFFFAOYSA-N+LRHPLDYGYMQRHN-UHFFFAOYSA-N
neat1673	Sulphamethoxazole	1-butanol	JLKIGFTWXXRPMT-UHFFFAOYSA-N	LRHPLDYGYMQRHN-UHFFFAOYSA-N	30	2.0425	-2.19546	in house database	JLKIGFTWXXRPMT-UHFFFAOYSA-N+LRHPLDYGYMQRHN-UHFFFAOYSA-N
neat1674	Sulphamethoxazole	1-butanol	JLKIGFTWXXRPMT-UHFFFAOYSA-N	LRHPLDYGYMQRHN-UHFFFAOYSA-N	35	1.98559	-2.12258	in house database	JLKIGFTWXXRPMT-UHFFFAOYSA-N+LRHPLDYGYMQRHN-UHFFFAOYSA-N
neat1675	Sulphamethoxazole	1-butanol	JLKIGFTWXXRPMT-UHFFFAOYSA-N	LRHPLDYGYMQRHN-UHFFFAOYSA-N	40	1.92722	-2.04043	in house database	JLKIGFTWXXRPMT-UHFFFAOYSA-N+LRHPLDYGYMQRHN-UHFFFAOYSA-N
neat1676	Sulphamethoxazole	1-butanol	JLKIGFTWXXRPMT-UHFFFAOYSA-N	LRHPLDYGYMQRHN-UHFFFAOYSA-N	50	1.8062	-1.90605	in house database	JLKIGFTWXXRPMT-UHFFFAOYSA-N+LRHPLDYGYMQRHN-UHFFFAOYSA-N
neat1677	Sulphamethoxazole	Acetonitrile	JLKIGFTWXXRPMT-UHFFFAOYSA-N	WEVYAHXRMPXWCK-UHFFFAOYSA-N	20	2.15186	-2.49952	in house database	JLKIGFTWXXRPMT-UHFFFAOYSA-N+WEVYAHXRMPXWCK-UHFFFAOYSA-N
neat1678	Sulphamethoxazole	Acetonitrile	JLKIGFTWXXRPMT-UHFFFAOYSA-N	WEVYAHXRMPXWCK-UHFFFAOYSA-N	30	2.0425	-2.44013	in house database	JLKIGFTWXXRPMT-UHFFFAOYSA-N+WEVYAHXRMPXWCK-UHFFFAOYSA-N
neat1679	Sulphamethoxazole	Acetonitrile	JLKIGFTWXXRPMT-UHFFFAOYSA-N	WEVYAHXRMPXWCK-UHFFFAOYSA-N	35	1.98559	-2.39171	in house database	JLKIGFTWXXRPMT-UHFFFAOYSA-N+WEVYAHXRMPXWCK-UHFFFAOYSA-N
neat1680	Sulphamethoxazole	Acetonitrile	JLKIGFTWXXRPMT-UHFFFAOYSA-N	WEVYAHXRMPXWCK-UHFFFAOYSA-N	40	1.92722	-2.35009	in house database	JLKIGFTWXXRPMT-UHFFFAOYSA-N+WEVYAHXRMPXWCK-UHFFFAOYSA-N
neat1681	Sulphamethoxazole	Acetonitrile	JLKIGFTWXXRPMT-UHFFFAOYSA-N	WEVYAHXRMPXWCK-UHFFFAOYSA-N	50	1.8062	-2.26264	in house database	JLKIGFTWXXRPMT-UHFFFAOYSA-N+WEVYAHXRMPXWCK-UHFFFAOYSA-N
neat1682	Sulphamethoxazole	DMF	JLKIGFTWXXRPMT-UHFFFAOYSA-N	ZMXDDKWLCZADIW-UHFFFAOYSA-N	20	2.15186	-1.5866	in house database	JLKIGFTWXXRPMT-UHFFFAOYSA-N+ZMXDDKWLCZADIW-UHFFFAOYSA-N
neat1683	Sulphamethoxazole	DMF	JLKIGFTWXXRPMT-UHFFFAOYSA-N	ZMXDDKWLCZADIW-UHFFFAOYSA-N	25	2.09793	-1.52097	in house database	JLKIGFTWXXRPMT-UHFFFAOYSA-N+ZMXDDKWLCZADIW-UHFFFAOYSA-N
neat1684	Sulphamethoxazole	DMF	JLKIGFTWXXRPMT-UHFFFAOYSA-N	ZMXDDKWLCZADIW-UHFFFAOYSA-N	30	2.0425	-1.45486	in house database	JLKIGFTWXXRPMT-UHFFFAOYSA-N+ZMXDDKWLCZADIW-UHFFFAOYSA-N
neat1685	Sulphamethoxazole	DMF	JLKIGFTWXXRPMT-UHFFFAOYSA-N	ZMXDDKWLCZADIW-UHFFFAOYSA-N	35	1.98559	-1.38841	in house database	JLKIGFTWXXRPMT-UHFFFAOYSA-N+ZMXDDKWLCZADIW-UHFFFAOYSA-N
neat1686	Sulphamethoxazole	DMF	JLKIGFTWXXRPMT-UHFFFAOYSA-N	ZMXDDKWLCZADIW-UHFFFAOYSA-N	40	1.92722	-1.32176	in house database	JLKIGFTWXXRPMT-UHFFFAOYSA-N+ZMXDDKWLCZADIW-UHFFFAOYSA-N
neat1687	Sulphamethoxazole	DMF	JLKIGFTWXXRPMT-UHFFFAOYSA-N	ZMXDDKWLCZADIW-UHFFFAOYSA-N	50	1.8062	-1.18831	in house database	JLKIGFTWXXRPMT-UHFFFAOYSA-N+ZMXDDKWLCZADIW-UHFFFAOYSA-N
neat1688	Sulphamethoxazole	DMSO	JLKIGFTWXXRPMT-UHFFFAOYSA-N	IAZDPXIOMUYVGZ-UHFFFAOYSA-N	20	2.15186	-1.72549	in house database	JLKIGFTWXXRPMT-UHFFFAOYSA-N+IAZDPXIOMUYVGZ-UHFFFAOYSA-N
neat1689	Sulphamethoxazole	DMSO	JLKIGFTWXXRPMT-UHFFFAOYSA-N	IAZDPXIOMUYVGZ-UHFFFAOYSA-N	25	2.09793	-1.66582	in house database	JLKIGFTWXXRPMT-UHFFFAOYSA-N+IAZDPXIOMUYVGZ-UHFFFAOYSA-N
neat1690	Sulphamethoxazole	DMSO	JLKIGFTWXXRPMT-UHFFFAOYSA-N	IAZDPXIOMUYVGZ-UHFFFAOYSA-N	30	2.0425	-1.606	in house database	JLKIGFTWXXRPMT-UHFFFAOYSA-N+IAZDPXIOMUYVGZ-UHFFFAOYSA-N
neat1691	Sulphamethoxazole	DMSO	JLKIGFTWXXRPMT-UHFFFAOYSA-N	IAZDPXIOMUYVGZ-UHFFFAOYSA-N	35	1.98559	-1.54612	in house database	JLKIGFTWXXRPMT-UHFFFAOYSA-N+IAZDPXIOMUYVGZ-UHFFFAOYSA-N
neat1692	Sulphamethoxazole	DMSO	JLKIGFTWXXRPMT-UHFFFAOYSA-N	IAZDPXIOMUYVGZ-UHFFFAOYSA-N	40	1.92722	-1.48629	in house database	JLKIGFTWXXRPMT-UHFFFAOYSA-N+IAZDPXIOMUYVGZ-UHFFFAOYSA-N
neat1693	Sulphamethoxazole	DMSO	JLKIGFTWXXRPMT-UHFFFAOYSA-N	IAZDPXIOMUYVGZ-UHFFFAOYSA-N	50	1.8062	-1.3671	in house database	JLKIGFTWXXRPMT-UHFFFAOYSA-N+IAZDPXIOMUYVGZ-UHFFFAOYSA-N
neat1694	Sulphamethoxazole	dioxane	JLKIGFTWXXRPMT-UHFFFAOYSA-N	RYHBNJHYFVUHQT-UHFFFAOYSA-N	20	2.15186	-1.99441	in house database	JLKIGFTWXXRPMT-UHFFFAOYSA-N+RYHBNJHYFVUHQT-UHFFFAOYSA-N
neat1695	Sulphamethoxazole	dioxane	JLKIGFTWXXRPMT-UHFFFAOYSA-N	RYHBNJHYFVUHQT-UHFFFAOYSA-N	30	2.0425	-1.8698	in house database	JLKIGFTWXXRPMT-UHFFFAOYSA-N+RYHBNJHYFVUHQT-UHFFFAOYSA-N
neat1696	Sulphamethoxazole	dioxane	JLKIGFTWXXRPMT-UHFFFAOYSA-N	RYHBNJHYFVUHQT-UHFFFAOYSA-N	35	1.98559	-1.81772	in house database	JLKIGFTWXXRPMT-UHFFFAOYSA-N+RYHBNJHYFVUHQT-UHFFFAOYSA-N
neat1697	Sulphamethoxazole	dioxane	JLKIGFTWXXRPMT-UHFFFAOYSA-N	RYHBNJHYFVUHQT-UHFFFAOYSA-N	40	1.92722	-1.75613	in house database	JLKIGFTWXXRPMT-UHFFFAOYSA-N+RYHBNJHYFVUHQT-UHFFFAOYSA-N
neat1698	Sulphamethoxazole	dioxane	JLKIGFTWXXRPMT-UHFFFAOYSA-N	RYHBNJHYFVUHQT-UHFFFAOYSA-N	50	1.8062	-1.63324	in house database	JLKIGFTWXXRPMT-UHFFFAOYSA-N+RYHBNJHYFVUHQT-UHFFFAOYSA-N
neat1699	Sulphamethoxazole	n-Pentanol	JLKIGFTWXXRPMT-UHFFFAOYSA-N	AMQJEAYHLZJPGS-UHFFFAOYSA-N	20	2.15186	-2.61138	in house database	JLKIGFTWXXRPMT-UHFFFAOYSA-N+AMQJEAYHLZJPGS-UHFFFAOYSA-N
neat1700	Sulphamethoxazole	n-Pentanol	JLKIGFTWXXRPMT-UHFFFAOYSA-N	AMQJEAYHLZJPGS-UHFFFAOYSA-N	30	2.0425	-2.55068	in house database	JLKIGFTWXXRPMT-UHFFFAOYSA-N+AMQJEAYHLZJPGS-UHFFFAOYSA-N
neat1701	Sulphamethoxazole	n-Pentanol	JLKIGFTWXXRPMT-UHFFFAOYSA-N	AMQJEAYHLZJPGS-UHFFFAOYSA-N	35	1.98559	-2.4479	in house database	JLKIGFTWXXRPMT-UHFFFAOYSA-N+AMQJEAYHLZJPGS-UHFFFAOYSA-N
neat1702	Sulphamethoxazole	n-Pentanol	JLKIGFTWXXRPMT-UHFFFAOYSA-N	AMQJEAYHLZJPGS-UHFFFAOYSA-N	40	1.92722	-2.3114	in house database	JLKIGFTWXXRPMT-UHFFFAOYSA-N+AMQJEAYHLZJPGS-UHFFFAOYSA-N
neat1703	Sulphamethoxazole	n-Pentanol	JLKIGFTWXXRPMT-UHFFFAOYSA-N	AMQJEAYHLZJPGS-UHFFFAOYSA-N	50	1.8062	-2.16771	in house database	JLKIGFTWXXRPMT-UHFFFAOYSA-N+AMQJEAYHLZJPGS-UHFFFAOYSA-N
neat1704	Sulphamethoxazole	ethylene glycol	JLKIGFTWXXRPMT-UHFFFAOYSA-N	LYCAIKOWRPUZTN-UHFFFAOYSA-N	20	2.15186	-2.92267	in house database	JLKIGFTWXXRPMT-UHFFFAOYSA-N+LYCAIKOWRPUZTN-UHFFFAOYSA-N
neat1705	Sulphamethoxazole	ethylene glycol	JLKIGFTWXXRPMT-UHFFFAOYSA-N	LYCAIKOWRPUZTN-UHFFFAOYSA-N	30	2.0425	-2.8208	in house database	JLKIGFTWXXRPMT-UHFFFAOYSA-N+LYCAIKOWRPUZTN-UHFFFAOYSA-N
neat1706	Sulphamethoxazole	ethylene glycol	JLKIGFTWXXRPMT-UHFFFAOYSA-N	LYCAIKOWRPUZTN-UHFFFAOYSA-N	35	1.98559	-2.74437	in house database	JLKIGFTWXXRPMT-UHFFFAOYSA-N+LYCAIKOWRPUZTN-UHFFFAOYSA-N
neat1707	Sulphamethoxazole	ethylene glycol	JLKIGFTWXXRPMT-UHFFFAOYSA-N	LYCAIKOWRPUZTN-UHFFFAOYSA-N	40	1.92722	-2.66647	in house database	JLKIGFTWXXRPMT-UHFFFAOYSA-N+LYCAIKOWRPUZTN-UHFFFAOYSA-N
neat1708	Sulphamethoxazole	ethylene glycol	JLKIGFTWXXRPMT-UHFFFAOYSA-N	LYCAIKOWRPUZTN-UHFFFAOYSA-N	50	1.8062	-2.5179	in house database	JLKIGFTWXXRPMT-UHFFFAOYSA-N+LYCAIKOWRPUZTN-UHFFFAOYSA-N
neat1709	Sulphamethoxazole	Acetone	JLKIGFTWXXRPMT-UHFFFAOYSA-N	CSCPPACGZOOCGX-UHFFFAOYSA-N	15	2.20424	-1.09877	2005-Hanaee-DARU,13(2)37	JLKIGFTWXXRPMT-UHFFFAOYSA-N+CSCPPACGZOOCGX-UHFFFAOYSA-N
neat1710	Sulphamethoxazole	Acetone	JLKIGFTWXXRPMT-UHFFFAOYSA-N	CSCPPACGZOOCGX-UHFFFAOYSA-N	25	2.09793	-0.981506	2005-Hanaee-DARU,13(2)37	JLKIGFTWXXRPMT-UHFFFAOYSA-N+CSCPPACGZOOCGX-UHFFFAOYSA-N
neat1711	Sulphamethoxazole	Acetone	JLKIGFTWXXRPMT-UHFFFAOYSA-N	CSCPPACGZOOCGX-UHFFFAOYSA-N	37	1.96242	-0.851217	2005-Hanaee-DARU,13(2)37	JLKIGFTWXXRPMT-UHFFFAOYSA-N+CSCPPACGZOOCGX-UHFFFAOYSA-N
neat1712	Sulfamethoxazole	4-Formylmorpholine	JLKIGFTWXXRPMT-UHFFFAOYSA-N	LCEDQNDDFOCWGG-UHFFFAOYSA-N	25	2.09793	-1.26379	in house database	JLKIGFTWXXRPMT-UHFFFAOYSA-N+LCEDQNDDFOCWGG-UHFFFAOYSA-N
neat1713	Sulfamethoxazole	4-Formylmorpholine	JLKIGFTWXXRPMT-UHFFFAOYSA-N	LCEDQNDDFOCWGG-UHFFFAOYSA-N	30	2.0425	-0.971664	in house database	JLKIGFTWXXRPMT-UHFFFAOYSA-N+LCEDQNDDFOCWGG-UHFFFAOYSA-N
neat1714	Sulfamethoxazole	4-Formylmorpholine	JLKIGFTWXXRPMT-UHFFFAOYSA-N	LCEDQNDDFOCWGG-UHFFFAOYSA-N	35	1.98559	-0.796155	in house database	JLKIGFTWXXRPMT-UHFFFAOYSA-N+LCEDQNDDFOCWGG-UHFFFAOYSA-N
neat1715	Sulfamethoxazole	4-Formylmorpholine	JLKIGFTWXXRPMT-UHFFFAOYSA-N	LCEDQNDDFOCWGG-UHFFFAOYSA-N	40	1.92722	-0.673108	in house database	JLKIGFTWXXRPMT-UHFFFAOYSA-N+LCEDQNDDFOCWGG-UHFFFAOYSA-N
neat1716	Sulfanilamide	1-propanol	FDDDEECHVMSUSB-UHFFFAOYSA-N	BDERNNFJNOPAEC-UHFFFAOYSA-N	10.2	1.57273	-2.81987	2009-Jiang-10.1021je900038m	FDDDEECHVMSUSB-UHFFFAOYSA-N+BDERNNFJNOPAEC-UHFFFAOYSA-N
neat1717	Sulfanilamide	1-propanol	FDDDEECHVMSUSB-UHFFFAOYSA-N	BDERNNFJNOPAEC-UHFFFAOYSA-N	15.4	1.53447	-2.70487	2009-Jiang-10.1021je900038m	FDDDEECHVMSUSB-UHFFFAOYSA-N+BDERNNFJNOPAEC-UHFFFAOYSA-N
neat1718	Sulfanilamide	1-propanol	FDDDEECHVMSUSB-UHFFFAOYSA-N	BDERNNFJNOPAEC-UHFFFAOYSA-N	20	1.49963	-2.64092	2009-Jiang-10.1021je900038m	FDDDEECHVMSUSB-UHFFFAOYSA-N+BDERNNFJNOPAEC-UHFFFAOYSA-N
neat1719	Sulfanilamide	1-propanol	FDDDEECHVMSUSB-UHFFFAOYSA-N	BDERNNFJNOPAEC-UHFFFAOYSA-N	25.2	1.45912	-2.56623	2009-Jiang-10.1021je900038m	FDDDEECHVMSUSB-UHFFFAOYSA-N+BDERNNFJNOPAEC-UHFFFAOYSA-N
neat1720	Sulfanilamide	1-propanol	FDDDEECHVMSUSB-UHFFFAOYSA-N	BDERNNFJNOPAEC-UHFFFAOYSA-N	30	1.42071	-2.47808	2009-Jiang-10.1021je900038m	FDDDEECHVMSUSB-UHFFFAOYSA-N+BDERNNFJNOPAEC-UHFFFAOYSA-N
neat1721	Sulfanilamide	1-propanol	FDDDEECHVMSUSB-UHFFFAOYSA-N	BDERNNFJNOPAEC-UHFFFAOYSA-N	35	1.37966	-2.41319	2009-Jiang-10.1021je900038m	FDDDEECHVMSUSB-UHFFFAOYSA-N+BDERNNFJNOPAEC-UHFFFAOYSA-N
neat1722	Sulfanilamide	1-propanol	FDDDEECHVMSUSB-UHFFFAOYSA-N	BDERNNFJNOPAEC-UHFFFAOYSA-N	40	1.33757	-2.34477	2009-Jiang-10.1021je900038m	FDDDEECHVMSUSB-UHFFFAOYSA-N+BDERNNFJNOPAEC-UHFFFAOYSA-N
neat1723	Sulfanilamide	1-propanol	FDDDEECHVMSUSB-UHFFFAOYSA-N	BDERNNFJNOPAEC-UHFFFAOYSA-N	45	1.29446	-2.26321	2009-Jiang-10.1021je900038m	FDDDEECHVMSUSB-UHFFFAOYSA-N+BDERNNFJNOPAEC-UHFFFAOYSA-N
neat1724	Sulfanilamide	1-propanol	FDDDEECHVMSUSB-UHFFFAOYSA-N	BDERNNFJNOPAEC-UHFFFAOYSA-N	50	1.25034	-2.20614	2009-Jiang-10.1021je900038m	FDDDEECHVMSUSB-UHFFFAOYSA-N+BDERNNFJNOPAEC-UHFFFAOYSA-N
neat1725	Sulfanilamide	1-propanol	FDDDEECHVMSUSB-UHFFFAOYSA-N	BDERNNFJNOPAEC-UHFFFAOYSA-N	5	1.60977	-3.00789	2019-Kolide-10.1021acs.jced.9b00411	FDDDEECHVMSUSB-UHFFFAOYSA-N+BDERNNFJNOPAEC-UHFFFAOYSA-N
neat1726	Sulfanilamide	1-propanol	FDDDEECHVMSUSB-UHFFFAOYSA-N	BDERNNFJNOPAEC-UHFFFAOYSA-N	10	1.57418	-2.88837	2019-Kolide-10.1021acs.jced.9b00411	FDDDEECHVMSUSB-UHFFFAOYSA-N+BDERNNFJNOPAEC-UHFFFAOYSA-N
neat1727	Sulfanilamide	1-propanol	FDDDEECHVMSUSB-UHFFFAOYSA-N	BDERNNFJNOPAEC-UHFFFAOYSA-N	15	1.53746	-2.75699	2019-Kolide-10.1021acs.jced.9b00411	FDDDEECHVMSUSB-UHFFFAOYSA-N+BDERNNFJNOPAEC-UHFFFAOYSA-N
neat1728	Sulfanilamide	1-propanol	FDDDEECHVMSUSB-UHFFFAOYSA-N	BDERNNFJNOPAEC-UHFFFAOYSA-N	20	1.49963	-2.6385	2019-Kolide-10.1021acs.jced.9b00411	FDDDEECHVMSUSB-UHFFFAOYSA-N+BDERNNFJNOPAEC-UHFFFAOYSA-N
neat1729	Sulfanilamide	1-propanol	FDDDEECHVMSUSB-UHFFFAOYSA-N	BDERNNFJNOPAEC-UHFFFAOYSA-N	25	1.4607	-2.52397	2019-Kolide-10.1021acs.jced.9b00411	FDDDEECHVMSUSB-UHFFFAOYSA-N+BDERNNFJNOPAEC-UHFFFAOYSA-N
neat1730	Sulfanilamide	1-propanol	FDDDEECHVMSUSB-UHFFFAOYSA-N	BDERNNFJNOPAEC-UHFFFAOYSA-N	30	1.42071	-2.43824	2019-Kolide-10.1021acs.jced.9b00411	FDDDEECHVMSUSB-UHFFFAOYSA-N+BDERNNFJNOPAEC-UHFFFAOYSA-N
neat1731	Sulfanilamide	1-propanol	FDDDEECHVMSUSB-UHFFFAOYSA-N	BDERNNFJNOPAEC-UHFFFAOYSA-N	35	1.37966	-2.35294	2019-Kolide-10.1021acs.jced.9b00411	FDDDEECHVMSUSB-UHFFFAOYSA-N+BDERNNFJNOPAEC-UHFFFAOYSA-N
neat1732	Sulfanilamide	1-propanol	FDDDEECHVMSUSB-UHFFFAOYSA-N	BDERNNFJNOPAEC-UHFFFAOYSA-N	40	1.33757	-2.2704	2019-Kolide-10.1021acs.jced.9b00411	FDDDEECHVMSUSB-UHFFFAOYSA-N+BDERNNFJNOPAEC-UHFFFAOYSA-N
neat1733	Sulfanilamide	1-propanol	FDDDEECHVMSUSB-UHFFFAOYSA-N	BDERNNFJNOPAEC-UHFFFAOYSA-N	45	1.29446	-2.21143	2019-Kolide-10.1021acs.jced.9b00411	FDDDEECHVMSUSB-UHFFFAOYSA-N+BDERNNFJNOPAEC-UHFFFAOYSA-N
neat1734	Sulfanilamide	2-butanol	FDDDEECHVMSUSB-UHFFFAOYSA-N	BTANRVKWQNVYAZ-UHFFFAOYSA-N	10.1	1.57346	-3.45063	2009-Jiang-10.1021je900038m	FDDDEECHVMSUSB-UHFFFAOYSA-N+BTANRVKWQNVYAZ-UHFFFAOYSA-N
neat1735	Sulfanilamide	2-butanol	FDDDEECHVMSUSB-UHFFFAOYSA-N	BTANRVKWQNVYAZ-UHFFFAOYSA-N	15	1.53746	-3.33857	2009-Jiang-10.1021je900038m	FDDDEECHVMSUSB-UHFFFAOYSA-N+BTANRVKWQNVYAZ-UHFFFAOYSA-N
neat1736	Sulfanilamide	2-butanol	FDDDEECHVMSUSB-UHFFFAOYSA-N	BTANRVKWQNVYAZ-UHFFFAOYSA-N	20.1	1.49886	-3.22381	2009-Jiang-10.1021je900038m	FDDDEECHVMSUSB-UHFFFAOYSA-N+BTANRVKWQNVYAZ-UHFFFAOYSA-N
neat1737	Sulfanilamide	2-butanol	FDDDEECHVMSUSB-UHFFFAOYSA-N	BTANRVKWQNVYAZ-UHFFFAOYSA-N	25	1.4607	-3.11816	2009-Jiang-10.1021je900038m	FDDDEECHVMSUSB-UHFFFAOYSA-N+BTANRVKWQNVYAZ-UHFFFAOYSA-N
neat1738	Sulfanilamide	2-butanol	FDDDEECHVMSUSB-UHFFFAOYSA-N	BTANRVKWQNVYAZ-UHFFFAOYSA-N	30	1.42071	-3.00811	2009-Jiang-10.1021je900038m	FDDDEECHVMSUSB-UHFFFAOYSA-N+BTANRVKWQNVYAZ-UHFFFAOYSA-N
neat1739	Sulfanilamide	2-butanol	FDDDEECHVMSUSB-UHFFFAOYSA-N	BTANRVKWQNVYAZ-UHFFFAOYSA-N	35	1.37966	-2.85605	2009-Jiang-10.1021je900038m	FDDDEECHVMSUSB-UHFFFAOYSA-N+BTANRVKWQNVYAZ-UHFFFAOYSA-N
neat1740	Sulfanilamide	2-butanol	FDDDEECHVMSUSB-UHFFFAOYSA-N	BTANRVKWQNVYAZ-UHFFFAOYSA-N	40	1.33757	-2.75746	2009-Jiang-10.1021je900038m	FDDDEECHVMSUSB-UHFFFAOYSA-N+BTANRVKWQNVYAZ-UHFFFAOYSA-N
neat1741	Sulfanilamide	2-butanol	FDDDEECHVMSUSB-UHFFFAOYSA-N	BTANRVKWQNVYAZ-UHFFFAOYSA-N	45	1.29446	-2.62949	2009-Jiang-10.1021je900038m	FDDDEECHVMSUSB-UHFFFAOYSA-N+BTANRVKWQNVYAZ-UHFFFAOYSA-N
neat1742	Sulfanilamide	2-butanol	FDDDEECHVMSUSB-UHFFFAOYSA-N	BTANRVKWQNVYAZ-UHFFFAOYSA-N	50	1.25034	-2.54929	2009-Jiang-10.1021je900038m	FDDDEECHVMSUSB-UHFFFAOYSA-N+BTANRVKWQNVYAZ-UHFFFAOYSA-N
neat1743	Sulfanilamide	2-butanol	FDDDEECHVMSUSB-UHFFFAOYSA-N	BTANRVKWQNVYAZ-UHFFFAOYSA-N	5	1.60977	-4.01954	2019-Kolide-10.1021acs.jced.9b00411	FDDDEECHVMSUSB-UHFFFAOYSA-N+BTANRVKWQNVYAZ-UHFFFAOYSA-N
neat1744	Sulfanilamide	2-butanol	FDDDEECHVMSUSB-UHFFFAOYSA-N	BTANRVKWQNVYAZ-UHFFFAOYSA-N	10	1.57418	-3.5986	2019-Kolide-10.1021acs.jced.9b00411	FDDDEECHVMSUSB-UHFFFAOYSA-N+BTANRVKWQNVYAZ-UHFFFAOYSA-N
neat1745	Sulfanilamide	2-butanol	FDDDEECHVMSUSB-UHFFFAOYSA-N	BTANRVKWQNVYAZ-UHFFFAOYSA-N	15	1.53746	-3.42354	2019-Kolide-10.1021acs.jced.9b00411	FDDDEECHVMSUSB-UHFFFAOYSA-N+BTANRVKWQNVYAZ-UHFFFAOYSA-N
neat1746	Sulfanilamide	2-butanol	FDDDEECHVMSUSB-UHFFFAOYSA-N	BTANRVKWQNVYAZ-UHFFFAOYSA-N	20	1.49963	-3.14206	2019-Kolide-10.1021acs.jced.9b00411	FDDDEECHVMSUSB-UHFFFAOYSA-N+BTANRVKWQNVYAZ-UHFFFAOYSA-N
neat1747	Sulfanilamide	2-butanol	FDDDEECHVMSUSB-UHFFFAOYSA-N	BTANRVKWQNVYAZ-UHFFFAOYSA-N	25	1.4607	-3.02692	2019-Kolide-10.1021acs.jced.9b00411	FDDDEECHVMSUSB-UHFFFAOYSA-N+BTANRVKWQNVYAZ-UHFFFAOYSA-N
neat1748	Sulfanilamide	2-butanol	FDDDEECHVMSUSB-UHFFFAOYSA-N	BTANRVKWQNVYAZ-UHFFFAOYSA-N	30	1.42071	-2.88038	2019-Kolide-10.1021acs.jced.9b00411	FDDDEECHVMSUSB-UHFFFAOYSA-N+BTANRVKWQNVYAZ-UHFFFAOYSA-N
neat1749	Sulfanilamide	2-butanol	FDDDEECHVMSUSB-UHFFFAOYSA-N	BTANRVKWQNVYAZ-UHFFFAOYSA-N	35	1.37966	-2.77093	2019-Kolide-10.1021acs.jced.9b00411	FDDDEECHVMSUSB-UHFFFAOYSA-N+BTANRVKWQNVYAZ-UHFFFAOYSA-N
neat1750	Sulfanilamide	2-butanol	FDDDEECHVMSUSB-UHFFFAOYSA-N	BTANRVKWQNVYAZ-UHFFFAOYSA-N	40	1.33757	-2.66809	2019-Kolide-10.1021acs.jced.9b00411	FDDDEECHVMSUSB-UHFFFAOYSA-N+BTANRVKWQNVYAZ-UHFFFAOYSA-N
neat1751	Sulfanilamide	2-butanol	FDDDEECHVMSUSB-UHFFFAOYSA-N	BTANRVKWQNVYAZ-UHFFFAOYSA-N	45	1.29446	-2.55824	2019-Kolide-10.1021acs.jced.9b00411	FDDDEECHVMSUSB-UHFFFAOYSA-N+BTANRVKWQNVYAZ-UHFFFAOYSA-N
neat1752	Sulfanilamide	Acetone	FDDDEECHVMSUSB-UHFFFAOYSA-N	CSCPPACGZOOCGX-UHFFFAOYSA-N	10.3	1.57201	-1.04711	2009-Jiang-10.1021je900038m	FDDDEECHVMSUSB-UHFFFAOYSA-N+CSCPPACGZOOCGX-UHFFFAOYSA-N
neat1753	Sulfanilamide	Acetone	FDDDEECHVMSUSB-UHFFFAOYSA-N	CSCPPACGZOOCGX-UHFFFAOYSA-N	15.3	1.53522	-1.03725	2009-Jiang-10.1021je900038m	FDDDEECHVMSUSB-UHFFFAOYSA-N+CSCPPACGZOOCGX-UHFFFAOYSA-N
neat1754	Sulfanilamide	Acetone	FDDDEECHVMSUSB-UHFFFAOYSA-N	CSCPPACGZOOCGX-UHFFFAOYSA-N	20.2	1.49809	-1.02448	2009-Jiang-10.1021je900038m	FDDDEECHVMSUSB-UHFFFAOYSA-N+CSCPPACGZOOCGX-UHFFFAOYSA-N
neat1755	Sulfanilamide	Acetone	FDDDEECHVMSUSB-UHFFFAOYSA-N	CSCPPACGZOOCGX-UHFFFAOYSA-N	25	1.4607	-1.01359	2009-Jiang-10.1021je900038m	FDDDEECHVMSUSB-UHFFFAOYSA-N+CSCPPACGZOOCGX-UHFFFAOYSA-N
neat1756	Sulfanilamide	Acetone	FDDDEECHVMSUSB-UHFFFAOYSA-N	CSCPPACGZOOCGX-UHFFFAOYSA-N	30	1.42071	-1.00257	2009-Jiang-10.1021je900038m	FDDDEECHVMSUSB-UHFFFAOYSA-N+CSCPPACGZOOCGX-UHFFFAOYSA-N
neat1757	Sulfanilamide	Acetone	FDDDEECHVMSUSB-UHFFFAOYSA-N	CSCPPACGZOOCGX-UHFFFAOYSA-N	35	1.37966	-1.00727	2009-Jiang-10.1021je900038m	FDDDEECHVMSUSB-UHFFFAOYSA-N+CSCPPACGZOOCGX-UHFFFAOYSA-N
neat1758	Sulfanilamide	Acetone	FDDDEECHVMSUSB-UHFFFAOYSA-N	CSCPPACGZOOCGX-UHFFFAOYSA-N	40	1.33757	-0.984221	2009-Jiang-10.1021je900038m	FDDDEECHVMSUSB-UHFFFAOYSA-N+CSCPPACGZOOCGX-UHFFFAOYSA-N
neat1759	Sulfanilamide	Acetone	FDDDEECHVMSUSB-UHFFFAOYSA-N	CSCPPACGZOOCGX-UHFFFAOYSA-N	45	1.29446	-0.959002	2009-Jiang-10.1021je900038m	FDDDEECHVMSUSB-UHFFFAOYSA-N+CSCPPACGZOOCGX-UHFFFAOYSA-N
neat1760	Sulfanilamide	Acetone	FDDDEECHVMSUSB-UHFFFAOYSA-N	CSCPPACGZOOCGX-UHFFFAOYSA-N	50	1.25034	-0.937042	2009-Jiang-10.1021je900038m	FDDDEECHVMSUSB-UHFFFAOYSA-N+CSCPPACGZOOCGX-UHFFFAOYSA-N
neat1761	Sulfanilamide	acetone	FDDDEECHVMSUSB-UHFFFAOYSA-N	CSCPPACGZOOCGX-UHFFFAOYSA-N	5	1.60977	-1.08014	2019-Kolide-10.1021acs.jced.9b00411	FDDDEECHVMSUSB-UHFFFAOYSA-N+CSCPPACGZOOCGX-UHFFFAOYSA-N
neat1762	Sulfanilamide	acetone	FDDDEECHVMSUSB-UHFFFAOYSA-N	CSCPPACGZOOCGX-UHFFFAOYSA-N	10	1.57418	-1.06705	2019-Kolide-10.1021acs.jced.9b00411	FDDDEECHVMSUSB-UHFFFAOYSA-N+CSCPPACGZOOCGX-UHFFFAOYSA-N
neat1763	Sulfanilamide	acetone	FDDDEECHVMSUSB-UHFFFAOYSA-N	CSCPPACGZOOCGX-UHFFFAOYSA-N	15	1.53746	-1.05374	2019-Kolide-10.1021acs.jced.9b00411	FDDDEECHVMSUSB-UHFFFAOYSA-N+CSCPPACGZOOCGX-UHFFFAOYSA-N
neat1764	Sulfanilamide	acetone	FDDDEECHVMSUSB-UHFFFAOYSA-N	CSCPPACGZOOCGX-UHFFFAOYSA-N	20	1.49963	-1.04002	2019-Kolide-10.1021acs.jced.9b00411	FDDDEECHVMSUSB-UHFFFAOYSA-N+CSCPPACGZOOCGX-UHFFFAOYSA-N
neat1765	Sulfanilamide	acetone	FDDDEECHVMSUSB-UHFFFAOYSA-N	CSCPPACGZOOCGX-UHFFFAOYSA-N	25	1.4607	-1.02605	2019-Kolide-10.1021acs.jced.9b00411	FDDDEECHVMSUSB-UHFFFAOYSA-N+CSCPPACGZOOCGX-UHFFFAOYSA-N
neat1766	Sulfanilamide	acetone	FDDDEECHVMSUSB-UHFFFAOYSA-N	CSCPPACGZOOCGX-UHFFFAOYSA-N	30	1.42071	-1.01078	2019-Kolide-10.1021acs.jced.9b00411	FDDDEECHVMSUSB-UHFFFAOYSA-N+CSCPPACGZOOCGX-UHFFFAOYSA-N
neat1767	Sulfanilamide	acetone	FDDDEECHVMSUSB-UHFFFAOYSA-N	CSCPPACGZOOCGX-UHFFFAOYSA-N	35	1.37966	-0.996583	2019-Kolide-10.1021acs.jced.9b00411	FDDDEECHVMSUSB-UHFFFAOYSA-N+CSCPPACGZOOCGX-UHFFFAOYSA-N
neat1768	Sulfanilamide	acetone	FDDDEECHVMSUSB-UHFFFAOYSA-N	CSCPPACGZOOCGX-UHFFFAOYSA-N	40	1.33757	-0.977443	2019-Kolide-10.1021acs.jced.9b00411	FDDDEECHVMSUSB-UHFFFAOYSA-N+CSCPPACGZOOCGX-UHFFFAOYSA-N
neat1769	Sulfanilamide	acetone	FDDDEECHVMSUSB-UHFFFAOYSA-N	CSCPPACGZOOCGX-UHFFFAOYSA-N	45	1.29446	-0.957119	2019-Kolide-10.1021acs.jced.9b00411	FDDDEECHVMSUSB-UHFFFAOYSA-N+CSCPPACGZOOCGX-UHFFFAOYSA-N
neat1770	Sulfanilamide	acetone	FDDDEECHVMSUSB-UHFFFAOYSA-N	CSCPPACGZOOCGX-UHFFFAOYSA-N	0	1.64422	-1.09912	[Gutierrez,.F..H.Anal-Bs.fis..quim..(MacJ.roid).1945,.41, 537-60]	FDDDEECHVMSUSB-UHFFFAOYSA-N+CSCPPACGZOOCGX-UHFFFAOYSA-N
neat1771	Sulfanilamide	acetone	FDDDEECHVMSUSB-UHFFFAOYSA-N	CSCPPACGZOOCGX-UHFFFAOYSA-N	5	1.60977	-1.07379	[Gutierrez,.F..H.Anal-Bs.fis..quim..(MacJ.roid).1945,.41, 537-60]	FDDDEECHVMSUSB-UHFFFAOYSA-N+CSCPPACGZOOCGX-UHFFFAOYSA-N
neat1772	Sulfanilamide	acetone	FDDDEECHVMSUSB-UHFFFAOYSA-N	CSCPPACGZOOCGX-UHFFFAOYSA-N	10	1.57418	-1.06943	[Gutierrez,.F..H.Anal-Bs.fis..quim..(MacJ.roid).1945,.41, 537-60]	FDDDEECHVMSUSB-UHFFFAOYSA-N+CSCPPACGZOOCGX-UHFFFAOYSA-N
neat1773	Sulfanilamide	acetone	FDDDEECHVMSUSB-UHFFFAOYSA-N	CSCPPACGZOOCGX-UHFFFAOYSA-N	15	1.53746	-1.05944	[Gutierrez,.F..H.Anal-Bs.fis..quim..(MacJ.roid).1945,.41, 537-60]	FDDDEECHVMSUSB-UHFFFAOYSA-N+CSCPPACGZOOCGX-UHFFFAOYSA-N
neat1774	Sulfanilamide	acetone	FDDDEECHVMSUSB-UHFFFAOYSA-N	CSCPPACGZOOCGX-UHFFFAOYSA-N	20	1.49963	-1.03756	[Gutierrez,.F..H.Anal-Bs.fis..quim..(MacJ.roid).1945,.41, 537-60]	FDDDEECHVMSUSB-UHFFFAOYSA-N+CSCPPACGZOOCGX-UHFFFAOYSA-N
neat1775	Sulfanilamide	acetone	FDDDEECHVMSUSB-UHFFFAOYSA-N	CSCPPACGZOOCGX-UHFFFAOYSA-N	25	1.4607	-1.02193	[Gutierrez,.F..H.Anal-Bs.fis..quim..(MacJ.roid).1945,.41, 537-60]	FDDDEECHVMSUSB-UHFFFAOYSA-N+CSCPPACGZOOCGX-UHFFFAOYSA-N
neat1776	Sulfanilamide	acetone	FDDDEECHVMSUSB-UHFFFAOYSA-N	CSCPPACGZOOCGX-UHFFFAOYSA-N	30	1.42071	-1.00571	[Gutierrez,.F..H.Anal-Bs.fis..quim..(MacJ.roid).1945,.41, 537-60]	FDDDEECHVMSUSB-UHFFFAOYSA-N+CSCPPACGZOOCGX-UHFFFAOYSA-N
neat1777	Sulfanilamide	acetone	FDDDEECHVMSUSB-UHFFFAOYSA-N	CSCPPACGZOOCGX-UHFFFAOYSA-N	35	1.37966	-0.98221	[Gutierrez,.F..H.Anal-Bs.fis..quim..(MacJ.roid).1945,.41, 537-60]	FDDDEECHVMSUSB-UHFFFAOYSA-N+CSCPPACGZOOCGX-UHFFFAOYSA-N
neat1778	Sulfanilamide	acetone	FDDDEECHVMSUSB-UHFFFAOYSA-N	CSCPPACGZOOCGX-UHFFFAOYSA-N	40	1.33757	-0.954514	[Gutierrez,.F..H.Anal-Bs.fis..quim..(MacJ.roid).1945,.41, 537-60]	FDDDEECHVMSUSB-UHFFFAOYSA-N+CSCPPACGZOOCGX-UHFFFAOYSA-N
neat1779	Sulfanilamide	acetone	FDDDEECHVMSUSB-UHFFFAOYSA-N	CSCPPACGZOOCGX-UHFFFAOYSA-N	45	1.29446	-0.926459	[Gutierrez,.F..H.Anal-Bs.fis..quim..(MacJ.roid).1945,.41, 537-60]	FDDDEECHVMSUSB-UHFFFAOYSA-N+CSCPPACGZOOCGX-UHFFFAOYSA-N
neat1780	Sulfanilamide	acetone	FDDDEECHVMSUSB-UHFFFAOYSA-N	CSCPPACGZOOCGX-UHFFFAOYSA-N	50	1.25034	-0.879807	[Gutierrez,.F..H.Anal-Bs.fis..quim..(MacJ.roid).1945,.41, 537-60]	FDDDEECHVMSUSB-UHFFFAOYSA-N+CSCPPACGZOOCGX-UHFFFAOYSA-N
neat1781	Sulfanilamide	1-octanol	FDDDEECHVMSUSB-UHFFFAOYSA-N	KBPLFHHGFOOTCA-UHFFFAOYSA-N	25	1.4607	-3.37897	2001-Martínez-10.1023A1012723731104	FDDDEECHVMSUSB-UHFFFAOYSA-N+KBPLFHHGFOOTCA-UHFFFAOYSA-N
neat1782	Sulfanilamide	1-octanol	FDDDEECHVMSUSB-UHFFFAOYSA-N	KBPLFHHGFOOTCA-UHFFFAOYSA-N	30	1.42071	-3.30686	2001-Martínez-10.1023A1012723731104	FDDDEECHVMSUSB-UHFFFAOYSA-N+KBPLFHHGFOOTCA-UHFFFAOYSA-N
neat1783	Sulfanilamide	1-octanol	FDDDEECHVMSUSB-UHFFFAOYSA-N	KBPLFHHGFOOTCA-UHFFFAOYSA-N	35	1.37966	-3.21253	2001-Martínez-10.1023A1012723731104	FDDDEECHVMSUSB-UHFFFAOYSA-N+KBPLFHHGFOOTCA-UHFFFAOYSA-N
neat1784	Sulfanilamide	1-octanol	FDDDEECHVMSUSB-UHFFFAOYSA-N	KBPLFHHGFOOTCA-UHFFFAOYSA-N	40	1.33757	-3.14445	2001-Martínez-10.1023A1012723731104	FDDDEECHVMSUSB-UHFFFAOYSA-N+KBPLFHHGFOOTCA-UHFFFAOYSA-N
neat1785	Sulfanilamide	1-octanol	FDDDEECHVMSUSB-UHFFFAOYSA-N	KBPLFHHGFOOTCA-UHFFFAOYSA-N	5	1.60977	-3.50362	2019-Kolide-10.1021acs.jced.9b00411	FDDDEECHVMSUSB-UHFFFAOYSA-N+KBPLFHHGFOOTCA-UHFFFAOYSA-N
neat1786	Sulfanilamide	1-octanol	FDDDEECHVMSUSB-UHFFFAOYSA-N	KBPLFHHGFOOTCA-UHFFFAOYSA-N	10	1.57418	-3.45407	2019-Kolide-10.1021acs.jced.9b00411	FDDDEECHVMSUSB-UHFFFAOYSA-N+KBPLFHHGFOOTCA-UHFFFAOYSA-N
neat1787	Sulfanilamide	1-octanol	FDDDEECHVMSUSB-UHFFFAOYSA-N	KBPLFHHGFOOTCA-UHFFFAOYSA-N	15	1.53746	-3.39946	2019-Kolide-10.1021acs.jced.9b00411	FDDDEECHVMSUSB-UHFFFAOYSA-N+KBPLFHHGFOOTCA-UHFFFAOYSA-N
neat1788	Sulfanilamide	1-octanol	FDDDEECHVMSUSB-UHFFFAOYSA-N	KBPLFHHGFOOTCA-UHFFFAOYSA-N	20	1.49963	-3.34256	2019-Kolide-10.1021acs.jced.9b00411	FDDDEECHVMSUSB-UHFFFAOYSA-N+KBPLFHHGFOOTCA-UHFFFAOYSA-N
neat1789	Sulfanilamide	1-octanol	FDDDEECHVMSUSB-UHFFFAOYSA-N	KBPLFHHGFOOTCA-UHFFFAOYSA-N	25	1.4607	-3.28225	2019-Kolide-10.1021acs.jced.9b00411	FDDDEECHVMSUSB-UHFFFAOYSA-N+KBPLFHHGFOOTCA-UHFFFAOYSA-N
neat1790	Sulfanilamide	1-octanol	FDDDEECHVMSUSB-UHFFFAOYSA-N	KBPLFHHGFOOTCA-UHFFFAOYSA-N	30	1.42071	-3.21839	2019-Kolide-10.1021acs.jced.9b00411	FDDDEECHVMSUSB-UHFFFAOYSA-N+KBPLFHHGFOOTCA-UHFFFAOYSA-N
neat1791	Sulfanilamide	1-octanol	FDDDEECHVMSUSB-UHFFFAOYSA-N	KBPLFHHGFOOTCA-UHFFFAOYSA-N	35	1.37966	-3.15175	2019-Kolide-10.1021acs.jced.9b00411	FDDDEECHVMSUSB-UHFFFAOYSA-N+KBPLFHHGFOOTCA-UHFFFAOYSA-N
neat1792	Sulfanilamide	1-octanol	FDDDEECHVMSUSB-UHFFFAOYSA-N	KBPLFHHGFOOTCA-UHFFFAOYSA-N	40	1.33757	-3.08186	2019-Kolide-10.1021acs.jced.9b00411	FDDDEECHVMSUSB-UHFFFAOYSA-N+KBPLFHHGFOOTCA-UHFFFAOYSA-N
neat1793	Sulfanilamide	1-octanol	FDDDEECHVMSUSB-UHFFFAOYSA-N	KBPLFHHGFOOTCA-UHFFFAOYSA-N	45	1.29446	-3.01207	2019-Kolide-10.1021acs.jced.9b00411	FDDDEECHVMSUSB-UHFFFAOYSA-N+KBPLFHHGFOOTCA-UHFFFAOYSA-N
neat1796	Sulfanilamide	2-propanol	FDDDEECHVMSUSB-UHFFFAOYSA-N	KFZMGEQAYNKOFK-UHFFFAOYSA-N	10.1	1.57346	-3.27287	2009-Jiang-10.1021je900038m	FDDDEECHVMSUSB-UHFFFAOYSA-N+KFZMGEQAYNKOFK-UHFFFAOYSA-N
neat1798	Sulfanilamide	2-propanol	FDDDEECHVMSUSB-UHFFFAOYSA-N	KFZMGEQAYNKOFK-UHFFFAOYSA-N	15.8	1.53148	-3.08927	2009-Jiang-10.1021je900038m	FDDDEECHVMSUSB-UHFFFAOYSA-N+KFZMGEQAYNKOFK-UHFFFAOYSA-N
neat1800	Sulfanilamide	2-propanol	FDDDEECHVMSUSB-UHFFFAOYSA-N	KFZMGEQAYNKOFK-UHFFFAOYSA-N	20.5	1.49578	-2.97757	2009-Jiang-10.1021je900038m	FDDDEECHVMSUSB-UHFFFAOYSA-N+KFZMGEQAYNKOFK-UHFFFAOYSA-N
neat1801	Sulfanilamide	2-propanol	FDDDEECHVMSUSB-UHFFFAOYSA-N	KFZMGEQAYNKOFK-UHFFFAOYSA-N	25	1.4607	-2.78569	2009-Jiang-10.1021je900038m	FDDDEECHVMSUSB-UHFFFAOYSA-N+KFZMGEQAYNKOFK-UHFFFAOYSA-N
neat1803	Sulfanilamide	2-propanol	FDDDEECHVMSUSB-UHFFFAOYSA-N	KFZMGEQAYNKOFK-UHFFFAOYSA-N	30	1.42071	-2.67285	2009-Jiang-10.1021je900038m	FDDDEECHVMSUSB-UHFFFAOYSA-N+KFZMGEQAYNKOFK-UHFFFAOYSA-N
neat1805	Sulfanilamide	2-propanol	FDDDEECHVMSUSB-UHFFFAOYSA-N	KFZMGEQAYNKOFK-UHFFFAOYSA-N	35	1.37966	-2.50934	2009-Jiang-10.1021je900038m	FDDDEECHVMSUSB-UHFFFAOYSA-N+KFZMGEQAYNKOFK-UHFFFAOYSA-N
neat1807	Sulfanilamide	2-propanol	FDDDEECHVMSUSB-UHFFFAOYSA-N	KFZMGEQAYNKOFK-UHFFFAOYSA-N	40	1.33757	-2.41623	2009-Jiang-10.1021je900038m	FDDDEECHVMSUSB-UHFFFAOYSA-N+KFZMGEQAYNKOFK-UHFFFAOYSA-N
neat1809	Sulfanilamide	2-propanol	FDDDEECHVMSUSB-UHFFFAOYSA-N	KFZMGEQAYNKOFK-UHFFFAOYSA-N	45	1.29446	-2.30233	2009-Jiang-10.1021je900038m	FDDDEECHVMSUSB-UHFFFAOYSA-N+KFZMGEQAYNKOFK-UHFFFAOYSA-N
neat1811	Sulfanilamide	2-propanol	FDDDEECHVMSUSB-UHFFFAOYSA-N	KFZMGEQAYNKOFK-UHFFFAOYSA-N	50	1.25034	-2.17147	2009-Jiang-10.1021je900038m	FDDDEECHVMSUSB-UHFFFAOYSA-N+KFZMGEQAYNKOFK-UHFFFAOYSA-N
neat1794	Sulfanilamide	2-propanol	FDDDEECHVMSUSB-UHFFFAOYSA-N	KFZMGEQAYNKOFK-UHFFFAOYSA-N	5	1.60977	-3.694	2019-Kolide-10.1021acs.jced.9b00411	FDDDEECHVMSUSB-UHFFFAOYSA-N+KFZMGEQAYNKOFK-UHFFFAOYSA-N
neat1795	Sulfanilamide	2-propanol	FDDDEECHVMSUSB-UHFFFAOYSA-N	KFZMGEQAYNKOFK-UHFFFAOYSA-N	10	1.57418	-3.43866	2019-Kolide-10.1021acs.jced.9b00411	FDDDEECHVMSUSB-UHFFFAOYSA-N+KFZMGEQAYNKOFK-UHFFFAOYSA-N
neat1797	Sulfanilamide	2-propanol	FDDDEECHVMSUSB-UHFFFAOYSA-N	KFZMGEQAYNKOFK-UHFFFAOYSA-N	15	1.53746	-3.23018	2019-Kolide-10.1021acs.jced.9b00411	FDDDEECHVMSUSB-UHFFFAOYSA-N+KFZMGEQAYNKOFK-UHFFFAOYSA-N
neat1799	Sulfanilamide	2-propanol	FDDDEECHVMSUSB-UHFFFAOYSA-N	KFZMGEQAYNKOFK-UHFFFAOYSA-N	20	1.49963	-2.99059	2019-Kolide-10.1021acs.jced.9b00411	FDDDEECHVMSUSB-UHFFFAOYSA-N+KFZMGEQAYNKOFK-UHFFFAOYSA-N
neat1802	Sulfanilamide	2-propanol	FDDDEECHVMSUSB-UHFFFAOYSA-N	KFZMGEQAYNKOFK-UHFFFAOYSA-N	25	1.4607	-2.75763	2019-Kolide-10.1021acs.jced.9b00411	FDDDEECHVMSUSB-UHFFFAOYSA-N+KFZMGEQAYNKOFK-UHFFFAOYSA-N
neat1804	Sulfanilamide	2-propanol	FDDDEECHVMSUSB-UHFFFAOYSA-N	KFZMGEQAYNKOFK-UHFFFAOYSA-N	30	1.42071	-2.63455	2019-Kolide-10.1021acs.jced.9b00411	FDDDEECHVMSUSB-UHFFFAOYSA-N+KFZMGEQAYNKOFK-UHFFFAOYSA-N
neat1806	Sulfanilamide	2-propanol	FDDDEECHVMSUSB-UHFFFAOYSA-N	KFZMGEQAYNKOFK-UHFFFAOYSA-N	35	1.37966	-2.49148	2019-Kolide-10.1021acs.jced.9b00411	FDDDEECHVMSUSB-UHFFFAOYSA-N+KFZMGEQAYNKOFK-UHFFFAOYSA-N
neat1808	Sulfanilamide	2-propanol	FDDDEECHVMSUSB-UHFFFAOYSA-N	KFZMGEQAYNKOFK-UHFFFAOYSA-N	40	1.33757	-2.37708	2019-Kolide-10.1021acs.jced.9b00411	FDDDEECHVMSUSB-UHFFFAOYSA-N+KFZMGEQAYNKOFK-UHFFFAOYSA-N
neat1810	Sulfanilamide	2-propanol	FDDDEECHVMSUSB-UHFFFAOYSA-N	KFZMGEQAYNKOFK-UHFFFAOYSA-N	45	1.29446	-2.23302	2019-Kolide-10.1021acs.jced.9b00411	FDDDEECHVMSUSB-UHFFFAOYSA-N+KFZMGEQAYNKOFK-UHFFFAOYSA-N
neat1812	Sulfanilamide	ethanol	FDDDEECHVMSUSB-UHFFFAOYSA-N	LFQSCWFLJHTTHZ-UHFFFAOYSA-N	5	1.60977	-2.26172	2019-Kolide-10.1021acs.jced.9b00411	FDDDEECHVMSUSB-UHFFFAOYSA-N+LFQSCWFLJHTTHZ-UHFFFAOYSA-N
neat1813	Sulfanilamide	ethanol	FDDDEECHVMSUSB-UHFFFAOYSA-N	LFQSCWFLJHTTHZ-UHFFFAOYSA-N	10	1.57418	-2.18335	2019-Kolide-10.1021acs.jced.9b00411	FDDDEECHVMSUSB-UHFFFAOYSA-N+LFQSCWFLJHTTHZ-UHFFFAOYSA-N
neat1814	Sulfanilamide	ethanol	FDDDEECHVMSUSB-UHFFFAOYSA-N	LFQSCWFLJHTTHZ-UHFFFAOYSA-N	15	1.53746	-2.10246	2019-Kolide-10.1021acs.jced.9b00411	FDDDEECHVMSUSB-UHFFFAOYSA-N+LFQSCWFLJHTTHZ-UHFFFAOYSA-N
neat1815	Sulfanilamide	ethanol	FDDDEECHVMSUSB-UHFFFAOYSA-N	LFQSCWFLJHTTHZ-UHFFFAOYSA-N	20	1.49963	-2.02106	2019-Kolide-10.1021acs.jced.9b00411	FDDDEECHVMSUSB-UHFFFAOYSA-N+LFQSCWFLJHTTHZ-UHFFFAOYSA-N
neat1816	Sulfanilamide	ethanol	FDDDEECHVMSUSB-UHFFFAOYSA-N	LFQSCWFLJHTTHZ-UHFFFAOYSA-N	25	1.4607	-1.93815	2019-Kolide-10.1021acs.jced.9b00411	FDDDEECHVMSUSB-UHFFFAOYSA-N+LFQSCWFLJHTTHZ-UHFFFAOYSA-N
neat1817	Sulfanilamide	ethanol	FDDDEECHVMSUSB-UHFFFAOYSA-N	LFQSCWFLJHTTHZ-UHFFFAOYSA-N	30	1.42071	-1.85574	2019-Kolide-10.1021acs.jced.9b00411	FDDDEECHVMSUSB-UHFFFAOYSA-N+LFQSCWFLJHTTHZ-UHFFFAOYSA-N
neat1818	Sulfanilamide	ethanol	FDDDEECHVMSUSB-UHFFFAOYSA-N	LFQSCWFLJHTTHZ-UHFFFAOYSA-N	35	1.37966	-1.77181	2019-Kolide-10.1021acs.jced.9b00411	FDDDEECHVMSUSB-UHFFFAOYSA-N+LFQSCWFLJHTTHZ-UHFFFAOYSA-N
neat1819	Sulfanilamide	ethanol	FDDDEECHVMSUSB-UHFFFAOYSA-N	LFQSCWFLJHTTHZ-UHFFFAOYSA-N	40	1.33757	-1.68789	2019-Kolide-10.1021acs.jced.9b00411	FDDDEECHVMSUSB-UHFFFAOYSA-N+LFQSCWFLJHTTHZ-UHFFFAOYSA-N
neat1820	Sulfanilamide	ethanol	FDDDEECHVMSUSB-UHFFFAOYSA-N	LFQSCWFLJHTTHZ-UHFFFAOYSA-N	45	1.29446	-1.60345	2019-Kolide-10.1021acs.jced.9b00411	FDDDEECHVMSUSB-UHFFFAOYSA-N+LFQSCWFLJHTTHZ-UHFFFAOYSA-N
neat1821	Sulfanilamide	ethanol	FDDDEECHVMSUSB-UHFFFAOYSA-N	LFQSCWFLJHTTHZ-UHFFFAOYSA-N	20	1.49963	-2.13731	2021-Cysewski-10.1016/j.fluid.2020.112883	FDDDEECHVMSUSB-UHFFFAOYSA-N+LFQSCWFLJHTTHZ-UHFFFAOYSA-N
neat1822	Sulfanilamide	ethanol	FDDDEECHVMSUSB-UHFFFAOYSA-N	LFQSCWFLJHTTHZ-UHFFFAOYSA-N	30	1.42071	-1.94153	2021-Cysewski-10.1016/j.fluid.2020.112883	FDDDEECHVMSUSB-UHFFFAOYSA-N+LFQSCWFLJHTTHZ-UHFFFAOYSA-N
neat1823	Sulfanilamide	ethanol	FDDDEECHVMSUSB-UHFFFAOYSA-N	LFQSCWFLJHTTHZ-UHFFFAOYSA-N	35	1.37966	-1.83085	2021-Cysewski-10.1016/j.fluid.2020.112883	FDDDEECHVMSUSB-UHFFFAOYSA-N+LFQSCWFLJHTTHZ-UHFFFAOYSA-N
neat1824	Sulfanilamide	ethanol	FDDDEECHVMSUSB-UHFFFAOYSA-N	LFQSCWFLJHTTHZ-UHFFFAOYSA-N	40	1.33757	-1.7203	2021-Cysewski-10.1016/j.fluid.2020.112883	FDDDEECHVMSUSB-UHFFFAOYSA-N+LFQSCWFLJHTTHZ-UHFFFAOYSA-N
neat1825	Sulfanilamide	ethanol	FDDDEECHVMSUSB-UHFFFAOYSA-N	LFQSCWFLJHTTHZ-UHFFFAOYSA-N	50	1.25034	-1.57237	2021-Cysewski-10.1016/j.fluid.2020.112883	FDDDEECHVMSUSB-UHFFFAOYSA-N+LFQSCWFLJHTTHZ-UHFFFAOYSA-N
neat1826	Sulfanilamide	ethanol	FDDDEECHVMSUSB-UHFFFAOYSA-N	LFQSCWFLJHTTHZ-UHFFFAOYSA-N	5	1.60977	-2.21554	2020-Asadi-10.1016j.molliq.2020.112670	FDDDEECHVMSUSB-UHFFFAOYSA-N+LFQSCWFLJHTTHZ-UHFFFAOYSA-N
neat1827	Sulfanilamide	ethanol	FDDDEECHVMSUSB-UHFFFAOYSA-N	LFQSCWFLJHTTHZ-UHFFFAOYSA-N	10	1.57418	-2.16237	2020-Asadi-10.1016j.molliq.2020.112670	FDDDEECHVMSUSB-UHFFFAOYSA-N+LFQSCWFLJHTTHZ-UHFFFAOYSA-N
neat1828	Sulfanilamide	ethanol	FDDDEECHVMSUSB-UHFFFAOYSA-N	LFQSCWFLJHTTHZ-UHFFFAOYSA-N	15	1.53746	-2.08963	2020-Asadi-10.1016j.molliq.2020.112670	FDDDEECHVMSUSB-UHFFFAOYSA-N+LFQSCWFLJHTTHZ-UHFFFAOYSA-N
neat1829	Sulfanilamide	ethanol	FDDDEECHVMSUSB-UHFFFAOYSA-N	LFQSCWFLJHTTHZ-UHFFFAOYSA-N	20	1.49963	-2.01345	2020-Asadi-10.1016j.molliq.2020.112670	FDDDEECHVMSUSB-UHFFFAOYSA-N+LFQSCWFLJHTTHZ-UHFFFAOYSA-N
neat1830	Sulfanilamide	ethanol	FDDDEECHVMSUSB-UHFFFAOYSA-N	LFQSCWFLJHTTHZ-UHFFFAOYSA-N	25	1.4607	-1.93379	2020-Asadi-10.1016j.molliq.2020.112670	FDDDEECHVMSUSB-UHFFFAOYSA-N+LFQSCWFLJHTTHZ-UHFFFAOYSA-N
neat1831	Sulfanilamide	ethanol	FDDDEECHVMSUSB-UHFFFAOYSA-N	LFQSCWFLJHTTHZ-UHFFFAOYSA-N	30	1.42071	-1.85634	2020-Asadi-10.1016j.molliq.2020.112670	FDDDEECHVMSUSB-UHFFFAOYSA-N+LFQSCWFLJHTTHZ-UHFFFAOYSA-N
neat1832	Sulfanilamide	ethanol	FDDDEECHVMSUSB-UHFFFAOYSA-N	LFQSCWFLJHTTHZ-UHFFFAOYSA-N	35	1.37966	-1.78316	2020-Asadi-10.1016j.molliq.2020.112670	FDDDEECHVMSUSB-UHFFFAOYSA-N+LFQSCWFLJHTTHZ-UHFFFAOYSA-N
neat1833	Sulfanilamide	ethanol	FDDDEECHVMSUSB-UHFFFAOYSA-N	LFQSCWFLJHTTHZ-UHFFFAOYSA-N	40	1.33757	-1.71373	2020-Asadi-10.1016j.molliq.2020.112670	FDDDEECHVMSUSB-UHFFFAOYSA-N+LFQSCWFLJHTTHZ-UHFFFAOYSA-N
neat1834	Sulfanilamide	ethanol	FDDDEECHVMSUSB-UHFFFAOYSA-N	LFQSCWFLJHTTHZ-UHFFFAOYSA-N	45	1.29446	-1.64882	2020-Asadi-10.1016j.molliq.2020.112670	FDDDEECHVMSUSB-UHFFFAOYSA-N+LFQSCWFLJHTTHZ-UHFFFAOYSA-N
neat1835	Sulfanilamide	1-butanol	FDDDEECHVMSUSB-UHFFFAOYSA-N	LRHPLDYGYMQRHN-UHFFFAOYSA-N	5	1.60977	-2.91898	2019-Kolide-10.1021acs.jced.9b00411	FDDDEECHVMSUSB-UHFFFAOYSA-N+LRHPLDYGYMQRHN-UHFFFAOYSA-N
neat1836	Sulfanilamide	1-butanol	FDDDEECHVMSUSB-UHFFFAOYSA-N	LRHPLDYGYMQRHN-UHFFFAOYSA-N	10	1.57418	-3.11323	2009-Jiang-10.1021je900038m	FDDDEECHVMSUSB-UHFFFAOYSA-N+LRHPLDYGYMQRHN-UHFFFAOYSA-N
neat1839	Sulfanilamide	1-butanol	FDDDEECHVMSUSB-UHFFFAOYSA-N	LRHPLDYGYMQRHN-UHFFFAOYSA-N	15.6	1.53298	-2.99311	2009-Jiang-10.1021je900038m	FDDDEECHVMSUSB-UHFFFAOYSA-N+LRHPLDYGYMQRHN-UHFFFAOYSA-N
neat1841	Sulfanilamide	1-butanol	FDDDEECHVMSUSB-UHFFFAOYSA-N	LRHPLDYGYMQRHN-UHFFFAOYSA-N	20.1	1.49886	-2.89449	2009-Jiang-10.1021je900038m	FDDDEECHVMSUSB-UHFFFAOYSA-N+LRHPLDYGYMQRHN-UHFFFAOYSA-N
neat1843	Sulfanilamide	1-butanol	FDDDEECHVMSUSB-UHFFFAOYSA-N	LRHPLDYGYMQRHN-UHFFFAOYSA-N	25.1	1.45991	-2.77937	2009-Jiang-10.1021je900038m	FDDDEECHVMSUSB-UHFFFAOYSA-N+LRHPLDYGYMQRHN-UHFFFAOYSA-N
neat1844	Sulfanilamide	1-butanol	FDDDEECHVMSUSB-UHFFFAOYSA-N	LRHPLDYGYMQRHN-UHFFFAOYSA-N	30	1.42071	-2.69315	2009-Jiang-10.1021je900038m	FDDDEECHVMSUSB-UHFFFAOYSA-N+LRHPLDYGYMQRHN-UHFFFAOYSA-N
neat1846	Sulfanilamide	1-butanol	FDDDEECHVMSUSB-UHFFFAOYSA-N	LRHPLDYGYMQRHN-UHFFFAOYSA-N	35	1.37966	-2.59295	2009-Jiang-10.1021je900038m	FDDDEECHVMSUSB-UHFFFAOYSA-N+LRHPLDYGYMQRHN-UHFFFAOYSA-N
neat1848	Sulfanilamide	1-butanol	FDDDEECHVMSUSB-UHFFFAOYSA-N	LRHPLDYGYMQRHN-UHFFFAOYSA-N	40	1.33757	-2.50948	2009-Jiang-10.1021je900038m	FDDDEECHVMSUSB-UHFFFAOYSA-N+LRHPLDYGYMQRHN-UHFFFAOYSA-N
neat1850	Sulfanilamide	1-butanol	FDDDEECHVMSUSB-UHFFFAOYSA-N	LRHPLDYGYMQRHN-UHFFFAOYSA-N	45	1.29446	-2.42239	2009-Jiang-10.1021je900038m	FDDDEECHVMSUSB-UHFFFAOYSA-N+LRHPLDYGYMQRHN-UHFFFAOYSA-N
neat1852	Sulfanilamide	1-butanol	FDDDEECHVMSUSB-UHFFFAOYSA-N	LRHPLDYGYMQRHN-UHFFFAOYSA-N	50	1.25034	-2.34659	2009-Jiang-10.1021je900038m	FDDDEECHVMSUSB-UHFFFAOYSA-N+LRHPLDYGYMQRHN-UHFFFAOYSA-N
neat1837	Sulfanilamide	1-butanol	FDDDEECHVMSUSB-UHFFFAOYSA-N	LRHPLDYGYMQRHN-UHFFFAOYSA-N	10	1.57418	-2.87251	2019-Kolide-10.1021acs.jced.9b00411	FDDDEECHVMSUSB-UHFFFAOYSA-N+LRHPLDYGYMQRHN-UHFFFAOYSA-N
neat1838	Sulfanilamide	1-butanol	FDDDEECHVMSUSB-UHFFFAOYSA-N	LRHPLDYGYMQRHN-UHFFFAOYSA-N	15	1.53746	-2.82886	2019-Kolide-10.1021acs.jced.9b00411	FDDDEECHVMSUSB-UHFFFAOYSA-N+LRHPLDYGYMQRHN-UHFFFAOYSA-N
neat1840	Sulfanilamide	1-butanol	FDDDEECHVMSUSB-UHFFFAOYSA-N	LRHPLDYGYMQRHN-UHFFFAOYSA-N	20	1.49963	-2.77516	2019-Kolide-10.1021acs.jced.9b00411	FDDDEECHVMSUSB-UHFFFAOYSA-N+LRHPLDYGYMQRHN-UHFFFAOYSA-N
neat1842	Sulfanilamide	1-butanol	FDDDEECHVMSUSB-UHFFFAOYSA-N	LRHPLDYGYMQRHN-UHFFFAOYSA-N	25	1.4607	-2.70821	2019-Kolide-10.1021acs.jced.9b00411	FDDDEECHVMSUSB-UHFFFAOYSA-N+LRHPLDYGYMQRHN-UHFFFAOYSA-N
neat1845	Sulfanilamide	1-butanol	FDDDEECHVMSUSB-UHFFFAOYSA-N	LRHPLDYGYMQRHN-UHFFFAOYSA-N	30	1.42071	-2.64441	2019-Kolide-10.1021acs.jced.9b00411	FDDDEECHVMSUSB-UHFFFAOYSA-N+LRHPLDYGYMQRHN-UHFFFAOYSA-N
neat1847	Sulfanilamide	1-butanol	FDDDEECHVMSUSB-UHFFFAOYSA-N	LRHPLDYGYMQRHN-UHFFFAOYSA-N	35	1.37966	-2.58786	2019-Kolide-10.1021acs.jced.9b00411	FDDDEECHVMSUSB-UHFFFAOYSA-N+LRHPLDYGYMQRHN-UHFFFAOYSA-N
neat1849	Sulfanilamide	1-butanol	FDDDEECHVMSUSB-UHFFFAOYSA-N	LRHPLDYGYMQRHN-UHFFFAOYSA-N	40	1.33757	-2.51666	2019-Kolide-10.1021acs.jced.9b00411	FDDDEECHVMSUSB-UHFFFAOYSA-N+LRHPLDYGYMQRHN-UHFFFAOYSA-N
neat1851	Sulfanilamide	1-butanol	FDDDEECHVMSUSB-UHFFFAOYSA-N	LRHPLDYGYMQRHN-UHFFFAOYSA-N	45	1.29446	-2.44743	2019-Kolide-10.1021acs.jced.9b00411	FDDDEECHVMSUSB-UHFFFAOYSA-N+LRHPLDYGYMQRHN-UHFFFAOYSA-N
neat1853	Sulfanilamide	methanol	FDDDEECHVMSUSB-UHFFFAOYSA-N	OKKJLVBELUTLKV-UHFFFAOYSA-N	5	1.60977	-1.94889	2019-Kolide-10.1021acs.jced.9b00411	FDDDEECHVMSUSB-UHFFFAOYSA-N+OKKJLVBELUTLKV-UHFFFAOYSA-N
neat1854	Sulfanilamide	methanol	FDDDEECHVMSUSB-UHFFFAOYSA-N	OKKJLVBELUTLKV-UHFFFAOYSA-N	10	1.57418	-1.86522	2019-Kolide-10.1021acs.jced.9b00411	FDDDEECHVMSUSB-UHFFFAOYSA-N+OKKJLVBELUTLKV-UHFFFAOYSA-N
neat1855	Sulfanilamide	methanol	FDDDEECHVMSUSB-UHFFFAOYSA-N	OKKJLVBELUTLKV-UHFFFAOYSA-N	15	1.53746	-1.78356	2019-Kolide-10.1021acs.jced.9b00411	FDDDEECHVMSUSB-UHFFFAOYSA-N+OKKJLVBELUTLKV-UHFFFAOYSA-N
neat1856	Sulfanilamide	methanol	FDDDEECHVMSUSB-UHFFFAOYSA-N	OKKJLVBELUTLKV-UHFFFAOYSA-N	20	1.49963	-1.70191	2019-Kolide-10.1021acs.jced.9b00411	FDDDEECHVMSUSB-UHFFFAOYSA-N+OKKJLVBELUTLKV-UHFFFAOYSA-N
neat1857	Sulfanilamide	methanol	FDDDEECHVMSUSB-UHFFFAOYSA-N	OKKJLVBELUTLKV-UHFFFAOYSA-N	25	1.4607	-1.62254	2019-Kolide-10.1021acs.jced.9b00411	FDDDEECHVMSUSB-UHFFFAOYSA-N+OKKJLVBELUTLKV-UHFFFAOYSA-N
neat1858	Sulfanilamide	methanol	FDDDEECHVMSUSB-UHFFFAOYSA-N	OKKJLVBELUTLKV-UHFFFAOYSA-N	30	1.42071	-1.54417	2019-Kolide-10.1021acs.jced.9b00411	FDDDEECHVMSUSB-UHFFFAOYSA-N+OKKJLVBELUTLKV-UHFFFAOYSA-N
neat1859	Sulfanilamide	methanol	FDDDEECHVMSUSB-UHFFFAOYSA-N	OKKJLVBELUTLKV-UHFFFAOYSA-N	35	1.37966	-1.4648	2019-Kolide-10.1021acs.jced.9b00411	FDDDEECHVMSUSB-UHFFFAOYSA-N+OKKJLVBELUTLKV-UHFFFAOYSA-N
neat1860	Sulfanilamide	methanol	FDDDEECHVMSUSB-UHFFFAOYSA-N	OKKJLVBELUTLKV-UHFFFAOYSA-N	40	1.33757	-1.38972	2019-Kolide-10.1021acs.jced.9b00411	FDDDEECHVMSUSB-UHFFFAOYSA-N+OKKJLVBELUTLKV-UHFFFAOYSA-N
neat1861	Sulfanilamide	methanol	FDDDEECHVMSUSB-UHFFFAOYSA-N	OKKJLVBELUTLKV-UHFFFAOYSA-N	45	1.29446	-1.31338	2019-Kolide-10.1021acs.jced.9b00411	FDDDEECHVMSUSB-UHFFFAOYSA-N+OKKJLVBELUTLKV-UHFFFAOYSA-N
neat1862	Sulfanilamide	methanol	FDDDEECHVMSUSB-UHFFFAOYSA-N	OKKJLVBELUTLKV-UHFFFAOYSA-N	5	1.60977	-1.97247	2020-Asadi-10.1016j.molliq.2020.112670	FDDDEECHVMSUSB-UHFFFAOYSA-N+OKKJLVBELUTLKV-UHFFFAOYSA-N
neat1863	Sulfanilamide	methanol	FDDDEECHVMSUSB-UHFFFAOYSA-N	OKKJLVBELUTLKV-UHFFFAOYSA-N	10	1.57418	-1.8612	2020-Asadi-10.1016j.molliq.2020.112670	FDDDEECHVMSUSB-UHFFFAOYSA-N+OKKJLVBELUTLKV-UHFFFAOYSA-N
neat1864	Sulfanilamide	methanol	FDDDEECHVMSUSB-UHFFFAOYSA-N	OKKJLVBELUTLKV-UHFFFAOYSA-N	15	1.53746	-1.76025	2020-Asadi-10.1016j.molliq.2020.112670	FDDDEECHVMSUSB-UHFFFAOYSA-N+OKKJLVBELUTLKV-UHFFFAOYSA-N
neat1865	Sulfanilamide	methanol	FDDDEECHVMSUSB-UHFFFAOYSA-N	OKKJLVBELUTLKV-UHFFFAOYSA-N	20	1.49963	-1.66884	2020-Asadi-10.1016j.molliq.2020.112670	FDDDEECHVMSUSB-UHFFFAOYSA-N+OKKJLVBELUTLKV-UHFFFAOYSA-N
neat1866	Sulfanilamide	methanol	FDDDEECHVMSUSB-UHFFFAOYSA-N	OKKJLVBELUTLKV-UHFFFAOYSA-N	25	1.4607	-1.58763	2020-Asadi-10.1016j.molliq.2020.112670	FDDDEECHVMSUSB-UHFFFAOYSA-N+OKKJLVBELUTLKV-UHFFFAOYSA-N
neat1867	Sulfanilamide	methanol	FDDDEECHVMSUSB-UHFFFAOYSA-N	OKKJLVBELUTLKV-UHFFFAOYSA-N	30	1.42071	-1.51388	2020-Asadi-10.1016j.molliq.2020.112670	FDDDEECHVMSUSB-UHFFFAOYSA-N+OKKJLVBELUTLKV-UHFFFAOYSA-N
neat1868	Sulfanilamide	methanol	FDDDEECHVMSUSB-UHFFFAOYSA-N	OKKJLVBELUTLKV-UHFFFAOYSA-N	35	1.37966	-1.44658	2020-Asadi-10.1016j.molliq.2020.112670	FDDDEECHVMSUSB-UHFFFAOYSA-N+OKKJLVBELUTLKV-UHFFFAOYSA-N
neat1869	Sulfanilamide	methanol	FDDDEECHVMSUSB-UHFFFAOYSA-N	OKKJLVBELUTLKV-UHFFFAOYSA-N	40	1.33757	-1.38412	2020-Asadi-10.1016j.molliq.2020.112670	FDDDEECHVMSUSB-UHFFFAOYSA-N+OKKJLVBELUTLKV-UHFFFAOYSA-N
neat1870	Sulfanilamide	methanol	FDDDEECHVMSUSB-UHFFFAOYSA-N	OKKJLVBELUTLKV-UHFFFAOYSA-N	45	1.29446	-1.32699	2020-Asadi-10.1016j.molliq.2020.112670	FDDDEECHVMSUSB-UHFFFAOYSA-N+OKKJLVBELUTLKV-UHFFFAOYSA-N
neat1871	Sulfanilamide	benzene	FDDDEECHVMSUSB-UHFFFAOYSA-N	UHOVQNZJYSORNB-UHFFFAOYSA-N	5	1.60977	-3.17405	2019-Kolide-10.1021acs.jced.9b00411	FDDDEECHVMSUSB-UHFFFAOYSA-N+UHOVQNZJYSORNB-UHFFFAOYSA-N
neat1872	Sulfanilamide	benzene	FDDDEECHVMSUSB-UHFFFAOYSA-N	UHOVQNZJYSORNB-UHFFFAOYSA-N	10	1.57418	-3.0889	2019-Kolide-10.1021acs.jced.9b00411	FDDDEECHVMSUSB-UHFFFAOYSA-N+UHOVQNZJYSORNB-UHFFFAOYSA-N
neat1873	Sulfanilamide	benzene	FDDDEECHVMSUSB-UHFFFAOYSA-N	UHOVQNZJYSORNB-UHFFFAOYSA-N	15	1.53746	-3.0086	2019-Kolide-10.1021acs.jced.9b00411	FDDDEECHVMSUSB-UHFFFAOYSA-N+UHOVQNZJYSORNB-UHFFFAOYSA-N
neat1874	Sulfanilamide	benzene	FDDDEECHVMSUSB-UHFFFAOYSA-N	UHOVQNZJYSORNB-UHFFFAOYSA-N	20	1.49963	-2.93293	2019-Kolide-10.1021acs.jced.9b00411	FDDDEECHVMSUSB-UHFFFAOYSA-N+UHOVQNZJYSORNB-UHFFFAOYSA-N
neat1875	Sulfanilamide	benzene	FDDDEECHVMSUSB-UHFFFAOYSA-N	UHOVQNZJYSORNB-UHFFFAOYSA-N	25	1.4607	-2.86151	2019-Kolide-10.1021acs.jced.9b00411	FDDDEECHVMSUSB-UHFFFAOYSA-N+UHOVQNZJYSORNB-UHFFFAOYSA-N
neat1876	Sulfanilamide	benzene	FDDDEECHVMSUSB-UHFFFAOYSA-N	UHOVQNZJYSORNB-UHFFFAOYSA-N	30	1.42071	-2.79336	2019-Kolide-10.1021acs.jced.9b00411	FDDDEECHVMSUSB-UHFFFAOYSA-N+UHOVQNZJYSORNB-UHFFFAOYSA-N
neat1877	Sulfanilamide	benzene	FDDDEECHVMSUSB-UHFFFAOYSA-N	UHOVQNZJYSORNB-UHFFFAOYSA-N	35	1.37966	-2.72944	2019-Kolide-10.1021acs.jced.9b00411	FDDDEECHVMSUSB-UHFFFAOYSA-N+UHOVQNZJYSORNB-UHFFFAOYSA-N
neat1878	Sulfanilamide	benzene	FDDDEECHVMSUSB-UHFFFAOYSA-N	UHOVQNZJYSORNB-UHFFFAOYSA-N	40	1.33757	-2.66839	2019-Kolide-10.1021acs.jced.9b00411	FDDDEECHVMSUSB-UHFFFAOYSA-N+UHOVQNZJYSORNB-UHFFFAOYSA-N
neat1879	Sulfanilamide	benzene	FDDDEECHVMSUSB-UHFFFAOYSA-N	UHOVQNZJYSORNB-UHFFFAOYSA-N	45	1.29446	-2.60956	2019-Kolide-10.1021acs.jced.9b00411	FDDDEECHVMSUSB-UHFFFAOYSA-N+UHOVQNZJYSORNB-UHFFFAOYSA-N
neat1880	Sulfanilamide	Cyclohexane	FDDDEECHVMSUSB-UHFFFAOYSA-N	XDTMQSROBMDMFD-UHFFFAOYSA-N	20	1.49963	-7.93554	2003-Martínez-J.Braz.Chem.Soc	FDDDEECHVMSUSB-UHFFFAOYSA-N+XDTMQSROBMDMFD-UHFFFAOYSA-N
neat1881	Sulfanilamide	Cyclohexane	FDDDEECHVMSUSB-UHFFFAOYSA-N	XDTMQSROBMDMFD-UHFFFAOYSA-N	25	1.4607	-7.78516	2003-Martínez-J.Braz.Chem.Soc	FDDDEECHVMSUSB-UHFFFAOYSA-N+XDTMQSROBMDMFD-UHFFFAOYSA-N
neat1882	Sulfanilamide	Cyclohexane	FDDDEECHVMSUSB-UHFFFAOYSA-N	XDTMQSROBMDMFD-UHFFFAOYSA-N	30	1.42071	-7.63451	2003-Martínez-J.Braz.Chem.Soc	FDDDEECHVMSUSB-UHFFFAOYSA-N+XDTMQSROBMDMFD-UHFFFAOYSA-N
neat1883	Sulfanilamide	Cyclohexane	FDDDEECHVMSUSB-UHFFFAOYSA-N	XDTMQSROBMDMFD-UHFFFAOYSA-N	40	1.33757	-7.38722	2003-Martínez-J.Braz.Chem.Soc	FDDDEECHVMSUSB-UHFFFAOYSA-N+XDTMQSROBMDMFD-UHFFFAOYSA-N
neat1884	Sulfanilamide	ethyl acetate	FDDDEECHVMSUSB-UHFFFAOYSA-N	XEKOWRVHYACXOJ-UHFFFAOYSA-N	5	1.60977	-5.05061	2019-Kolide-10.1021acs.jced.9b00411	FDDDEECHVMSUSB-UHFFFAOYSA-N+XEKOWRVHYACXOJ-UHFFFAOYSA-N
neat1885	Sulfanilamide	ethyl acetate	FDDDEECHVMSUSB-UHFFFAOYSA-N	XEKOWRVHYACXOJ-UHFFFAOYSA-N	10	1.57418	-4.98885	2019-Kolide-10.1021acs.jced.9b00411	FDDDEECHVMSUSB-UHFFFAOYSA-N+XEKOWRVHYACXOJ-UHFFFAOYSA-N
neat1886	Sulfanilamide	ethyl acetate	FDDDEECHVMSUSB-UHFFFAOYSA-N	XEKOWRVHYACXOJ-UHFFFAOYSA-N	15	1.53746	-4.89997	2019-Kolide-10.1021acs.jced.9b00411	FDDDEECHVMSUSB-UHFFFAOYSA-N+XEKOWRVHYACXOJ-UHFFFAOYSA-N
neat1887	Sulfanilamide	ethyl acetate	FDDDEECHVMSUSB-UHFFFAOYSA-N	XEKOWRVHYACXOJ-UHFFFAOYSA-N	20	1.49963	-4.82886	2019-Kolide-10.1021acs.jced.9b00411	FDDDEECHVMSUSB-UHFFFAOYSA-N+XEKOWRVHYACXOJ-UHFFFAOYSA-N
neat1888	Sulfanilamide	ethyl acetate	FDDDEECHVMSUSB-UHFFFAOYSA-N	XEKOWRVHYACXOJ-UHFFFAOYSA-N	25	1.4607	-4.72239	2019-Kolide-10.1021acs.jced.9b00411	FDDDEECHVMSUSB-UHFFFAOYSA-N+XEKOWRVHYACXOJ-UHFFFAOYSA-N
neat1889	Sulfanilamide	ethyl acetate	FDDDEECHVMSUSB-UHFFFAOYSA-N	XEKOWRVHYACXOJ-UHFFFAOYSA-N	30	1.42071	-4.59227	2019-Kolide-10.1021acs.jced.9b00411	FDDDEECHVMSUSB-UHFFFAOYSA-N+XEKOWRVHYACXOJ-UHFFFAOYSA-N
neat1890	Sulfanilamide	ethyl acetate	FDDDEECHVMSUSB-UHFFFAOYSA-N	XEKOWRVHYACXOJ-UHFFFAOYSA-N	35	1.37966	-4.48004	2019-Kolide-10.1021acs.jced.9b00411	FDDDEECHVMSUSB-UHFFFAOYSA-N+XEKOWRVHYACXOJ-UHFFFAOYSA-N
neat1891	Sulfanilamide	ethyl acetate	FDDDEECHVMSUSB-UHFFFAOYSA-N	XEKOWRVHYACXOJ-UHFFFAOYSA-N	40	1.33757	-4.35586	2019-Kolide-10.1021acs.jced.9b00411	FDDDEECHVMSUSB-UHFFFAOYSA-N+XEKOWRVHYACXOJ-UHFFFAOYSA-N
neat1892	Sulfanilamide	ethyl acetate	FDDDEECHVMSUSB-UHFFFAOYSA-N	XEKOWRVHYACXOJ-UHFFFAOYSA-N	45	1.29446	-4.21983	2019-Kolide-10.1021acs.jced.9b00411	FDDDEECHVMSUSB-UHFFFAOYSA-N+XEKOWRVHYACXOJ-UHFFFAOYSA-N
neat1893	Sulfanilamide	Water	FDDDEECHVMSUSB-UHFFFAOYSA-N	XLYOFNOQVPJJNP-UHFFFAOYSA-N	20	1.49963	-3.254	1992-Regosz-10.10160378-5173(92)90344-2	FDDDEECHVMSUSB-UHFFFAOYSA-N+XLYOFNOQVPJJNP-UHFFFAOYSA-N
neat1894	Sulfanilamide	Water	FDDDEECHVMSUSB-UHFFFAOYSA-N	XLYOFNOQVPJJNP-UHFFFAOYSA-N	25	1.4607	-3.112	1992-Regosz-10.10160378-5173(92)90344-2	FDDDEECHVMSUSB-UHFFFAOYSA-N+XLYOFNOQVPJJNP-UHFFFAOYSA-N
neat1895	Sulfanilamide	Water	FDDDEECHVMSUSB-UHFFFAOYSA-N	XLYOFNOQVPJJNP-UHFFFAOYSA-N	30	1.42071	-3.003	1992-Regosz-10.10160378-5173(92)90344-2	FDDDEECHVMSUSB-UHFFFAOYSA-N+XLYOFNOQVPJJNP-UHFFFAOYSA-N
neat1896	Sulfanilamide	Water	FDDDEECHVMSUSB-UHFFFAOYSA-N	XLYOFNOQVPJJNP-UHFFFAOYSA-N	37	1.36295	-2.822	1992-Regosz-10.10160378-5173(92)90344-2	FDDDEECHVMSUSB-UHFFFAOYSA-N+XLYOFNOQVPJJNP-UHFFFAOYSA-N
neat1897	Sulfanilamide	Water	FDDDEECHVMSUSB-UHFFFAOYSA-N	XLYOFNOQVPJJNP-UHFFFAOYSA-N	42	1.32045	-2.817	1992-Regosz-10.10160378-5173(92)90344-2	FDDDEECHVMSUSB-UHFFFAOYSA-N+XLYOFNOQVPJJNP-UHFFFAOYSA-N
neat1898	Sulfanilamide	Water	FDDDEECHVMSUSB-UHFFFAOYSA-N	XLYOFNOQVPJJNP-UHFFFAOYSA-N	50	1.25034	-2.55	1992-Regosz-10.10160378-5173(92)90344-2	FDDDEECHVMSUSB-UHFFFAOYSA-N+XLYOFNOQVPJJNP-UHFFFAOYSA-N
neat1899	Sulfanilamide	Water	FDDDEECHVMSUSB-UHFFFAOYSA-N	XLYOFNOQVPJJNP-UHFFFAOYSA-N	75	1.01522	-2.07	1992-Regosz-10.10160378-5173(92)90344-2	FDDDEECHVMSUSB-UHFFFAOYSA-N+XLYOFNOQVPJJNP-UHFFFAOYSA-N
neat1900	Sulfanilamide	Water	FDDDEECHVMSUSB-UHFFFAOYSA-N	XLYOFNOQVPJJNP-UHFFFAOYSA-N	25	1.4607	-3.11427	2001-Martínez-10.1023A1012723731104	FDDDEECHVMSUSB-UHFFFAOYSA-N+XLYOFNOQVPJJNP-UHFFFAOYSA-N
neat1901	Sulfanilamide	Water	FDDDEECHVMSUSB-UHFFFAOYSA-N	XLYOFNOQVPJJNP-UHFFFAOYSA-N	30	1.42071	-2.9943	2001-Martínez-10.1023A1012723731104	FDDDEECHVMSUSB-UHFFFAOYSA-N+XLYOFNOQVPJJNP-UHFFFAOYSA-N
neat1902	Sulfanilamide	Water	FDDDEECHVMSUSB-UHFFFAOYSA-N	XLYOFNOQVPJJNP-UHFFFAOYSA-N	35	1.37966	-2.86358	2001-Martínez-10.1023A1012723731104	FDDDEECHVMSUSB-UHFFFAOYSA-N+XLYOFNOQVPJJNP-UHFFFAOYSA-N
neat1903	Sulfanilamide	Water	FDDDEECHVMSUSB-UHFFFAOYSA-N	XLYOFNOQVPJJNP-UHFFFAOYSA-N	40	1.33757	-2.76647	2001-Martínez-10.1023A1012723731104	FDDDEECHVMSUSB-UHFFFAOYSA-N+XLYOFNOQVPJJNP-UHFFFAOYSA-N
neat1904	Sulfanilamide	Water	FDDDEECHVMSUSB-UHFFFAOYSA-N	XLYOFNOQVPJJNP-UHFFFAOYSA-N	5	1.60977	-3.50307	2019-Kolide-10.1021acs.jced.9b00411	FDDDEECHVMSUSB-UHFFFAOYSA-N+XLYOFNOQVPJJNP-UHFFFAOYSA-N
neat1905	Sulfanilamide	Water	FDDDEECHVMSUSB-UHFFFAOYSA-N	XLYOFNOQVPJJNP-UHFFFAOYSA-N	10	1.57418	-3.4209	2019-Kolide-10.1021acs.jced.9b00411	FDDDEECHVMSUSB-UHFFFAOYSA-N+XLYOFNOQVPJJNP-UHFFFAOYSA-N
neat1906	Sulfanilamide	Water	FDDDEECHVMSUSB-UHFFFAOYSA-N	XLYOFNOQVPJJNP-UHFFFAOYSA-N	15	1.53746	-3.30557	2019-Kolide-10.1021acs.jced.9b00411	FDDDEECHVMSUSB-UHFFFAOYSA-N+XLYOFNOQVPJJNP-UHFFFAOYSA-N
neat1907	Sulfanilamide	Water	FDDDEECHVMSUSB-UHFFFAOYSA-N	XLYOFNOQVPJJNP-UHFFFAOYSA-N	20	1.49963	-3.19641	2019-Kolide-10.1021acs.jced.9b00411	FDDDEECHVMSUSB-UHFFFAOYSA-N+XLYOFNOQVPJJNP-UHFFFAOYSA-N
neat1908	Sulfanilamide	Water	FDDDEECHVMSUSB-UHFFFAOYSA-N	XLYOFNOQVPJJNP-UHFFFAOYSA-N	25	1.4607	-3.08996	2019-Kolide-10.1021acs.jced.9b00411	FDDDEECHVMSUSB-UHFFFAOYSA-N+XLYOFNOQVPJJNP-UHFFFAOYSA-N
neat1909	Sulfanilamide	Water	FDDDEECHVMSUSB-UHFFFAOYSA-N	XLYOFNOQVPJJNP-UHFFFAOYSA-N	30	1.42071	-2.97642	2019-Kolide-10.1021acs.jced.9b00411	FDDDEECHVMSUSB-UHFFFAOYSA-N+XLYOFNOQVPJJNP-UHFFFAOYSA-N
neat1910	Sulfanilamide	Water	FDDDEECHVMSUSB-UHFFFAOYSA-N	XLYOFNOQVPJJNP-UHFFFAOYSA-N	35	1.37966	-2.87302	2019-Kolide-10.1021acs.jced.9b00411	FDDDEECHVMSUSB-UHFFFAOYSA-N+XLYOFNOQVPJJNP-UHFFFAOYSA-N
neat1911	Sulfanilamide	Water	FDDDEECHVMSUSB-UHFFFAOYSA-N	XLYOFNOQVPJJNP-UHFFFAOYSA-N	40	1.33757	-2.7652	2019-Kolide-10.1021acs.jced.9b00411	FDDDEECHVMSUSB-UHFFFAOYSA-N+XLYOFNOQVPJJNP-UHFFFAOYSA-N
neat1912	Sulfanilamide	Water	FDDDEECHVMSUSB-UHFFFAOYSA-N	XLYOFNOQVPJJNP-UHFFFAOYSA-N	45	1.29446	-2.6648	2019-Kolide-10.1021acs.jced.9b00411	FDDDEECHVMSUSB-UHFFFAOYSA-N+XLYOFNOQVPJJNP-UHFFFAOYSA-N
neat1913	Sulfanilamide	Water	FDDDEECHVMSUSB-UHFFFAOYSA-N	XLYOFNOQVPJJNP-UHFFFAOYSA-N	20	1.49963	-3.15992	2020-Jeliński-10.1016j.molliq.2020.114342	FDDDEECHVMSUSB-UHFFFAOYSA-N+XLYOFNOQVPJJNP-UHFFFAOYSA-N
neat1914	Sulfanilamide	Water	FDDDEECHVMSUSB-UHFFFAOYSA-N	XLYOFNOQVPJJNP-UHFFFAOYSA-N	30	1.42071	-2.94339	2020-Jeliński-10.1016j.molliq.2020.114342	FDDDEECHVMSUSB-UHFFFAOYSA-N+XLYOFNOQVPJJNP-UHFFFAOYSA-N
neat1915	Sulfanilamide	Water	FDDDEECHVMSUSB-UHFFFAOYSA-N	XLYOFNOQVPJJNP-UHFFFAOYSA-N	35	1.37966	-2.83151	2020-Jeliński-10.1016j.molliq.2020.114342	FDDDEECHVMSUSB-UHFFFAOYSA-N+XLYOFNOQVPJJNP-UHFFFAOYSA-N
neat1916	Sulfanilamide	Water	FDDDEECHVMSUSB-UHFFFAOYSA-N	XLYOFNOQVPJJNP-UHFFFAOYSA-N	40	1.33757	-2.72753	2020-Jeliński-10.1016j.molliq.2020.114342	FDDDEECHVMSUSB-UHFFFAOYSA-N+XLYOFNOQVPJJNP-UHFFFAOYSA-N
neat1917	Sulfanilamide	Water	FDDDEECHVMSUSB-UHFFFAOYSA-N	XLYOFNOQVPJJNP-UHFFFAOYSA-N	50	1.25034	-2.61724	2020-Jeliński-10.1016j.molliq.2020.114342	FDDDEECHVMSUSB-UHFFFAOYSA-N+XLYOFNOQVPJJNP-UHFFFAOYSA-N
neat1918	Sulfanilamide	Water	FDDDEECHVMSUSB-UHFFFAOYSA-N	XLYOFNOQVPJJNP-UHFFFAOYSA-N	25	1.4607	-3.0586	[Clark.W.G.;Strakosch,E.A.;Levitan,N.l.J.Lab.Clin.Med.1942,28.188-9]	FDDDEECHVMSUSB-UHFFFAOYSA-N+XLYOFNOQVPJJNP-UHFFFAOYSA-N
neat1919	Sulfanilamide	Water	FDDDEECHVMSUSB-UHFFFAOYSA-N	XLYOFNOQVPJJNP-UHFFFAOYSA-N	37	1.36295	-2.81673	[Clark.W.G.;Strakosch,E.A.;Levitan,N.l.J.Lab.Clin.Med.1942,28.188-9]	FDDDEECHVMSUSB-UHFFFAOYSA-N+XLYOFNOQVPJJNP-UHFFFAOYSA-N
neat1920	Sulfanilamide	Water	FDDDEECHVMSUSB-UHFFFAOYSA-N	XLYOFNOQVPJJNP-UHFFFAOYSA-N	23	1.4764	-3.17175	[Kienle,R.H.;Sayward,J.M.J.Am.Chern.Boa.1942,64.2464]	FDDDEECHVMSUSB-UHFFFAOYSA-N+XLYOFNOQVPJJNP-UHFFFAOYSA-N
neat1921	Sulfanilamide	Water	FDDDEECHVMSUSB-UHFFFAOYSA-N	XLYOFNOQVPJJNP-UHFFFAOYSA-N	24	1.46858	-3.13888	[Kienle,R.H.;Sayward,J.M.J.Am.Chern.Boa.1942,64.2464]	FDDDEECHVMSUSB-UHFFFAOYSA-N+XLYOFNOQVPJJNP-UHFFFAOYSA-N
neat1922	Sulfanilamide	Water	FDDDEECHVMSUSB-UHFFFAOYSA-N	XLYOFNOQVPJJNP-UHFFFAOYSA-N	26	1.45279	-3.09093	[Kienle,R.H.;Sayward,J.M.J.Am.Chern.Boa.1942,64.2464]	FDDDEECHVMSUSB-UHFFFAOYSA-N+XLYOFNOQVPJJNP-UHFFFAOYSA-N
neat1923	Sulfanilamide	Water	FDDDEECHVMSUSB-UHFFFAOYSA-N	XLYOFNOQVPJJNP-UHFFFAOYSA-N	27	1.44483	-3.06341	[Kienle,R.H.;Sayward,J.M.J.Am.Chern.Boa.1942,64.2464]	FDDDEECHVMSUSB-UHFFFAOYSA-N+XLYOFNOQVPJJNP-UHFFFAOYSA-N
neat1924	Sulfanilamide	Water	FDDDEECHVMSUSB-UHFFFAOYSA-N	XLYOFNOQVPJJNP-UHFFFAOYSA-N	27	1.44483	-3.06341	[Kienle,R.H.;Sayward,J.M.J.Am.Chern.Boa.1942,64.2464]	FDDDEECHVMSUSB-UHFFFAOYSA-N+XLYOFNOQVPJJNP-UHFFFAOYSA-N
neat1925	Sulfanilamide	Water	FDDDEECHVMSUSB-UHFFFAOYSA-N	XLYOFNOQVPJJNP-UHFFFAOYSA-N	28	1.43683	-3.03751	[Kienle,R.H.;Sayward,J.M.J.Am.Chern.Boa.1942,64.2464]	FDDDEECHVMSUSB-UHFFFAOYSA-N+XLYOFNOQVPJJNP-UHFFFAOYSA-N
neat1926	Sulfanilamide	Water	FDDDEECHVMSUSB-UHFFFAOYSA-N	XLYOFNOQVPJJNP-UHFFFAOYSA-N	30.5	1.41665	-2.97216	[Kienle,R.H.;Sayward,J.M.J.Am.Chern.Boa.1942,64.2464]	FDDDEECHVMSUSB-UHFFFAOYSA-N+XLYOFNOQVPJJNP-UHFFFAOYSA-N
neat1927	Sulfanilamide	Water	FDDDEECHVMSUSB-UHFFFAOYSA-N	XLYOFNOQVPJJNP-UHFFFAOYSA-N	31.7	1.40687	-2.94278	[Kienle,R.H.;Sayward,J.M.J.Am.Chern.Boa.1942,64.2464]	FDDDEECHVMSUSB-UHFFFAOYSA-N+XLYOFNOQVPJJNP-UHFFFAOYSA-N
neat1928	Sulfanilamide	Water	FDDDEECHVMSUSB-UHFFFAOYSA-N	XLYOFNOQVPJJNP-UHFFFAOYSA-N	33	1.3962	-2.90022	[Kienle,R.H.;Sayward,J.M.J.Am.Chern.Boa.1942,64.2464]	FDDDEECHVMSUSB-UHFFFAOYSA-N+XLYOFNOQVPJJNP-UHFFFAOYSA-N
neat1929	Sulfanilamide	Water	FDDDEECHVMSUSB-UHFFFAOYSA-N	XLYOFNOQVPJJNP-UHFFFAOYSA-N	34	1.38795	-2.87513	[Kienle,R.H.;Sayward,J.M.J.Am.Chern.Boa.1942,64.2464]	FDDDEECHVMSUSB-UHFFFAOYSA-N+XLYOFNOQVPJJNP-UHFFFAOYSA-N
neat1930	Sulfanilamide	Water	FDDDEECHVMSUSB-UHFFFAOYSA-N	XLYOFNOQVPJJNP-UHFFFAOYSA-N	34	1.38795	-2.87165	[Kienle,R.H.;Sayward,J.M.J.Am.Chern.Boa.1942,64.2464]	FDDDEECHVMSUSB-UHFFFAOYSA-N+XLYOFNOQVPJJNP-UHFFFAOYSA-N
neat1931	Sulfanilamide	Water	FDDDEECHVMSUSB-UHFFFAOYSA-N	XLYOFNOQVPJJNP-UHFFFAOYSA-N	35.5	1.3755	-2.83834	[Kienle,R.H.;Sayward,J.M.J.Am.Chern.Boa.1942,64.2464]	FDDDEECHVMSUSB-UHFFFAOYSA-N+XLYOFNOQVPJJNP-UHFFFAOYSA-N
neat1932	Sulfanilamide	Water	FDDDEECHVMSUSB-UHFFFAOYSA-N	XLYOFNOQVPJJNP-UHFFFAOYSA-N	37	1.36295	-2.80735	[Kienle,R.H.;Sayward,J.M.J.Am.Chern.Boa.1942,64.2464]	FDDDEECHVMSUSB-UHFFFAOYSA-N+XLYOFNOQVPJJNP-UHFFFAOYSA-N
neat1933	Sulfanilamide	Water	FDDDEECHVMSUSB-UHFFFAOYSA-N	XLYOFNOQVPJJNP-UHFFFAOYSA-N	37	1.36295	-2.80735	[Kienle,R.H.;Sayward,J.M.J.Am.Chern.Boa.1942,64.2464]	FDDDEECHVMSUSB-UHFFFAOYSA-N+XLYOFNOQVPJJNP-UHFFFAOYSA-N
neat1934	Sulfanilamide	Water	FDDDEECHVMSUSB-UHFFFAOYSA-N	XLYOFNOQVPJJNP-UHFFFAOYSA-N	39	1.34607	-2.76456	[Kienle,R.H.;Sayward,J.M.J.Am.Chern.Boa.1942,64.2464]	FDDDEECHVMSUSB-UHFFFAOYSA-N+XLYOFNOQVPJJNP-UHFFFAOYSA-N
neat1935	Sulfanilamide	Water	FDDDEECHVMSUSB-UHFFFAOYSA-N	XLYOFNOQVPJJNP-UHFFFAOYSA-N	42	1.32045	-2.70839	[Kienle,R.H.;Sayward,J.M.J.Am.Chern.Boa.1942,64.2464]	FDDDEECHVMSUSB-UHFFFAOYSA-N+XLYOFNOQVPJJNP-UHFFFAOYSA-N
neat1936	Sulfanilamide	Water	FDDDEECHVMSUSB-UHFFFAOYSA-N	XLYOFNOQVPJJNP-UHFFFAOYSA-N	46	1.28572	-2.62735	[Kienle,R.H.;Sayward,J.M.J.Am.Chern.Boa.1942,64.2464]	FDDDEECHVMSUSB-UHFFFAOYSA-N+XLYOFNOQVPJJNP-UHFFFAOYSA-N
neat1937	Sulfanilamide	Water	FDDDEECHVMSUSB-UHFFFAOYSA-N	XLYOFNOQVPJJNP-UHFFFAOYSA-N	50	1.25034	-2.54174	[Kienle,R.H.;Sayward,J.M.J.Am.Chern.Boa.1942,64.2464]	FDDDEECHVMSUSB-UHFFFAOYSA-N+XLYOFNOQVPJJNP-UHFFFAOYSA-N
neat1938	Sulfanilamide	Water	FDDDEECHVMSUSB-UHFFFAOYSA-N	XLYOFNOQVPJJNP-UHFFFAOYSA-N	20	1.49963	-3.25301	[Sapozhnikova,N.V.;Postovskii,I.Ya.Zh.Prik.Khim.1944,17,427]	FDDDEECHVMSUSB-UHFFFAOYSA-N+XLYOFNOQVPJJNP-UHFFFAOYSA-N
neat1939	Sulfanilamide	Water	FDDDEECHVMSUSB-UHFFFAOYSA-N	XLYOFNOQVPJJNP-UHFFFAOYSA-N	37	1.36295	-2.82009	[Sapozhnikova,N.V.;Postovskii,I.Ya.Zh.Prik.Khim.1944,17,427]	FDDDEECHVMSUSB-UHFFFAOYSA-N+XLYOFNOQVPJJNP-UHFFFAOYSA-N
neat1940	Sulfanilamide	Water	FDDDEECHVMSUSB-UHFFFAOYSA-N	XLYOFNOQVPJJNP-UHFFFAOYSA-N	50	1.25034	-2.54847	[Sapozhnikova,N.V.;Postovskii,I.Ya.Zh.Prik.Khim.1944,17,427]	FDDDEECHVMSUSB-UHFFFAOYSA-N+XLYOFNOQVPJJNP-UHFFFAOYSA-N
neat1941	Sulfanilamide	Water	FDDDEECHVMSUSB-UHFFFAOYSA-N	XLYOFNOQVPJJNP-UHFFFAOYSA-N	75	1.01522	-2.06678	[Sapozhnikova,N.V.;Postovskii,I.Ya.Zh.Prik.Khim.1944,17,427]	FDDDEECHVMSUSB-UHFFFAOYSA-N+XLYOFNOQVPJJNP-UHFFFAOYSA-N
neat1942	Sulfanilamide	Water	FDDDEECHVMSUSB-UHFFFAOYSA-N	XLYOFNOQVPJJNP-UHFFFAOYSA-N	99	0.767857	-1.60455	[Sapozhnikova,N.V.;Postovskii,I.Ya.Zh.Prik.Khim.1944,17,427]	FDDDEECHVMSUSB-UHFFFAOYSA-N+XLYOFNOQVPJJNP-UHFFFAOYSA-N
neat1943	Sulfanilamide	Water	FDDDEECHVMSUSB-UHFFFAOYSA-N	XLYOFNOQVPJJNP-UHFFFAOYSA-N	20	1.49963	-3.26466	[Gusyakov,V.P.;Likhol'ot,N.M.Farm.Zh.(Kiev)1960,15(3).21]	FDDDEECHVMSUSB-UHFFFAOYSA-N+XLYOFNOQVPJJNP-UHFFFAOYSA-N
neat1944	Sulfanilamide	Water	FDDDEECHVMSUSB-UHFFFAOYSA-N	XLYOFNOQVPJJNP-UHFFFAOYSA-N	26	1.45279	-3.0777	[Gusyakov,V.P.;Sukmans'ka,I.V.Fa~.Zh.(Kiev)1960,15(1).20]	FDDDEECHVMSUSB-UHFFFAOYSA-N+XLYOFNOQVPJJNP-UHFFFAOYSA-N
neat1945	Sulfanilamide	Water	FDDDEECHVMSUSB-UHFFFAOYSA-N	XLYOFNOQVPJJNP-UHFFFAOYSA-N	20	1.49963	-3.14822	[Sekiguchi,.K.;.Tsuda,.Y.;.Kanke,.M.Chern..Pharm..BuLL..1975,.23,.1353]	FDDDEECHVMSUSB-UHFFFAOYSA-N+XLYOFNOQVPJJNP-UHFFFAOYSA-N
neat1946	Sulfanilamide	Water	FDDDEECHVMSUSB-UHFFFAOYSA-N	XLYOFNOQVPJJNP-UHFFFAOYSA-N	25	1.4607	-3.01236	[Sekiguchi,.K.;.Tsuda,.Y.;.Kanke,.M.Chern..Pharm..BuLL..1975,.23,.1353]	FDDDEECHVMSUSB-UHFFFAOYSA-N+XLYOFNOQVPJJNP-UHFFFAOYSA-N
neat1947	Sulfanilamide	Water	FDDDEECHVMSUSB-UHFFFAOYSA-N	XLYOFNOQVPJJNP-UHFFFAOYSA-N	30	1.42071	-2.92025	[Sekiguchi,.K.;.Tsuda,.Y.;.Kanke,.M.Chern..Pharm..BuLL..1975,.23,.1353]	FDDDEECHVMSUSB-UHFFFAOYSA-N+XLYOFNOQVPJJNP-UHFFFAOYSA-N
neat1948	Sulfanilamide	Water	FDDDEECHVMSUSB-UHFFFAOYSA-N	XLYOFNOQVPJJNP-UHFFFAOYSA-N	35	1.37966	-2.80791	[Sekiguchi,.K.;.Tsuda,.Y.;.Kanke,.M.Chern..Pharm..BuLL..1975,.23,.1353]	FDDDEECHVMSUSB-UHFFFAOYSA-N+XLYOFNOQVPJJNP-UHFFFAOYSA-N
neat1949	Sulfanilamide	Water	FDDDEECHVMSUSB-UHFFFAOYSA-N	XLYOFNOQVPJJNP-UHFFFAOYSA-N	40	1.33757	-2.70253	[Sekiguchi,.K.;.Tsuda,.Y.;.Kanke,.M.Chern..Pharm..BuLL..1975,.23,.1353]	FDDDEECHVMSUSB-UHFFFAOYSA-N+XLYOFNOQVPJJNP-UHFFFAOYSA-N
neat1950	Sulfanilamide	Water	FDDDEECHVMSUSB-UHFFFAOYSA-N	XLYOFNOQVPJJNP-UHFFFAOYSA-N	45	1.29446	-2.64495	[Sekiguchi,.K.;.Tsuda,.Y.;.Kanke,.M.Chern..Pharm..BuLL..1975,.23,.1353]	FDDDEECHVMSUSB-UHFFFAOYSA-N+XLYOFNOQVPJJNP-UHFFFAOYSA-N
neat1951	Sulfanilamide	Water	FDDDEECHVMSUSB-UHFFFAOYSA-N	XLYOFNOQVPJJNP-UHFFFAOYSA-N	50	1.25034	-2.45949	[Sekiguchi,.K.;.Tsuda,.Y.;.Kanke,.M.Chern..Pharm..BuLL..1975,.23,.1353]	FDDDEECHVMSUSB-UHFFFAOYSA-N+XLYOFNOQVPJJNP-UHFFFAOYSA-N
neat1952	Sulfanilamide	Water	FDDDEECHVMSUSB-UHFFFAOYSA-N	XLYOFNOQVPJJNP-UHFFFAOYSA-N	20	1.49963	-3.19183	[Sekiguchi,.K.;.Tsuda,.Y.;.Kanke,.M.Chern..Pharm..BuLL..1975,.23,.1353]	FDDDEECHVMSUSB-UHFFFAOYSA-N+XLYOFNOQVPJJNP-UHFFFAOYSA-N
neat1953	Sulfanilamide	Water	FDDDEECHVMSUSB-UHFFFAOYSA-N	XLYOFNOQVPJJNP-UHFFFAOYSA-N	25	1.4607	-3.07824	[Sekiguchi,.K.;.Tsuda,.Y.;.Kanke,.M.Chern..Pharm..BuLL..1975,.23,.1353]	FDDDEECHVMSUSB-UHFFFAOYSA-N+XLYOFNOQVPJJNP-UHFFFAOYSA-N
neat1954	Sulfanilamide	Water	FDDDEECHVMSUSB-UHFFFAOYSA-N	XLYOFNOQVPJJNP-UHFFFAOYSA-N	30	1.42071	-2.97059	[Sekiguchi,.K.;.Tsuda,.Y.;.Kanke,.M.Chern..Pharm..BuLL..1975,.23,.1353]	FDDDEECHVMSUSB-UHFFFAOYSA-N+XLYOFNOQVPJJNP-UHFFFAOYSA-N
neat1955	Sulfanilamide	Water	FDDDEECHVMSUSB-UHFFFAOYSA-N	XLYOFNOQVPJJNP-UHFFFAOYSA-N	35	1.37966	-2.8674	[Sekiguchi,.K.;.Tsuda,.Y.;.Kanke,.M.Chern..Pharm..BuLL..1975,.23,.1353]	FDDDEECHVMSUSB-UHFFFAOYSA-N+XLYOFNOQVPJJNP-UHFFFAOYSA-N
neat1956	Sulfanilamide	Water	FDDDEECHVMSUSB-UHFFFAOYSA-N	XLYOFNOQVPJJNP-UHFFFAOYSA-N	40	1.33757	-2.76659	[Sekiguchi,.K.;.Tsuda,.Y.;.Kanke,.M.Chern..Pharm..BuLL..1975,.23,.1353]	FDDDEECHVMSUSB-UHFFFAOYSA-N+XLYOFNOQVPJJNP-UHFFFAOYSA-N
neat1957	Sulfanilamide	Water	FDDDEECHVMSUSB-UHFFFAOYSA-N	XLYOFNOQVPJJNP-UHFFFAOYSA-N	45	1.29446	-2.6656	[Sekiguchi,.K.;.Tsuda,.Y.;.Kanke,.M.Chern..Pharm..BuLL..1975,.23,.1353]	FDDDEECHVMSUSB-UHFFFAOYSA-N+XLYOFNOQVPJJNP-UHFFFAOYSA-N
neat1958	Sulfanilamide	Water	FDDDEECHVMSUSB-UHFFFAOYSA-N	XLYOFNOQVPJJNP-UHFFFAOYSA-N	50	1.25034	-2.57301	[Sekiguchi,.K.;.Tsuda,.Y.;.Kanke,.M.Chern..Pharm..BuLL..1975,.23,.1353]	FDDDEECHVMSUSB-UHFFFAOYSA-N+XLYOFNOQVPJJNP-UHFFFAOYSA-N
neat1959	Sulfanilamide	toluene	FDDDEECHVMSUSB-UHFFFAOYSA-N	YXFVVABEGXRONW-UHFFFAOYSA-N	5	1.60977	-5.40671	2019-Kolide-10.1021acs.jced.9b00411	FDDDEECHVMSUSB-UHFFFAOYSA-N+YXFVVABEGXRONW-UHFFFAOYSA-N
neat1960	Sulfanilamide	toluene	FDDDEECHVMSUSB-UHFFFAOYSA-N	YXFVVABEGXRONW-UHFFFAOYSA-N	10	1.57418	-5.24949	2019-Kolide-10.1021acs.jced.9b00411	FDDDEECHVMSUSB-UHFFFAOYSA-N+YXFVVABEGXRONW-UHFFFAOYSA-N
neat1961	Sulfanilamide	toluene	FDDDEECHVMSUSB-UHFFFAOYSA-N	YXFVVABEGXRONW-UHFFFAOYSA-N	15	1.53746	-5.09909	2019-Kolide-10.1021acs.jced.9b00411	FDDDEECHVMSUSB-UHFFFAOYSA-N+YXFVVABEGXRONW-UHFFFAOYSA-N
neat1962	Sulfanilamide	toluene	FDDDEECHVMSUSB-UHFFFAOYSA-N	YXFVVABEGXRONW-UHFFFAOYSA-N	20	1.49963	-4.96738	2019-Kolide-10.1021acs.jced.9b00411	FDDDEECHVMSUSB-UHFFFAOYSA-N+YXFVVABEGXRONW-UHFFFAOYSA-N
neat1963	Sulfanilamide	toluene	FDDDEECHVMSUSB-UHFFFAOYSA-N	YXFVVABEGXRONW-UHFFFAOYSA-N	25	1.4607	-4.86201	2019-Kolide-10.1021acs.jced.9b00411	FDDDEECHVMSUSB-UHFFFAOYSA-N+YXFVVABEGXRONW-UHFFFAOYSA-N
neat1964	Sulfanilamide	toluene	FDDDEECHVMSUSB-UHFFFAOYSA-N	YXFVVABEGXRONW-UHFFFAOYSA-N	30	1.42071	-4.76472	2019-Kolide-10.1021acs.jced.9b00411	FDDDEECHVMSUSB-UHFFFAOYSA-N+YXFVVABEGXRONW-UHFFFAOYSA-N
neat1965	Sulfanilamide	toluene	FDDDEECHVMSUSB-UHFFFAOYSA-N	YXFVVABEGXRONW-UHFFFAOYSA-N	35	1.37966	-4.67613	2019-Kolide-10.1021acs.jced.9b00411	FDDDEECHVMSUSB-UHFFFAOYSA-N+YXFVVABEGXRONW-UHFFFAOYSA-N
neat1966	Sulfanilamide	toluene	FDDDEECHVMSUSB-UHFFFAOYSA-N	YXFVVABEGXRONW-UHFFFAOYSA-N	40	1.33757	-4.59963	2019-Kolide-10.1021acs.jced.9b00411	FDDDEECHVMSUSB-UHFFFAOYSA-N+YXFVVABEGXRONW-UHFFFAOYSA-N
neat1967	Sulfanilamide	toluene	FDDDEECHVMSUSB-UHFFFAOYSA-N	YXFVVABEGXRONW-UHFFFAOYSA-N	45	1.29446	-4.52856	2019-Kolide-10.1021acs.jced.9b00411	FDDDEECHVMSUSB-UHFFFAOYSA-N+YXFVVABEGXRONW-UHFFFAOYSA-N
neat1968	Sulfanilamide	toluene	FDDDEECHVMSUSB-UHFFFAOYSA-N	YXFVVABEGXRONW-UHFFFAOYSA-N	5	1.60977	-5.4318	2020-Asadi-10.1016j.molliq.2020.112670	FDDDEECHVMSUSB-UHFFFAOYSA-N+YXFVVABEGXRONW-UHFFFAOYSA-N
neat1969	Sulfanilamide	toluene	FDDDEECHVMSUSB-UHFFFAOYSA-N	YXFVVABEGXRONW-UHFFFAOYSA-N	10	1.57418	-5.25181	2020-Asadi-10.1016j.molliq.2020.112670	FDDDEECHVMSUSB-UHFFFAOYSA-N+YXFVVABEGXRONW-UHFFFAOYSA-N
neat1970	Sulfanilamide	toluene	FDDDEECHVMSUSB-UHFFFAOYSA-N	YXFVVABEGXRONW-UHFFFAOYSA-N	15	1.53746	-5.09151	2020-Asadi-10.1016j.molliq.2020.112670	FDDDEECHVMSUSB-UHFFFAOYSA-N+YXFVVABEGXRONW-UHFFFAOYSA-N
neat1971	Sulfanilamide	toluene	FDDDEECHVMSUSB-UHFFFAOYSA-N	YXFVVABEGXRONW-UHFFFAOYSA-N	20	1.49963	-4.92445	2020-Asadi-10.1016j.molliq.2020.112670	FDDDEECHVMSUSB-UHFFFAOYSA-N+YXFVVABEGXRONW-UHFFFAOYSA-N
neat1972	Sulfanilamide	toluene	FDDDEECHVMSUSB-UHFFFAOYSA-N	YXFVVABEGXRONW-UHFFFAOYSA-N	25	1.4607	-4.84466	2020-Asadi-10.1016j.molliq.2020.112670	FDDDEECHVMSUSB-UHFFFAOYSA-N+YXFVVABEGXRONW-UHFFFAOYSA-N
neat1973	Sulfanilamide	toluene	FDDDEECHVMSUSB-UHFFFAOYSA-N	YXFVVABEGXRONW-UHFFFAOYSA-N	30	1.42071	-4.72584	2020-Asadi-10.1016j.molliq.2020.112670	FDDDEECHVMSUSB-UHFFFAOYSA-N+YXFVVABEGXRONW-UHFFFAOYSA-N
neat1974	Sulfanilamide	toluene	FDDDEECHVMSUSB-UHFFFAOYSA-N	YXFVVABEGXRONW-UHFFFAOYSA-N	35	1.37966	-4.64975	2020-Asadi-10.1016j.molliq.2020.112670	FDDDEECHVMSUSB-UHFFFAOYSA-N+YXFVVABEGXRONW-UHFFFAOYSA-N
neat1975	Sulfanilamide	toluene	FDDDEECHVMSUSB-UHFFFAOYSA-N	YXFVVABEGXRONW-UHFFFAOYSA-N	40	1.33757	-4.5784	2020-Asadi-10.1016j.molliq.2020.112670	FDDDEECHVMSUSB-UHFFFAOYSA-N+YXFVVABEGXRONW-UHFFFAOYSA-N
neat1976	Sulfanilamide	toluene	FDDDEECHVMSUSB-UHFFFAOYSA-N	YXFVVABEGXRONW-UHFFFAOYSA-N	45	1.29446	-4.50724	2020-Asadi-10.1016j.molliq.2020.112670	FDDDEECHVMSUSB-UHFFFAOYSA-N+YXFVVABEGXRONW-UHFFFAOYSA-N
[truncated: 88 more rows]

## Sheet: Table.S2_bin
																				RYYVLZVUVIJVGH-UHFFFAOYSA-N	YAPQBXQYLJRXSA-UHFFFAOYSA-N	ZFXYFBGIUFBOJW-UHFFFAOYSA-N	KSEBMYQBYZTDHS-HWKANZROSA-N	QELUYTUMUWHWMC-UHFFFAOYSA-N	HEFNNWSXXWATRW-UHFFFAOYSA-N	DKYWVDODHFEZIM-UHFFFAOYSA-N	VFLDPWHFBUODDF-FCXRPNKRSA-N	MQJKPEGWNLWLTK-UHFFFAOYSA-N	DBABZHXKTCFAPX-UHFFFAOYSA-N	SKIVFJLNDNKQPD-UHFFFAOYSA-N	ASWVTGNCAZCNNR-UHFFFAOYSA-N	JLKIGFTWXXRPMT-UHFFFAOYSA-N	FDDDEECHVMSUSB-UHFFFAOYSA-N	NCEXYHBECQHGNR-UHFFFAOYSA-N
[truncated: 5,367 more rows]

[truncated: 2 more sheets: Table.S3_DES, descriptors]
